# Supplementary material for: dl-Piperidinium-2-carboxyl­ate bis­(hydrogen peroxide): unusual hydrogen-bonded peroxide chains
Source: Acta Crystallogr E Crystallogr Commun. 2020 Jul 21;76(Pt 8):1331–5. doi: 10.1107/S205698902000972X (PMC7405570; doi:10.1107/S205698902000972X)
Supplement: Supplementary file 1 [file e-76-01331-sup1.cif]

##############################################################################
#                                                                            #
# This CIF contains the data in a paper accepted for publication in          #
# Acta Crystallographica Section E. It conforms to the requirements of       #
# Notes for Authors for Acta Crystallographica Section E, and has been       #
# peer reviewed under the auspices of the IUCr Commission on Journals.       #
#                                                                            #
# Full details of the Crystallographic Information File format               #
# are given in the paper "The Crystallographic Information File (CIF):       #
# a New Standard Archive File for Crystallography" by S. R. Hall, F. H.      #
# Allen and I. D. Brown [Acta Cryst. (1991), A47, 655-685].                  #
#                                                                            #
# The current version of the core CIF dictionary is obtainable from          #
# ftp://ftp.iucr.org/pub/cif_core.dic.                                       #
#                                                                            #
# Software is freely available for graphical display of the structure(s)     #
# in this CIF. For information consult the CIF software page                 #
# http://www.iucr.org/resources/cif/software.                                #
#                                                                            #
# This file may be used for bona fide research purposes within the           #
# scientific community so long as proper attribution is given to the journal # 
# article from which it was obtained.                                        #
#                                                                            #
##############################################################################
data_I
_audit_creation_method     'SHELXL-2018/3'
_journal_date_recd_electronic     2020-05-27
_journal_date_accepted     2020-07-16
_journal_name_full     'Acta Crystallographica, Section E'
_journal_year     2020
_journal_volume     76
_journal_issue      8
_journal_page_first     1331
_journal_page_last     1335
_journal_paper_category     GO
_journal_paper_doi     10.1107/S205698902000972X
_journal_coeditor_code     FY2147
_publ_contact_author_name     'Andrei V. Churakov'
_publ_contact_author_address
;
Institute of General and Inorganic Chemistry,
Russian Academy of Sciences,
Leninskii prosp. 31, Moscow 119991, Russian Federation
;
_publ_contact_author_email     'churakov@igic.ras.ru'
_publ_contact_author_fax     '+7(495)9541279'
_publ_contact_author_phone     '+7(495)9521803'
_publ_section_title
;
<i>DL</i>-Piperidinium-2-carboxylate bis(hydrogen peroxide): unusual
hydrogen-bonded peroxide chains
;
_publ_section_title_footnote     .
loop_
    _publ_author_name
    _publ_author_footnote
    _publ_author_address
    'Navasardyan, Mger A.' .
;
Institute of General and Inorganic Chemistry,
Russian Academy of Sciences,
Leninskii prosp. 31, Moscow 119991, Russian Federation
;
    'Grishanov, Dmitry A.' .
;
Institute of General and Inorganic Chemistry,
Russian Academy of Sciences,
Leninskii prosp. 31, Moscow 119991, Russian Federation
;
    'Prikhodchenko, Petr V.' .
;
Institute of General and Inorganic Chemistry,
Russian Academy of Sciences,
Leninskii prosp. 31, Moscow 119991, Russian Federation
;
    'Churakov, Andrei V.' .
;
Institute of General and Inorganic Chemistry,
Russian Academy of Sciences,
Leninskii prosp. 31, Moscow 119991, Russian Federation
;
_publ_section_synopsis
;
The title compound, C~6~H~11~NO~2~\\cdot2H~2~O~2~, is the richest (by molar
ratio) in hydrogen peroxide among the peroxosolvates of aliphatic \a-amino
acids. Unusually for aliphatic \a-amino acid peroxosolvates, the H~2~O~2~
molecules are linked, forming infinite hydrogen-bonded hydroperoxo chains
running along the <i>c</i>-axis direction.
;
_chemical_name_systematic
;
<i>DL</i>-Piperidinium-2-carboxylate bis(hydrogen peroxide)
;
_chemical_name_common     'pipecolic acid diperoxosolvate'
_chemical_formula_moiety     'C6 H11 N O2, 2(H2 O2)'
_chemical_formula_sum     'C6 H15 N O6'
_chemical_formula_iupac     'C6 H11 N O2, 2H2 O2'
_chemical_formula_weight     197.19
_chemical_melting_point     ?
_space_group_crystal_system     monoclinic
_space_group_name_H-M_alt     'P 21/c'
_space_group_name_Hall     '-P 2ybc'
loop_
    _space_group_symop_operation_xyz
    'x, y, z'
    '-x, y+1/2, -z+1/2'
    '-x, -y, -z'
    'x, -y-1/2, z-1/2'
_cell_length_a     6.5739(4)
_cell_length_b     22.9278(15)
_cell_length_c     6.0647(4)
_cell_angle_alpha     90
_cell_angle_beta     93.7700(10)
_cell_angle_gamma     90
_cell_volume     912.12(10)
_cell_formula_units_Z     4
_cell_measurement_reflns_used     5232
_cell_measurement_theta_min     3.1055
_cell_measurement_theta_max     30.6225
_cell_measurement_temperature     150(2)
_exptl_crystal_description     'nugget'
_exptl_crystal_colour     colourless
_exptl_crystal_size_max     0.500
_exptl_crystal_size_mid     0.500
_exptl_crystal_size_min     0.500
_exptl_crystal_density_diffrn     1.436
_exptl_crystal_density_meas     ?
_exptl_crystal_density_method     ?
_exptl_crystal_F_000     424
_exptl_absorpt_coefficient_mu     0.128
_exptl_absorpt_correction_type     multi-scan
_exptl_absorpt_process_details
;
(SADABS; Bruker, 2008)
;
_exptl_absorpt_correction_T_min     0.6588
_exptl_absorpt_correction_T_max     0.7461
_diffrn_ambient_temperature     150(2)
_diffrn_source     ?
_diffrn_radiation_type     MoK\a
_diffrn_radiation_wavelength     0.71073
_diffrn_measurement_device_type     'Bruker SMART APEXII'
_diffrn_measurement_method     \w
_diffrn_detector_area_resol_mean     ?
_diffrn_reflns_number     9809
_diffrn_reflns_av_R_equivalents     0.0183
_diffrn_reflns_av_unetI/netI     0.0151
_diffrn_reflns_theta_min     3.105
_diffrn_reflns_theta_max     28.998
_diffrn_reflns_theta_full     25.242
_diffrn_measured_fraction_theta_max     0.998
_diffrn_measured_fraction_theta_full     0.998
_diffrn_reflns_limit_h_min     -8
_diffrn_reflns_limit_h_max     8
_diffrn_reflns_limit_k_min     -30
_diffrn_reflns_limit_k_max     31
_diffrn_reflns_limit_l_min     -8
_diffrn_reflns_limit_l_max     8
_refine_special_details     ?
_reflns_number_total     2418
_reflns_number_gt     2170
_reflns_threshold_expression     'I > 2\s(I)'
_refine_ls_structure_factor_coef     Fsqd
_refine_ls_matrix_type     full
_refine_ls_R_factor_all     0.0346
_refine_ls_R_factor_gt     0.0306
_refine_ls_wR_factor_gt     0.0815
_refine_ls_wR_factor_ref     0.0837
_refine_ls_goodness_of_fit_ref     1.078
_refine_ls_restrained_S_all     1.078
_refine_ls_number_reflns     2418
_refine_ls_number_parameters     178
_refine_ls_number_restraints     0
_refine_ls_hydrogen_treatment     refall
_refine_ls_weighting_scheme     calc
_refine_ls_weighting_details
              'w=1/[\s^2^(Fo^2^)+(0.0419P)^2^+0.2180P] where P=(Fo^2^+2Fc^2^)/3'
_atom_sites_solution_hydrogens     difmap
_atom_sites_solution_primary     direct
_atom_sites_solution_secondary     difmap
_refine_ls_shift/su_max     0.001
_refine_ls_shift/su_mean     0.000
_refine_diff_density_max     0.435
_refine_diff_density_min     -0.188
_refine_ls_extinction_method     none
_refine_ls_extinction_coef     .
loop_
    _atom_type_symbol
    _atom_type_description
    _atom_type_scat_dispersion_real
    _atom_type_scat_dispersion_imag
    _atom_type_scat_source
    'C' 'C' 0.0033 0.0016
                         'International Tables Vol C Tables 4.2.6.8 and 6.1.1.4'
    'H' 'H' 0.0000 0.0000
                         'International Tables Vol C Tables 4.2.6.8 and 6.1.1.4'
    'N' 'N' 0.0061 0.0033
                         'International Tables Vol C Tables 4.2.6.8 and 6.1.1.4'
    'O' 'O' 0.0106 0.0060
                         'International Tables Vol C Tables 4.2.6.8 and 6.1.1.4'
_computing_data_collection
;
<i>APEX2</i> (Bruker, 2008)
;
_computing_cell_refinement
;
SAINT (Bruker, 2008)
;
_computing_data_reduction
;
SAINT (Bruker, 2008)
;
_computing_structure_solution
;
SHELXTL (Sheldrick, 2008)
;
_computing_structure_refinement
;
<i>SHELXL2018/3</i> (Sheldrick, 2015)
;
_computing_molecular_graphics
;
XP in SHELXTL (Sheldrick, 2008)
;
_computing_publication_material     ?
loop_
    _atom_site_type_symbol
    _atom_site_label
    _atom_site_fract_x
    _atom_site_fract_y
    _atom_site_fract_z
    _atom_site_U_iso_or_equiv
    _atom_site_adp_type
    _atom_site_calc_flag
    _atom_site_occupancy
    _atom_site_disorder_assembly
    _atom_site_disorder_group
    N N1 -0.02450(12) 0.57964(3) 0.57611(13) 0.01528(16) Uani d 1 . .
    H H1 -0.093(2) 0.5604(6) 0.463(2) 0.029(3) Uiso d 1 . .
    H H2 0.039(2) 0.5538(6) 0.661(2) 0.025(3) Uiso d 1 . .
    O O1 0.40875(11) 0.60608(3) 0.25095(12) 0.02266(17) Uani d 1 . .
    O O2 0.21298(11) 0.52860(3) 0.30218(11) 0.02005(16) Uani d 1 . .
    C C1 -0.17311(14) 0.61336(4) 0.70359(15) 0.01777(18) Uani d 1 . .
    H H11 -0.2642(19) 0.5851(6) 0.759(2) 0.021(3) Uiso d 1 . .
    H H12 -0.2449(19) 0.6384(6) 0.597(2) 0.024(3) Uiso d 1 . .
    C C2 -0.05768(15) 0.64708(4) 0.88702(15) 0.01993(19) Uani d 1 . .
    H H21 -0.157(2) 0.6679(6) 0.968(2) 0.029(3) Uiso d 1 . .
    H H22 0.010(2) 0.6192(6) 0.988(2) 0.029(3) Uiso d 1 . .
    C C3 0.10082(16) 0.68727(4) 0.79508(17) 0.0218(2) Uani d 1 . .
    H H32 0.033(2) 0.7172(6) 0.703(2) 0.027(3) Uiso d 1 . .
    H H31 0.179(2) 0.7082(6) 0.916(2) 0.030(3) Uiso d 1 . .
    C C4 0.24769(14) 0.65223(4) 0.66075(16) 0.01923(19) Uani d 1 . .
    H H41 0.343(2) 0.6784(6) 0.590(2) 0.027(3) Uiso d 1 . .
    H H42 0.326(2) 0.6256(6) 0.759(2) 0.027(3) Uiso d 1 . .
    C C5 0.13006(13) 0.61800(4) 0.47837(14) 0.01483(17) Uani d 1 . .
    H H52 0.0520(18) 0.6451(5) 0.377(2) 0.019(3) Uiso d 1 . .
    C C6 0.26188(13) 0.58042(4) 0.33422(14) 0.01570(18) Uani d 1 . .
    O O3 0.74598(11) 0.54761(3) 0.18291(11) 0.01986(16) Uani d 1 . .
    O O4 0.72361(11) 0.48529(3) 0.13828(12) 0.02162(16) Uani d 1 . .
    H H4 0.737(2) 0.4839(7) -0.003(3) 0.040(4) Uiso d 1 . .
    H H3 0.620(3) 0.5583(7) 0.194(3) 0.040(4) Uiso d 1 . .
    O O5 0.67290(12) 0.72538(4) 0.33260(14) 0.02787(18) Uani d 1 . .
    O O6 0.49801(12) 0.71623(3) 0.17405(13) 0.02507(17) Uani d 1 . .
    H H5 0.613(2) 0.7454(7) 0.434(3) 0.041(4) Uiso d 1 . .
    H H6 0.472(2) 0.6792(7) 0.199(2) 0.034(4) Uiso d 1 . .
loop_
    _atom_site_aniso_label
    _atom_site_aniso_U_11
    _atom_site_aniso_U_22
    _atom_site_aniso_U_33
    _atom_site_aniso_U_12
    _atom_site_aniso_U_13
    _atom_site_aniso_U_23
    N1 0.0163(3) 0.0143(4) 0.0153(3) -0.0005(3) 0.0025(3) -0.0015(3)
    O1 0.0229(4) 0.0170(3) 0.0293(4) -0.0015(3) 0.0110(3) -0.0023(3)
    O2 0.0237(3) 0.0149(3) 0.0221(3) -0.0016(2) 0.0060(3) -0.0044(2)
    C1 0.0169(4) 0.0183(4) 0.0185(4) 0.0023(3) 0.0044(3) -0.0002(3)
    C2 0.0237(5) 0.0202(4) 0.0163(4) 0.0037(4) 0.0042(3) -0.0023(3)
    C3 0.0251(5) 0.0179(4) 0.0225(5) -0.0009(4) 0.0036(4) -0.0074(4)
    C4 0.0186(4) 0.0182(4) 0.0211(4) -0.0024(3) 0.0023(3) -0.0057(3)
    C5 0.0165(4) 0.0132(4) 0.0150(4) -0.0002(3) 0.0028(3) -0.0004(3)
    C6 0.0170(4) 0.0162(4) 0.0140(4) 0.0019(3) 0.0018(3) -0.0012(3)
    O3 0.0193(3) 0.0172(3) 0.0229(3) 0.0006(3) 0.0008(3) -0.0044(2)
    O4 0.0301(4) 0.0158(3) 0.0187(3) 0.0029(3) 0.0003(3) -0.0012(2)
    O5 0.0261(4) 0.0308(4) 0.0265(4) -0.0044(3) 0.0001(3) -0.0053(3)
    O6 0.0308(4) 0.0200(4) 0.0237(4) -0.0027(3) -0.0029(3) 0.0024(3)
_geom_special_details
;
 All esds (except the esd in the dihedral angle between two l.s. planes)
 are estimated using the full covariance matrix.  The cell esds are taken
 into account individually in the estimation of esds in distances, angles
 and torsion angles; correlations between esds in cell parameters are only
 used when they are defined by crystal symmetry.  An approximate (isotropic)
 treatment of cell esds is used for estimating esds involving l.s. planes.
;
loop_
    _geom_bond_atom_site_label_1
    _geom_bond_atom_site_label_2
    _geom_bond_site_symmetry_2
    _geom_bond_distance
    _geom_bond_publ_flag
    N1 C5 . 1.4955(11) ?
    N1 C1 . 1.4996(11) ?
    N1 H1 . 0.912(15) ?
    N1 H2 . 0.875(15) ?
    O1 C6 . 1.2639(11) ?
    O2 C6 . 1.2429(11) ?
    C1 C2 . 1.5166(13) ?
    C1 H11 . 0.958(13) ?
    C1 H12 . 0.966(13) ?
    C2 C3 . 1.5239(14) ?
    C2 H21 . 0.968(14) ?
    C2 H22 . 0.972(14) ?
    C3 C4 . 1.5313(13) ?
    C3 H32 . 0.974(14) ?
    C3 H31 . 0.991(14) ?
    C4 C5 . 1.5247(12) ?
    C4 H41 . 0.986(14) ?
    C4 H42 . 0.975(14) ?
    C5 C6 . 1.5353(12) ?
    C5 H52 . 0.991(12) ?
    O3 O4 . 1.4600(9) ?
    O3 H3 . 0.872(17) ?
    O4 H4 . 0.866(18) ?
    O5 O6 . 1.4646(11) ?
    O5 H5 . 0.883(17) ?
    O6 H6 . 0.881(16) ?
loop_
    _geom_angle_atom_site_label_1
    _geom_angle_atom_site_label_2
    _geom_angle_atom_site_label_3
    _geom_angle_site_symmetry_1
    _geom_angle_site_symmetry_3
    _geom_angle
    _geom_angle_publ_flag
    C5 N1 C1 . . 112.57(7) ?
    C5 N1 H1 . . 107.6(9) ?
    C1 N1 H1 . . 109.2(9) ?
    C5 N1 H2 . . 108.7(9) ?
    C1 N1 H2 . . 110.4(9) ?
    H1 N1 H2 . . 108.2(12) ?
    N1 C1 C2 . . 109.24(7) ?
    N1 C1 H11 . . 106.0(8) ?
    C2 C1 H11 . . 112.4(8) ?
    N1 C1 H12 . . 105.4(8) ?
    C2 C1 H12 . . 112.9(8) ?
    H11 C1 H12 . . 110.4(11) ?
    C1 C2 C3 . . 111.17(8) ?
    C1 C2 H21 . . 107.6(8) ?
    C3 C2 H21 . . 112.8(8) ?
    C1 C2 H22 . . 108.3(8) ?
    C3 C2 H22 . . 109.6(8) ?
    H21 C2 H22 . . 107.3(11) ?
    C2 C3 C4 . . 110.34(8) ?
    C2 C3 H32 . . 109.7(8) ?
    C4 C3 H32 . . 110.2(8) ?
    C2 C3 H31 . . 111.0(8) ?
    C4 C3 H31 . . 109.3(8) ?
    H32 C3 H31 . . 106.3(11) ?
    C5 C4 C3 . . 110.40(8) ?
    C5 C4 H41 . . 107.7(8) ?
    C3 C4 H41 . . 110.7(8) ?
    C5 C4 H42 . . 110.0(8) ?
    C3 C4 H42 . . 109.4(8) ?
    H41 C4 H42 . . 108.6(11) ?
    N1 C5 C4 . . 109.91(7) ?
    N1 C5 C6 . . 108.62(7) ?
    C4 C5 C6 . . 115.06(7) ?
    N1 C5 H52 . . 106.0(7) ?
    C4 C5 H52 . . 110.1(7) ?
    C6 C5 H52 . . 106.7(7) ?
    O2 C6 O1 . . 125.38(8) ?
    O2 C6 C5 . . 118.40(8) ?
    O1 C6 C5 . . 116.16(8) ?
    O4 O3 H3 . . 101.8(11) ?
    O3 O4 H4 . . 101.7(10) ?
    O6 O5 H5 . . 99.6(11) ?
    O5 O6 H6 . . 100.4(10) ?
loop_
    _geom_torsion_atom_site_label_1
    _geom_torsion_atom_site_label_2
    _geom_torsion_atom_site_label_3
    _geom_torsion_atom_site_label_4
    _geom_torsion_site_symmetry_1
    _geom_torsion_site_symmetry_2
    _geom_torsion_site_symmetry_3
    _geom_torsion_site_symmetry_4
    _geom_torsion
    _geom_torsion_publ_flag
    C5 N1 C1 C2 . . . . -58.48(10) ?
    N1 C1 C2 C3 . . . . 56.95(10) ?
    C1 C2 C3 C4 . . . . -56.65(11) ?
    C2 C3 C4 C5 . . . . 55.85(11) ?
    C1 N1 C5 C4 . . . . 58.51(10) ?
    C1 N1 C5 C6 . . . . -174.80(7) ?
    C3 C4 C5 N1 . . . . -56.25(10) ?
    C3 C4 C5 C6 . . . . -179.22(8) ?
    N1 C5 C6 O2 . . . . 6.85(11) ?
    C4 C5 C6 O2 . . . . 130.51(9) ?
    N1 C5 C6 O1 . . . . -175.64(8) ?
    C4 C5 C6 O1 . . . . -51.98(11) ?
    H3 O3 O4 H4 . . . . 102.5(15) ?
    H5 O5 O6 H6 . . . . -105.1(15) ?
loop_
    _geom_hbond_atom_site_label_D
    _geom_hbond_atom_site_label_H
    _geom_hbond_atom_site_label_A
    _geom_hbond_site_symmetry_A
    _geom_hbond_distance_DH
    _geom_hbond_distance_HA
    _geom_hbond_distance_DA
    _geom_hbond_angle_DHA
    _geom_hbond_publ_flag
    O3 H3 O1 . 0.872(17) 1.819(17) 2.6463(10) 157.8(15) yes
    O4 H4 O2 3_665 0.866(18) 1.889(18) 2.7490(10) 172.2(15) yes
    O6 H6 O1 . 0.881(16) 1.760(16) 2.6412(10) 177.4(14) yes
    O5 H5 O6 4_576 0.883(17) 1.898(18) 2.7777(12) 174.4(15) yes
    N1 H1 O3 1_455 0.912(15) 1.961(15) 2.8336(11) 159.6(13) yes
    N1 H2 O4 3_666 0.875(15) 2.112(15) 2.9459(11) 159.1(12) yes
_shelx_space_group_comment
;
The symmetry employed for this shelxl refinement is uniquely defined
by the following loop, which should always be used as a source of
symmetry information in preference to the above space-group names.
They are only intended as comments.
;
_shelx_estimated_absorpt_T_min     0.939
_shelx_estimated_absorpt_T_max     0.939
_shelx_hkl_file
;
   0   0  -2  955.94   14.37
   0   0   2 1000.00   15.29
   0   0  -3   -0.02    0.08
   0   0   3    0.07    0.06
   0   0   3   -0.19    0.09
   0   0   4   17.20    0.45
   0   0  -4   17.52    0.48
   0   0   4   17.30    0.40
   0   0   5    0.05    0.12
   0   0  -5    0.22    0.12
   0   0   5   -0.04    0.08
   0   0   6   50.85    0.95
   0   0  -6   50.56    1.14
   0   0   6   51.19    1.07
   0   0  -7   -0.20    0.15
   0   0  -8    9.03    0.51
   0   1   0    0.00    0.00
   0  -1   0    0.00    0.00
   0   1   1   43.11    0.74
   0   1   1   44.07    0.65
   0   1  -1   43.40    0.64
   0   1  -1   43.02    0.70
   0  -1  -1   42.81    0.71
   0  -1   1   43.55    0.75
   0   1   2    2.83    0.13
   0   1  -2    3.02    0.11
   0   1   2    2.56    0.12
   0   1  -2    2.81    0.14
   0  -1  -2    2.94    0.15
   0  -1   2    2.79    0.15
   0   1  -3    7.46    0.22
   0   1   3    6.44    0.25
   0   1  -3    6.21    0.25
   0   1   3    6.87    0.22
   0  -1  -3    6.37    0.26
   0  -1   3    6.64    0.28
   0   1   4    2.05    0.15
   0   1  -4    1.97    0.18
   0   1   4    2.26    0.18
   0  -1   4    1.87    0.14
   0  -1  -4    2.92    0.21
   0  -1   4    1.89    0.17
   0   1   5   10.65    0.37
   0   1   5   10.90    0.33
   0   1  -5   10.72    0.41
   0  -1   5   10.54    0.39
   0  -1  -5   10.20    0.41
   0  -1   5   10.72    0.33
   0   1  -6    0.18    0.16
   0   1   6    0.34    0.13
   0  -1   6    0.31    0.15
   0  -1  -6    0.55    0.17
   0  -1   6    0.29    0.12
   0   1  -7    6.21    0.40
   0  -1  -7    6.14    0.40
   0   1  -8    0.07    0.20
   0  -1  -8   -0.09    0.18
   0   2  -1    4.49    0.12
   0   2   1    3.82    0.10
   0   2  -1    4.06    0.10
   0   2   1    3.88    0.11
   0  -2   1    4.14    0.16
   0  -2  -1    4.63    0.14
   0   2  -2    2.82    0.11
   0   2   2    3.24    0.12
   0   2  -2    3.03    0.14
   0   2   2    2.87    0.12
   0  -2   2    2.92    0.16
   0  -2  -2    2.90    0.15
   0   2  -3   89.03    1.52
   0   2  -3   91.16    1.37
   0   2   3   94.38    1.39
   0   2   3   94.74    1.55
   0  -2  -3   91.50    1.55
   0  -2   3   91.30    1.60
   0   2   4    0.33    0.08
   0   2  -4    0.88    0.13
   0   2   4    0.67    0.11
   0  -2  -4    0.25    0.10
   0  -2   4    0.43    0.12
   0  -2   4    0.56    0.09
   0   2  -5    0.10    0.12
   0   2   5    0.13    0.11
   0   2   5    0.04    0.09
   0  -2   5    0.24    0.14
   0  -2   5    0.29    0.10
   0  -2  -5    0.15    0.12
   0   2  -6    0.44    0.17
   0   2   6    0.53    0.13
   0  -2   6    0.35    0.12
   0  -2   6    0.83    0.19
   0  -2  -6    0.60    0.18
   0   2   7    7.45    0.34
   0   2  -7    7.09    0.42
   0  -2  -7    7.81    0.44
   0   2  -8   -0.06    0.20
   0  -2  -8   -0.02    0.19
   0   3   0    0.01    0.01
   0  -3   0    0.17    0.04
   0  -3   0    0.00    0.02
   0   3  -1   40.17    0.61
   0   3  -1   41.16    0.67
   0   3   1   41.35    0.63
   0  -3   1   40.47    0.73
   0  -3  -1   42.09    0.69
   0   3  -2   12.51    0.30
   0   3  -2   13.44    0.26
   0   3   2   13.61    0.27
   0   3   2   13.24    0.28
   0  -3   2   12.81    0.34
   0  -3  -2   13.00    0.32
   0   3  -3    4.76    0.22
   0   3  -3    4.91    0.18
   0   3   3    4.89    0.20
   0   3   3    5.29    0.19
   0  -3   3    4.21    0.26
   0  -3  -3    5.57    0.25
   0   3  -4    0.02    0.06
   0   3  -4    0.12    0.09
   0   3   4    0.28    0.09
   0   3   4    0.09    0.08
   0  -3   4    0.03    0.11
   0  -3  -4    0.17    0.10
   0   3   5    0.06    0.09
   0   3   5    0.19    0.11
   0   3  -5    0.19    0.12
   0  -3  -5    0.20    0.13
   0  -3   5    0.02    0.14
   0  -3   5    0.05    0.08
   0   3  -6    2.94    0.27
   0   3   6    2.76    0.22
   0  -3  -6    2.82    0.28
   0  -3   6    3.09    0.28
   0  -3   6    2.77    0.21
   0   3  -7   12.54    0.54
   0   3   7   12.69    0.44
   0  -3  -7   12.67    0.55
   0   3  -8    5.62    0.42
   0  -3  -8    5.30    0.43
   0   4   0   49.12    0.72
   0  -4   0   49.98    0.83
   0  -4   0   47.21    0.77
   0   4   1  239.73    3.33
   0   4  -1  238.18    3.58
   0   4  -1  239.69    3.33
   0  -4  -1  243.31    3.60
   0  -4   1  243.88    3.83
   0   4   2   39.43    0.67
   0   4  -2   39.12    0.69
   0   4  -2   38.97    0.62
   0   4   2   39.14    0.65
   0  -4  -2   38.57    0.72
   0  -4   2   38.94    0.76
   0   4   3   63.00    1.02
   0   4  -3   63.67    0.99
   0   4   3   65.16    1.08
   0   4  -3   63.14    1.11
   0  -4  -3   62.61    1.14
   0  -4   3   61.84    1.18
   0   4  -4   46.39    0.81
   0   4   4   47.11    0.84
   0   4   4   48.67    0.87
   0   4  -4   47.15    0.93
   0  -4  -4   46.70    0.96
   0  -4   4   46.85    0.97
   0   4   5    0.25    0.11
   0   4   5    0.17    0.11
   0   4  -5    0.10    0.12
   0  -4  -5    0.17    0.13
   0  -4   5    0.17    0.09
   0  -4   5    0.17    0.15
   0   4  -6   18.76    0.60
   0   4   6   17.29    0.49
   0  -4   6   17.70    0.46
   0  -4  -6   18.02    0.61
   0  -4   6   17.52    0.57
   0   4  -7    2.24    0.28
   0   4   7    2.09    0.21
   0  -4  -7    1.86    0.28
   0   4  -8    2.84    0.34
   0  -4  -8    2.66    0.34
   0   5   0    0.07    0.03
   0  -5   0    0.05    0.06
   0  -5   0    0.06    0.04
   0   5  -1  337.91    5.07
   0   5  -1  343.16    4.72
   0   5   1  335.11    4.73
   0  -5  -1  345.08    5.09
   0  -5  -1  353.47    5.64
   0  -5   1  343.28    5.41
   0   5  -2    1.08    0.09
   0   5  -2    0.99    0.08
   0   5   2    0.96    0.09
   0  -5   2    0.97    0.13
   0  -5  -2    0.96    0.10
   0   5  -3   32.72    0.57
   0   5  -3   32.27    0.66
   0   5   3   33.22    0.61
   0   5   3   32.44    0.59
   0  -5   3   32.49    0.72
   0  -5  -3   32.52    0.69
   0   5   4   30.58    0.59
   0   5   4   30.09    0.61
   0   5  -4   30.09    0.68
   0   5  -4   29.55    0.57
   0  -5  -4   31.32    0.71
   0  -5   4   28.53    0.71
   0   5  -5    6.10    0.31
   0   5   5    4.73    0.25
   0  -5   5    5.18    0.32
   0  -5  -5    5.16    0.31
   0   5   6    0.30    0.12
   0   5  -6   -0.07    0.14
   0  -5   6    0.11    0.17
   0  -5  -6    0.32    0.17
   0   5   7    0.18    0.13
   0   5  -7    0.08    0.17
   0  -5   7    0.50    0.19
   0  -5  -7    0.14    0.19
   0   5  -8    2.84    0.34
   0  -5  -8    2.61    0.34
   0   6   0   37.99    0.59
   0  -6   0   37.93    0.68
   0  -6   0   37.54    0.64
   0   6  -1  445.46    6.13
   0   6  -1  442.69    6.61
   0   6   1  447.03    6.13
   0  -6  -1  466.24    7.20
   0  -6  -1  449.60    6.62
   0  -6   1  440.28    7.04
   0   6  -2    4.52    0.14
   0   6   2    4.14    0.17
   0   6  -2    4.35    0.18
   0  -6  -2    4.64    0.21
   0  -6   2    4.28    0.25
   0   6   3    8.53    0.27
   0   6  -3    8.67    0.28
   0   6  -3    8.29    0.23
   0   6   3    8.52    0.20
   0  -6  -3    8.44    0.31
   0  -6   3    8.04    0.34
   0   6  -4   20.05    0.43
   0   6   4   20.55    0.48
   0   6  -4   20.48    0.52
   0   6   4   21.32    0.43
   0  -6   4   19.95    0.57
   0  -6  -4   20.35    0.56
   0   6  -5   56.43    1.14
   0   6  -5   55.17    0.96
   0   6   5   55.74    1.03
   0  -6  -5   56.22    1.18
   0  -6   5   55.51    1.18
   0   6   6    1.06    0.16
   0   6  -6    0.99    0.19
   0  -6  -6    1.07    0.21
   0  -6   6    1.07    0.22
   0   6  -7   16.37    0.61
   0   6   7   16.26    0.52
   0  -6   7   17.04    0.61
   0  -6  -7   16.91    0.65
   0   6  -8    4.73    0.39
   0  -6  -8    4.55    0.41
   0   7   0    0.01    0.03
   0  -7   0    0.09    0.06
   0  -7   0    0.06    0.04
   0   7  -1   47.00    0.79
   0   7  -1   47.78    0.73
   0   7   1   47.14    0.76
   0  -7  -1   49.70    0.81
   0  -7   1   47.18    0.88
   0  -7  -1   46.44    0.82
   0   7  -2    7.57    0.20
   0   7   2    7.75    0.24
   0   7  -2    8.02    0.24
   0  -7   2    7.17    0.32
   0  -7  -2    7.30    0.27
   0   7  -3    0.29    0.08
   0   7  -3    0.31    0.07
   0   7   3    0.28    0.08
   0  -7   3    0.45    0.15
   0  -7  -3    0.39    0.10
   0   7   4    3.58    0.14
   0   7   4    3.12    0.19
   0   7  -4    3.27    0.21
   0   7  -4    3.26    0.17
   0  -7   4    2.80    0.26
   0  -7  -4    3.45    0.24
   0   7  -5   44.97    0.83
   0   7  -5   46.57    0.99
   0   7   5   46.35    0.90
   0  -7  -5   47.48    1.04
   0  -7   5   45.69    1.05
   0   7   6    1.20    0.17
   0   7  -6    1.41    0.21
   0  -7  -6    1.65    0.24
   0  -7   6    1.58    0.24
   0   7   7    1.10    0.19
   0   7  -7    1.10    0.22
   0  -7  -7    1.19    0.24
   0  -7   7    1.48    0.25
   0   7  -8   12.62    0.59
   0  -7  -8   12.88    0.62
   0   8   0   36.28    0.60
   0  -8   0   37.31    0.69
   0  -8   0   35.68    0.64
   0   8  -1  180.78    2.55
   0   8   1  179.19    2.58
   0   8  -1  180.46    2.75
   0  -8  -1  179.84    2.79
   0  -8   1  184.21    2.98
   0  -8  -1  190.29    2.92
   0   8   2    1.86    0.15
   0   8  -2    1.47    0.13
   0   8  -2    1.84    0.11
   0  -8   2    1.73    0.20
   0  -8  -2    1.94    0.16
   0   8  -3    6.71    0.25
   0   8  -3    7.45    0.22
   0   8   3    7.40    0.26
   0  -8   3    6.90    0.33
   0  -8  -3    7.29    0.30
   0   8  -4    2.86    0.21
   0   8   4    2.88    0.19
   0   8  -4    2.61    0.16
   0  -8  -4    2.50    0.22
   0  -8   4    2.77    0.27
   0   8  -5   43.51    0.94
   0   8   5   43.17    0.87
   0   8  -5   42.24    0.79
   0  -8   5   43.12    1.02
   0  -8  -5   42.77    0.99
   0   8   6    0.21    0.12
   0   8  -6    0.16    0.14
   0  -8  -6   -0.06    0.13
   0  -8   6    0.18    0.18
   0   8   7    0.04    0.13
   0   8  -7    0.13    0.17
   0  -8  -7   -0.13    0.15
   0  -8   7    0.25    0.20
   0   8  -8    9.88    0.53
   0  -8  -8    9.18    0.54
   0   9   0   -0.02    0.04
   0  -9   0    0.10    0.09
   0  -9   0    0.04    0.05
   0   9   1    5.71    0.20
   0   9  -1    6.05    0.18
   0  -9  -1    6.48    0.21
   0  -9   1    5.90    0.28
   0  -9  -1    5.80    0.22
   0   9  -2   64.44    1.10
   0   9   2   64.92    1.06
   0   9  -2   64.95    1.00
   0  -9   2   65.20    1.24
   0  -9  -2   66.50    1.16
   0   9   3    0.57    0.10
   0   9  -3    0.74    0.08
   0   9  -3    1.02    0.11
   0  -9   3    0.72    0.16
   0  -9  -3    0.51    0.11
   0   9   4   15.55    0.43
   0   9  -4   16.14    0.38
   0   9  -4   16.52    0.46
   0  -9   4   16.11    0.53
   0  -9  -4   15.23    0.49
   0   9  -5   21.84    0.61
   0   9   5   22.56    0.57
   0   9  -5   21.53    0.49
   0  -9   5   20.94    0.66
   0  -9  -5   21.10    0.64
   0   9   6    1.38    0.19
   0   9  -6    1.57    0.21
   0  -9   6    1.78    0.26
   0  -9  -6    1.71    0.24
   0   9   7    2.99    0.27
   0   9  -7    2.72    0.30
   0  -9   7    3.54    0.34
   0  -9  -7    2.81    0.31
   0   9   8    1.81    0.24
   0   9  -8    1.33    0.28
   0  -9  -8    1.73    0.30
   0  10   0   38.52    0.65
   0 -10   0   38.76    0.75
   0 -10   0   38.46    0.71
   0  10   1  165.33    2.37
   0  10  -1  166.56    2.34
   0 -10   1  163.80    2.53
   0 -10  -1  164.08    2.56
   0 -10  -1  166.89    2.65
   0 -10   1  161.08    2.73
   0  10  -2   10.47    0.26
   0  10  -2   10.49    0.29
   0  10   2   10.29    0.30
   0 -10   2    9.91    0.38
   0 -10  -2   10.76    0.34
   0  10   3    3.52    0.19
   0  10  -3    3.23    0.19
   0  10  -3    3.49    0.15
   0 -10  -3    3.07    0.22
   0 -10   3    3.22    0.27
   0  10   4   24.21    0.58
   0  10  -4   25.32    0.61
   0  10  -4   24.80    0.51
   0 -10   4   25.18    0.70
   0 -10  -4   24.67    0.66
   0  10   5    6.95    0.32
   0  10  -5    7.18    0.27
   0  10  -5    6.55    0.33
   0 -10   5    6.85    0.40
   0 -10  -5    6.73    0.37
   0  10  -6    1.98    0.23
   0  10   6    2.04    0.22
   0 -10   6    2.02    0.28
   0 -10  -6    2.09    0.26
   0  10   7    7.49    0.38
   0  10  -7    6.77    0.42
   0 -10   7    7.39    0.45
   0 -10  -7    6.96    0.44
   0  10   8    0.16    0.17
   0 -10  -8    0.16    0.21
   0  11   0   -0.04    0.06
   0 -11   0    0.02    0.07
   0 -11   0    0.05    0.12
   0  11  -1    1.37    0.12
   0  11   1    1.55    0.12
   0 -11   1    1.53    0.14
   0 -11   1    1.40    0.18
   0 -11  -1    1.50    0.13
   0 -11  -1    2.04    0.18
   0  11  -2   35.49    0.68
   0  11   2   34.87    0.67
   0  11  -2   36.56    0.62
   0 -11   2   35.57    0.80
   0 -11  -2   34.37    0.73
   0  11  -3   -0.04    0.06
   0  11   3    0.10    0.08
   0  11  -3    0.09    0.06
   0 -11   3   -0.16    0.13
   0 -11  -3    0.08    0.09
   0  11  -4    1.10    0.15
   0  11   4    0.84    0.14
   0  11  -4    0.60    0.10
   0 -11  -4    0.56    0.15
   0 -11   4    0.74    0.20
   0  11  -5    4.41    0.28
   0  11   5    4.30    0.27
   0 -11  -5    4.68    0.32
   0 -11   5    3.87    0.36
   0  11   6    0.50    0.15
   0  11  -6    0.41    0.16
   0 -11  -6    0.64    0.19
   0 -11   6    0.30    0.21
   0  11  -7    0.49    0.21
   0  11   7    0.85    0.19
   0 -11  -7    1.31    0.26
   0 -11   7    1.23    0.27
   0  11   8    1.02    0.22
   0 -11   8    1.69    0.31
   0 -11  -8    2.03    0.32
   0  12   0   62.34    1.01
   0 -12   0   62.68    1.09
   0 -12   0   64.46    1.16
   0  12  -1   12.38    0.30
   0  12   1   12.38    0.33
   0 -12  -1   12.63    0.36
   0 -12   1   12.36    0.41
   0 -12   1   12.36    0.33
   0 -12  -1   13.22    0.34
   0  12  -2   50.65    0.83
   0  12  -2   50.90    0.91
   0  12   2   48.29    0.88
   0 -12   2   48.87    1.04
   0 -12  -2   50.85    0.86
   0 -12  -2   50.37    0.97
   0  12  -3    0.09    0.06
   0  12  -3    0.20    0.08
   0  12   3    0.16    0.09
   0 -12  -3    0.16    0.11
   0 -12   3    0.10    0.16
   0  12  -4   25.46    0.53
   0  12   4   24.67    0.60
   0  12  -4   25.52    0.62
   0 -12  -4   25.11    0.68
   0 -12   4   25.13    0.73
   0  12   5   22.82    0.61
   0  12  -5   24.52    0.65
   0 -12   5   24.24    0.75
   0 -12  -5   25.27    0.73
   0  12  -6    8.14    0.40
   0  12   6    7.64    0.37
   0 -12   6    7.80    0.45
   0 -12  -6    6.80    0.41
   0  12  -7    9.17    0.47
   0  12   7    9.09    0.43
   0 -12  -7    8.88    0.50
   0 -12   7    9.13    0.51
   0  12   8    0.52    0.20
   0 -12  -8    0.57    0.25
   0 -12   8    1.19    0.28
   0  13   0    0.10    0.06
   0 -13   0    0.03    0.06
   0 -13   0    0.09    0.11
   0  13   1    5.01    0.21
   0  13  -1    4.73    0.18
   0 -13  -1    4.55    0.22
   0 -13  -1    5.04    0.22
   0 -13   1    4.79    0.27
   0 -13   1    4.47    0.20
   0  13   2   78.70    1.31
   0  13  -2   80.22    1.36
   0  13  -2   82.77    1.26
   0 -13  -2   78.53    1.43
   0 -13   2   79.50    1.53
   0 -13  -2   83.35    1.34
   0  13  -3   30.61    0.57
   0  13   3   29.21    0.64
   0  13  -3   29.22    0.64
   0 -13   3   28.64    0.76
   0 -13  -3   27.97    0.70
   0  13  -4   63.28    1.07
   0  13   4   64.71    1.19
   0  13  -4   66.87    1.24
   0 -13   4   64.27    1.38
   0 -13  -4   65.10    1.31
   0  13  -5    0.08    0.12
   0  13   5   -0.11    0.11
   0 -13  -5    0.18    0.15
   0 -13   5    0.23    0.21
   0  13   6    1.42    0.21
   0  13  -6    1.66    0.23
   0 -13   6    1.79    0.29
   0 -13  -6    2.05    0.27
   0  13   7    0.24    0.17
   0 -13  -7    0.48    0.21
   0 -13   7    0.30    0.23
   0  14   0    0.59    0.09
   0 -14   0    0.52    0.10
   0 -14   0    0.71    0.14
   0  14   1    0.64    0.10
   0  14  -1    0.48    0.08
   0 -14   1    0.59    0.15
   0 -14  -1    0.50    0.10
   0 -14  -1    0.61    0.11
   0 -14   1    0.74    0.10
   0  14  -2   33.55    0.68
   0  14   2   32.72    0.68
   0  14  -2   35.05    0.63
   0 -14   2   33.44    0.81
   0 -14  -2   33.53    0.74
   0 -14  -2   34.22    0.63
   0  14   3   42.78    0.87
   0  14  -3   45.61    0.90
   0  14  -3   46.57    0.80
   0 -14   3   45.45    1.04
   0 -14  -3   44.82    0.97
   0  14  -4  108.29    1.83
   0  14   4  102.66    1.73
   0  14  -4  103.69    1.62
   0 -14  -4  103.59    1.90
   0 -14   4  102.06    2.01
   0  14  -5   -0.05    0.11
   0  14   5    0.21    0.13
   0 -14   5    0.26    0.21
   0 -14  -5    0.13    0.15
   0  14   6    2.96    0.26
   0  14  -6    2.64    0.27
   0 -14  -6    2.76    0.30
   0 -14   6    2.80    0.34
   0  14   7    1.10    0.21
   0 -14   7    1.15    0.28
   0 -14  -7    0.73    0.23
   0  15   0    0.11    0.07
   0 -15   0    0.25    0.09
   0 -15   0    0.04    0.11
   0  15  -1    4.78    0.20
   0  15   1    4.24    0.21
   0 -15   1    4.91    0.22
   0 -15  -1    5.03    0.24
   0 -15  -1    4.82    0.24
   0 -15   1    4.68    0.29
   0  15   2   33.05    0.69
   0  15  -2   33.73    0.63
   0  15  -2   33.07    0.69
   0 -15  -2   32.45    0.74
   0 -15  -2   32.71    0.63
   0 -15   2   32.75    0.81
   0  15  -3   29.09    0.58
   0  15  -3   28.64    0.65
   0  15   3   27.67    0.64
   0 -15   3   26.93    0.77
   0 -15  -3   28.61    0.72
   0  15  -4   32.12    0.74
   0  15  -4   30.63    0.63
   0  15   4   31.06    0.72
   0 -15  -4   31.05    0.81
   0 -15   4   31.01    0.87
   0  15   5    5.57    0.31
   0  15  -5    5.79    0.32
   0 -15  -5    5.86    0.36
   0 -15   5    5.31    0.41
   0  15   6    7.08    0.38
   0 -15   6    7.64    0.48
   0 -15  -6    6.72    0.42
   0  15   7    0.12    0.16
   0 -15   7    0.36    0.25
   0 -15  -7    0.44    0.22
   0  16   0   82.78    1.33
   0 -16   0   81.04    1.49
   0 -16   0   82.36    1.42
   0  16   1   81.81    1.36
   0  16  -1   81.44    1.32
   0 -16   1   81.10    1.41
   0 -16  -1   82.73    1.46
   0 -16   1   83.62    1.56
   0 -16  -1   83.65    1.45
   0  16  -2   39.44    0.72
   0  16  -2   38.20    0.78
   0  16   2   38.87    0.78
   0 -16  -2   38.65    0.85
   0 -16   2   39.62    0.93
   0  16   3    8.72    0.34
   0  16  -3    9.16    0.34
   0  16  -3    8.80    0.29
   0 -16  -3    8.52    0.38
   0 -16   3    8.25    0.44
   0  16   4   15.07    0.48
   0  16  -4   14.64    0.47
   0 -16   4   14.67    0.59
   0 -16  -4   15.35    0.54
   0  16  -5    1.37    0.19
   0  16   5    1.42    0.19
   0 -16   5    1.50    0.28
   0 -16  -5    1.70    0.24
   0  16   6    3.54    0.29
   0 -16   6    3.57    0.38
   0 -16  -6    3.47    0.34
   0  16   7    2.62    0.28
   0 -16   7    3.37    0.38
   0 -16  -7    2.90    0.34
   0 -17   0    0.34    0.14
   0 -17   0    0.18    0.09
   0  17   1    0.31    0.10
   0  17  -1    0.13    0.08
   0 -17   1    0.14    0.09
   0 -17  -1    0.24    0.11
   0 -17   1    0.52    0.17
   0  17  -2   52.45    1.00
   0  17  -2   53.05    0.92
   0  17   2   52.36    0.99
   0 -17  -2   52.99    1.08
   0 -17   2   51.28    1.15
   0  17  -3   13.82    0.38
   0  17  -3   14.25    0.43
   0  17   3   14.86    0.46
   0 -17  -3   14.06    0.49
   0 -17   3   13.51    0.55
   0  17   4   56.52    1.13
   0  17  -4   59.03    1.15
   0 -17   4   57.36    1.32
   0 -17  -4   56.63    1.24
   0  17   5    1.42    0.20
   0 -17  -5    1.48    0.24
   0 -17   5    1.15    0.28
   0  17   6    0.87    0.20
   0 -17   6    0.68    0.27
   0 -17  -6    1.00    0.23
   0  17   7    1.48    0.24
   0 -17  -7    1.71    0.29
   0 -17   7    1.73    0.32
   0  18   0    7.25    0.28
   0 -18   0    6.71    0.29
   0 -18   0    6.73    0.33
   0  18   1   37.15    0.75
   0  18  -1   36.71    0.72
   0 -18  -1   36.30    0.80
   0 -18  -1   36.06    0.77
   0 -18   1   36.02    0.76
   0 -18   1   35.52    0.86
   0  18  -2    7.35    0.28
   0  18   2    7.58    0.32
   0  18  -2    7.99    0.31
   0 -18   2    7.33    0.40
   0 -18  -2    7.27    0.34
   0  18  -3    6.77    0.31
   0  18   3    7.11    0.33
   0  18  -3    7.40    0.28
   0 -18  -3    6.62    0.35
   0 -18   3    7.27    0.43
   0  18   4    6.90    0.34
   0  18  -4    7.92    0.35
   0 -18   4    7.46    0.45
   0 -18  -4    7.62    0.40
   0  18   5    0.07    0.13
   0 -18  -5    0.04    0.15
   0 -18   5    0.39    0.23
   0  18   6    4.99    0.34
   0 -18   6    4.88    0.44
   0 -18  -6    4.94    0.39
   0  18   7    0.05    0.16
   0 -18  -7    0.20    0.20
   0 -18   7    0.39    0.26
   0  19   0    0.10    0.09
   0 -19   0    0.06    0.10
   0 -19   0    0.08    0.14
   0  19  -1   19.04    0.48
   0  19   1   19.74    0.51
   0 -19  -1   19.37    0.55
   0 -19   1   18.91    0.51
   0 -19  -1   19.51    0.52
   0 -19   1   19.01    0.59
   0  19  -2    4.80    0.23
   0  19  -2    4.68    0.25
   0  19   2    4.22    0.26
   0 -19   2    4.30    0.35
   0 -19  -2    4.56    0.28
   0  19   3   12.55    0.44
   0  19  -3   13.66    0.39
   0  19  -3   13.57    0.44
   0 -19  -3   14.22    0.51
   0 -19   3   13.45    0.56
   0  19  -4   -0.13    0.11
   0  19   4    0.40    0.14
   0 -19   4    0.08    0.21
   0 -19  -4   -0.01    0.14
   0  19   5    0.32    0.16
   0 -19  -5    0.33    0.18
   0 -19   5    0.47    0.25
   0  19   6    0.68    0.19
   0 -19  -6    0.46    0.20
   0 -19   6    0.59    0.26
   0  19   7    0.74    0.21
   0 -19   7    0.88    0.29
   0 -19  -7    0.45    0.22
   0  20   0   12.23    0.39
   0 -20   0   12.22    0.45
   0 -20   0   12.47    0.42
   0  20  -1    0.33    0.11
   0  20   1    0.42    0.12
   0 -20   1    0.37    0.18
   0 -20   1    0.40    0.12
   0 -20  -1    0.38    0.13
   0 -20  -1    0.47    0.15
   0  20   2    2.05    0.20
   0  20  -2    2.09    0.17
   0  20  -2    1.75    0.18
   0 -20   2    1.74    0.26
   0 -20  -2    1.69    0.21
   0  20  -3    0.00    0.09
   0  20   3    0.15    0.12
   0  20  -3    0.12    0.11
   0 -20  -3   -0.17    0.12
   0 -20   3    0.05    0.20
   0  20   4    0.00    0.12
   0 -20   4    0.36    0.23
   0 -20  -4    0.27    0.16
   0  20   5   11.83    0.48
   0 -20  -5   11.35    0.53
   0 -20   5   11.99    0.61
   0  20   6    3.05    0.30
   0 -20   6    4.44    0.44
   0 -20  -6    3.67    0.36
   0  21   0    0.05    0.09
   0 -21   0    0.21    0.12
   0 -21   0    0.19    0.16
   0  21  -1   16.24    0.45
   0  21   1   15.83    0.48
   0 -21   1   16.17    0.57
   0 -21   1   16.36    0.49
   0 -21  -1   16.67    0.52
   0  21  -2    1.18    0.15
   0  21   2    1.14    0.17
   0  21  -2    1.26    0.16
   0 -21  -2    1.37    0.20
   0 -21   2    1.23    0.24
   0  21   3    3.53    0.26
   0 -21   3    3.90    0.36
   0 -21  -3    3.29    0.28
   0  21   4   34.36    0.86
   0 -21  -4   36.35    0.95
   0 -21   4   35.79    1.01
   0  21   5    6.64    0.38
   0 -21  -5    6.96    0.43
   0 -21   5    7.64    0.51
   0  21   6    5.57    0.37
   0 -21  -6    5.31    0.41
   0 -21   6    5.94    0.48
   0  22   0    3.83    0.24
   0 -22   0    4.11    0.31
   0 -22   0    4.21    0.27
   0  22  -1   37.34    0.78
   0  22   1   37.96    0.82
   0 -22   1   37.50    0.93
   0 -22   1   35.90    0.82
   0 -22  -1   36.64    0.87
   0  22  -2    0.74    0.13
   0  22   2    0.99    0.17
   0  22  -2    0.47    0.13
   0 -22  -2    0.81    0.18
   0 -22   2    0.93    0.24
   0  22   3    0.33    0.14
   0 -22  -3    0.53    0.17
   0 -22   3    0.36    0.23
   0  22   4    2.70    0.26
   0 -22   4    2.91    0.35
   0 -22  -4    3.27    0.31
   0  22   5   26.66    0.78
   0 -22   5   28.91    0.96
   0 -22  -5   28.80    0.88
   0  22   6   -0.09    0.15
   0 -22  -6    0.43    0.20
   0 -22   6    0.30    0.26
   0  23   0    0.03    0.10
   0 -23   0    0.19    0.13
   0 -23   0    0.05    0.16
   0  23  -1    0.16    0.11
   0  23   1    0.34    0.13
   0 -23  -1    0.32    0.14
   0 -23   1    0.38    0.20
   0 -23   1    0.48    0.14
   0  23  -2    9.05    0.35
   0  23   2    8.84    0.38
   0 -23  -2    9.06    0.42
   0 -23   2    8.33    0.46
   0  23   3    5.77    0.34
   0 -23   3    6.99    0.45
   0 -23  -3    6.55    0.38
   0  23   4    0.24    0.14
   0 -23  -4    0.32    0.17
   0 -23   4    0.80    0.26
   0  23   5   18.01    0.63
   0 -23  -5   18.83    0.71
   0 -23   5   18.76    0.79
   0  23   6    3.17    0.32
   0 -23  -6    2.30    0.31
   0 -23   6    3.32    0.42
   0  24   0   12.34    0.43
   0 -24   0   12.01    0.45
   0 -24   0   12.32    0.48
   0  24   1    4.07    0.28
   0  24  -1    4.75    0.27
   0 -24  -1    4.24    0.30
   0 -24   1    5.06    0.36
   0  24  -2   17.88    0.51
   0  24   2   18.50    0.57
   0 -24  -2   18.06    0.61
   0 -24   2   18.35    0.66
   0  24   3    0.22    0.14
   0 -24   3    0.14    0.21
   0 -24  -3    0.13    0.15
   0  24   4    0.10    0.15
   0 -24   4   -0.04    0.23
   0 -24  -4   -0.02    0.14
   0  24   5    2.38    0.27
   0 -24  -5    2.38    0.31
   0 -24   5    2.38    0.36
   0  25   0    0.18    0.12
   0 -25   0    0.18    0.13
   0  25   1   23.31    0.65
   0  25  -1   24.10    0.62
   0 -25   1   24.29    0.74
   0 -25  -1   24.75    0.71
   0  25   2    5.50    0.33
   0  25  -2    5.49    0.29
   0 -25  -2    5.54    0.36
   0 -25   2    5.89    0.41
   0  25   3    3.32    0.28
   0 -25   3    3.59    0.37
   0 -25  -3    3.29    0.31
   0  25   4    4.42    0.33
   0 -25  -4    4.33    0.36
   0 -25   4    4.67    0.44
   0  25   5   -0.07    0.15
   0 -25   5    0.25    0.25
   0 -25  -5    0.27    0.19
   0  26   0   31.66    0.77
   0 -26   0   30.77    0.81
   0  26  -1    3.82    0.27
   0  26   1    3.49    0.27
   0 -26  -1    3.90    0.31
   0 -26   1    3.99    0.35
   0  26   2    0.23    0.14
   0 -26  -2    0.48    0.18
   0 -26   2    0.55    0.23
   0  26   3    1.05    0.20
   0 -26   3    1.24    0.28
   0 -26  -3    1.29    0.23
   0  26   4    1.54    0.24
   0 -26  -4    1.20    0.25
   0 -26   4    0.77    0.28
   0  26   5    0.44    0.20
   0 -26   5    0.94    0.31
   0 -26  -5    0.27    0.19
   0  27   0    0.16    0.13
   0 -27   0    0.34    0.16
   0  27   1    5.84    0.34
   0  27  -1    5.75    0.32
   0 -27  -1    5.43    0.36
   0 -27   1    5.66    0.40
   0  27   2    0.19    0.15
   0 -27  -2    0.22    0.17
   0 -27   2    0.42    0.23
   0  27   3    2.63    0.27
   0 -27  -3    2.89    0.31
   0 -27   3    3.12    0.37
   0  27   4    0.17    0.16
   0 -27   4    0.17    0.25
   0 -27  -4    0.18    0.18
   0  28   0    3.14    0.27
   0  28  -1    7.50    0.37
   0  28   1    7.67    0.39
   0 -28  -1    8.31    0.43
   0 -28   1    7.53    0.45
   0  28   2    4.60    0.33
   0 -28   2    4.31    0.39
   0 -28  -2    4.22    0.35
   0  28   3   -0.08    0.14
   0 -28  -3    0.30    0.19
   0 -28   3    0.19    0.23
   0  28   4    1.41    0.24
   0 -28  -4    1.30    0.26
   0 -28   4    1.76    0.35
   0  29   0    0.60    0.17
   0  29   1    1.14    0.21
   0  29  -1    1.04    0.19
   0  29   2    2.37    0.26
   0 -29   2    2.62    0.34
   0 -29  -2    2.33    0.29
   0  29   3    2.61    0.28
   0 -29   3    3.40    0.39
   0 -29  -3    3.16    0.34
   0  29   4    5.32    0.39
   0 -29  -4    5.51    0.43
   0 -29   4    6.50    0.51
   0  30   0   72.59    1.44
   0  30   1    0.03    0.14
   0  30   2    0.56    0.19
   0 -30  -2    0.53    0.21
   0 -30   2    1.08    0.28
   0  30   3    4.59    0.36
   0 -30   3    4.85    0.44
   0 -30  -3    5.41    0.42
   0  31   0    0.63    0.19
   0  31   1    0.13    0.16
   0  31   2    0.13    0.17
   0 -31   2    0.69    0.26
   0  32   0    4.13    0.34
   0  32   1    1.59    0.25
   1   0  -8   -0.33    0.18
   1   0  -7    0.03    0.16
   1   0  -6   48.38    1.12
  -1   0   6   49.98    0.91
  -1   0   6   48.68    1.07
   1   0  -5    0.12    0.12
  -1   0   5   -0.05    0.08
  -1   0   5    0.04    0.12
   1   0  -4   55.79    1.08
  -1   0   4   55.33    1.07
  -1   0   4   55.23    0.90
  -1   0   3    0.06    0.09
  -1   0   3    0.15    0.06
   1   0  -3    0.11    0.08
  -1   0   2    0.19    0.04
   1   0  -2    0.15    0.06
  -1   0   2    0.01    0.06
  -1   0   1    0.02    0.04
   1   0  -1    0.02    0.03
  -1   0   1    0.00    0.02
  -1   0   0   62.09    0.89
  -1   0   0   59.51    1.02
  -1   0   0   62.05    0.96
   1   0   1    0.10    0.05
  -1   0  -1    0.11    0.04
  -1   0  -1    0.08    0.04
  -1   0  -2  852.28   11.60
  -1   0  -2  843.48   12.49
   1   0   2  851.69   13.24
  -1   0  -3   -0.13    0.07
   1   0   3    0.10    0.11
  -1   0  -3    0.26    0.07
  -1   0  -4   65.49    1.21
   1   0   4   66.96    1.21
  -1   0  -4   64.93    1.11
   1   0   5   -0.01    0.09
   1   0   5    0.12    0.13
  -1   0  -5    0.11    0.12
  -1   0  -6    3.09    0.28
   1   0   6    3.12    0.23
   1   0   7   -0.04    0.11
  -1   0  -7    0.18    0.17
  -1   0  -8    0.40    0.20
   1   1  -8    1.02    0.27
   1  -1  -8    0.74    0.26
   1   1  -7    1.82    0.27
   1  -1  -7    1.87    0.28
  -1   1   6    0.56    0.17
   1   1  -6    0.53    0.18
  -1   1   6    0.48    0.13
   1  -1  -6    0.45    0.18
  -1  -1   6    0.83    0.19
   1   1  -5   16.80    0.53
  -1   1   5   16.93    0.41
  -1   1   5   16.63    0.48
  -1  -1   5   15.75    0.49
   1  -1  -5   16.35    0.53
  -1  -1   5   16.72    0.40
  -1   1   4    0.36    0.11
  -1   1   4    0.09    0.06
  -1  -1   4    0.20    0.11
  -1  -1   4    0.03    0.07
  -1   1   3   24.12    0.53
  -1   1   3   24.78    0.45
   1   1  -3   24.60    0.55
  -1  -1   3   25.54    0.44
   1  -1  -3   23.29    0.55
  -1  -1   3   24.22    0.55
  -1   1   2   35.04    0.66
   1   1  -2   35.04    0.65
  -1   1   2   34.88    0.55
  -1  -1   2   35.53    0.67
  -1  -1   2   35.24    0.54
   1  -1  -2   34.79    0.65
  -1   1   1   40.91    0.73
  -1   1   1   43.16    0.63
   1   1  -1   42.30    0.70
  -1  -1   1   40.59    0.74
   1  -1  -1   42.48    0.70
  -1  -1   1   42.74    0.64
  -1   1   0   17.22    0.35
  -1   1   0   17.91    0.29
  -1  -1   0   17.35    0.34
   1  -1   0   17.84    0.30
  -1  -1   0   18.18    0.32
  -1  -1   0   17.86    0.29
  -1   1  -1  120.70    1.80
   1   1   1  117.80    1.91
  -1   1  -1  118.47    1.68
  -1  -1  -1  117.20    1.68
   1  -1   1  116.85    1.91
  -1  -1  -1  117.71    1.80
  -1   1  -2   45.14    0.73
  -1   1  -2   44.02    0.77
   1   1   2   46.40    0.79
   1  -1   2   44.79    0.82
  -1  -1  -2   43.33    0.78
  -1  -1  -2   43.99    0.73
  -1   1  -3   30.06    0.62
  -1   1  -3   30.87    0.58
   1   1   3   30.50    0.61
  -1  -1  -3   30.17    0.63
   1  -1   3   29.93    0.64
  -1  -1  -3   29.54    0.58
   1   1   4   27.79    0.61
   1   1   4   27.10    0.58
  -1   1  -4   27.68    0.64
  -1   1  -4   27.75    0.58
   1  -1   4   27.85    0.64
  -1  -1  -4   28.70    0.66
   1   1   5   35.51    0.73
  -1   1  -5   34.94    0.81
   1   1   5   36.14    0.76
   1  -1   5   34.59    0.71
  -1  -1  -5   35.32    0.82
   1  -1   5   35.59    0.80
  -1   1  -6   -0.03    0.14
   1   1   6    0.08    0.11
   1  -1   6   -0.05    0.10
  -1  -1  -6   -0.02    0.13
  -1   1  -7    0.85    0.21
   1   1   7    0.74    0.16
   1  -1   7    0.41    0.15
  -1  -1  -7    0.91    0.21
  -1   1  -8    0.28    0.20
  -1  -1  -8   -0.09    0.17
   1   2  -8   14.70    0.65
   1  -2  -8   15.48    0.68
   1   2  -7   17.69    0.66
   1  -2  -7   18.52    0.67
  -1   2   6    2.12    0.19
   1   2  -6    2.47    0.26
   1  -2  -6    2.13    0.26
  -1  -2   6    2.04    0.24
   1   2  -5    0.91    0.16
  -1   2   5    0.59    0.14
  -1   2   5    0.73    0.12
  -1  -2   5    0.86    0.11
   1  -2  -5    1.07    0.17
  -1  -2   5    0.79    0.16
  -1   2   4   79.88    1.43
  -1   2   4   80.60    1.26
   1   2  -4   80.91    1.45
  -1  -2   4   81.50    1.22
   1  -2  -4   79.20    1.45
  -1  -2   4   79.78    1.48
  -1   2   3    2.21    0.16
  -1   2   3    2.45    0.14
   1   2  -3    2.34    0.18
  -1  -2   3    1.90    0.19
   1  -2  -3    2.62    0.19
  -1  -2   3    2.17    0.12
  -1   2   2  565.65    8.93
  -1   2   2  563.55    7.80
   1   2  -2  558.43    8.41
   1  -2  -2  573.08    8.42
  -1  -2   2  577.16    8.95
  -1  -2   2  594.36    7.87
   1   2  -1  192.98    2.96
  -1   2   1  203.04    2.74
  -1   2   1  195.59    3.15
   1  -2  -1  200.30    2.96
  -1  -2   1  196.31    3.15
  -1   2   0  116.10    1.62
   1  -2   0  115.25    1.87
   1  -2   0  113.77    1.91
  -1  -2   0  111.89    1.86
  -1  -2   0  117.80    1.76
  -1  -2   0  116.67    1.63
   1   2   1  956.02   15.68
  -1   2  -1  969.03   14.98
  -1   2  -1  982.19   14.46
   1  -2   1  945.02   15.04
  -1  -2  -1  960.45   14.48
  -1  -2  -1  969.68   14.18
  -1   2  -2  536.76    7.31
   1   2   2  559.40    8.41
  -1   2  -2  539.16    7.87
  -1  -2  -2  527.96    7.89
  -1  -2  -2  520.12    7.31
   1  -2   2  529.77    8.38
   1   2   3   23.23    0.50
  -1   2  -3   23.87    0.48
   1   2   3   24.01    0.49
  -1   2  -3   23.11    0.51
   1  -2   3   22.70    0.55
  -1  -2  -3   23.09    0.53
   1   2   4  159.10    2.36
  -1   2  -4  157.74    2.35
  -1   2  -4  157.94    2.55
   1   2   4  162.41    2.61
   1  -2   4  156.02    2.66
  -1  -2  -4  156.26    2.57
   1   2   5    7.36    0.29
  -1   2  -5    6.52    0.32
  -1   2  -5    6.02    0.28
   1   2   5    6.07    0.28
  -1  -2  -5    6.94    0.34
   1  -2   5    6.30    0.32
   1   2   6    4.77    0.27
  -1   2  -6    4.26    0.31
   1  -2   6    4.25    0.25
   1  -2   6    4.49    0.31
  -1  -2  -6    4.65    0.32
  -1   2  -7    1.10    0.22
   1   2   7    0.57    0.16
   1  -2   7    0.90    0.17
  -1  -2  -7    1.07    0.22
  -1   2  -8    0.15    0.19
  -1  -2  -8   -0.08    0.17
   1   3  -8    5.52    0.43
   1  -3  -8    4.74    0.41
   1   3  -7    5.03    0.37
  -1  -3   7    5.98    0.37
   1  -3  -7    4.73    0.38
  -1   3   6    2.19    0.19
   1   3  -6    2.24    0.25
  -1  -3   6    2.34    0.25
   1  -3  -6    1.87    0.25
  -1   3   5    2.34    0.18
   1   3  -5    2.53    0.23
  -1   3   5    2.13    0.20
  -1  -3   5    2.44    0.23
   1  -3  -5    2.56    0.24
  -1  -3   5    2.40    0.16
  -1  -3   4    0.26    0.12
  -1  -3   4    0.17    0.06
  -1   3   3    2.39    0.14
  -1   3   3    2.22    0.16
  -1  -3   3    2.10    0.11
   1  -3  -3    2.49    0.18
  -1  -3   3    2.18    0.21
  -1   3   2   65.58    0.98
  -1   3   2   63.73    1.11
   1   3  -2   64.19    1.09
  -1  -3   2   64.96    1.16
   1  -3  -2   64.81    1.10
  -1  -3   2   68.23    0.94
  -1   3   1   11.84    0.26
  -1   3   1   11.51    0.23
   1   3  -1   12.44    0.27
   1  -3  -1   11.42    0.25
  -1  -3   1   11.43    0.28
   1   3   0  174.82    2.44
  -1   3   0  173.93    2.44
  -1  -3   0  175.71    2.80
   1  -3   0  172.68    2.80
  -1  -3   0  177.07    2.63
   1  -3   0  177.32    2.91
  -1   3  -1   22.01    0.37
  -1   3  -1   21.53    0.38
   1  -3   1   20.51    0.43
  -1  -3  -1   21.16    0.41
  -1   3  -2   10.05    0.25
   1   3   2   10.15    0.26
  -1   3  -2    9.93    0.25
   1   3   2   10.92    0.24
  -1  -3  -2   10.08    0.29
   1  -3   2   10.20    0.32
  -1   3  -3   40.87    0.78
   1   3   3   41.61    0.74
   1   3   3   43.35    0.76
  -1   3  -3   42.31    0.74
   1  -3   3   41.28    0.85
  -1  -3  -3   41.26    0.82
  -1   3  -4    2.70    0.17
  -1   3  -4    2.43    0.19
   1  -3   4    2.91    0.24
  -1   3  -5    3.49    0.26
   1   3   5    3.31    0.23
  -1   3  -5    3.60    0.23
  -1  -3  -5    3.77    0.27
   1  -3   5    3.90    0.29
   1   3   6   13.31    0.44
  -1   3  -6   14.46    0.51
   1  -3   6   14.14    0.49
   1  -3   6   13.22    0.42
  -1  -3  -6   14.18    0.53
  -1   3  -7    0.60    0.20
   1   3   7    0.78    0.17
  -1  -3  -7    0.69    0.21
   1  -3   7    0.65    0.15
  -1   3  -8   -0.09    0.17
  -1  -3  -8    0.03    0.18
   1   4  -8    0.51    0.23
   1  -4  -8    0.80    0.25
   1   4  -7    0.40    0.20
   1  -4  -7    0.50    0.21
  -1  -4   7    0.52    0.20
  -1   4   6   -0.15    0.09
   1   4  -6   -0.01    0.12
  -1  -4   6    0.16    0.16
   1  -4  -6   -0.13    0.14
  -1   4   5    5.63    0.26
  -1   4   5    5.80    0.26
   1   4  -5    5.75    0.31
  -1  -4   5    5.95    0.22
  -1  -4   5    5.42    0.32
   1  -4  -5    5.79    0.33
  -1   4   4   54.99    0.94
  -1   4   4   55.66    1.03
   1   4  -4   55.77    1.08
  -1  -4   4   54.70    1.11
   1  -4  -4   55.64    1.10
  -1  -4   4   56.39    0.88
   1   4  -3  158.38    2.54
  -1   4   3  163.02    2.31
  -1   4   3  156.78    2.60
  -1  -4   3  162.81    2.70
   1  -4  -3  158.94    2.55
  -1  -4   3  163.20    2.25
   1   4  -2  157.86    2.48
   1   4  -2  164.63    2.25
  -1   4   2  160.46    2.27
  -1   4   2  156.18    2.58
   1  -4  -2  161.93    2.48
  -1  -4   2  160.44    2.64
   1   4  -1  147.24    2.29
  -1   4   1  152.42    2.43
  -1   4   1  152.62    2.12
  -1  -4   1  149.29    2.45
   1  -4  -1  152.78    2.29
  -1   4   0  298.64    4.19
   1   4   0  295.83    4.17
   1  -4   0  305.11    4.72
  -1  -4   0  304.56    4.48
   1  -4   0  299.20    4.76
  -1  -4   0  308.11    4.78
  -1   4  -1   12.24    0.26
  -1   4  -1   13.07    0.23
   1   4   1   12.61    0.26
  -1  -4  -1   12.36    0.29
  -1  -4  -1   12.21    0.24
   1  -4   1   11.71    0.30
  -1   4  -2    1.33    0.11
   1   4   2    1.37    0.11
  -1   4  -2    1.46    0.11
   1  -4   2    1.67    0.16
  -1  -4  -2    1.63    0.15
   1   4   3   48.28    0.84
  -1   4  -3   48.37    0.82
   1   4   3   50.37    0.84
  -1   4  -3   47.26    0.87
   1  -4   3   47.53    0.96
  -1  -4  -3   47.29    0.92
   1   4   4    7.05    0.23
  -1   4  -4    6.85    0.26
   1   4   4    6.85    0.27
  -1   4  -4    7.07    0.28
   1  -4   4    6.59    0.33
  -1  -4  -4    6.12    0.29
   1   4   5   94.73    1.57
  -1   4  -5   95.70    1.55
  -1   4  -5   94.92    1.69
  -1  -4  -5   93.90    1.73
   1  -4   5   94.25    1.76
  -1   4  -6   25.08    0.69
   1   4   6   24.12    0.62
  -1  -4  -6   24.75    0.72
   1  -4   6   25.17    0.70
   1  -4   6   23.98    0.59
   1   4   7    7.61    0.36
  -1   4  -7    7.76    0.43
  -1  -4  -7    7.65    0.43
  -1   4  -8    0.08    0.19
   1   4   8    0.10    0.15
  -1  -4  -8    0.13    0.18
   1   5  -8    1.95    0.31
   1  -5  -8    2.33    0.33
   1   5  -7   10.88    0.52
  -1  -5   7   11.05    0.50
   1  -5  -7   10.39    0.52
   1   5  -6    0.81    0.19
  -1   5   6    1.04    0.15
   1  -5  -6    0.76    0.21
  -1  -5   6    0.81    0.20
   1   5  -5    4.45    0.29
  -1   5   5    4.80    0.24
  -1   5   5    4.45    0.24
   1  -5  -5    4.61    0.30
  -1  -5   5    4.19    0.31
   1   5  -4   16.82    0.48
  -1   5   4   18.46    0.42
  -1   5   4   17.67    0.42
  -1  -5   4   16.06    0.50
  -1  -5   4   16.65    0.35
   1  -5  -4   17.14    0.50
   1   5  -3   11.97    0.35
  -1   5   3   12.97    0.31
   1   5  -3   11.65    0.25
   1  -5  -3   12.53    0.37
  -1  -5   3   11.27    0.38
   1   5  -2   32.67    0.48
  -1   5   2   32.30    0.60
   1   5  -2   31.53    0.62
  -1   5   2   31.71    0.56
  -1  -5   2   31.10    0.67
   1  -5  -2   31.72    0.62
   1   5  -1  263.24    3.63
  -1   5   1  255.34    3.55
  -1   5   1  252.93    4.06
   1   5  -1  249.23    3.82
   1  -5  -1  259.85    3.82
  -1  -5   1  256.63    4.08
  -1   5   0   59.94    0.90
   1   5   0   60.19    0.87
   1  -5   0   59.70    0.94
  -1  -5   0   59.10    0.97
   1  -5   0   57.77    1.02
  -1  -5   0   61.05    1.01
  -1   5  -1  730.98   10.75
   1   5   1  745.72    9.84
  -1   5  -1  706.02    9.83
   1  -5   1  693.94   11.23
  -1  -5  -1  709.55   10.59
  -1  -5  -1  724.25   11.61
  -1   5  -2   91.01    1.36
   1   5   2   92.19    1.37
  -1   5  -2   91.40    1.42
   1  -5   2   88.98    1.58
  -1  -5  -2   89.52    1.49
  -1   5  -3   19.13    0.41
   1   5   3   19.08    0.44
  -1   5  -3   18.82    0.43
  -1  -5  -3   18.92    0.48
   1  -5   3   18.38    0.51
   1   5   4    7.39    0.28
  -1   5  -4    6.81    0.28
  -1   5  -4    6.88    0.26
   1   5   4    7.56    0.22
  -1  -5  -4    7.10    0.31
   1  -5   4    6.94    0.34
  -1   5  -5    6.47    0.32
  -1   5  -5    5.94    0.27
   1   5   5    7.82    0.32
  -1  -5  -5    7.70    0.36
   1  -5   5    6.14    0.36
   1   5   6   10.56    0.40
  -1   5  -6   10.67    0.45
  -1  -5  -6   10.64    0.47
   1  -5   6   10.47    0.46
   1   5   7    0.20    0.14
  -1   5  -7    0.19    0.17
  -1  -5  -7   -0.10    0.15
   1   5   8    0.23    0.15
  -1   5  -8    0.03    0.18
  -1  -5  -8    0.24    0.20
   1   6  -8    3.22    0.36
   1  -6  -8    4.11    0.40
  -1   6   7   51.06    1.04
   1   6  -7   50.33    1.22
  -1  -6   7   50.06    1.20
   1  -6  -7   50.10    1.24
   1   6  -6    2.59    0.25
  -1   6   6    2.38    0.21
   1  -6  -6    1.89    0.26
  -1  -6   6    2.21    0.26
  -1   6   5   36.57    0.74
   1   6  -5   36.56    0.85
   1  -6  -5   34.63    0.86
  -1  -6   5   35.81    0.88
  -1   6   4    3.05    0.18
   1   6  -4    2.71    0.20
  -1   6   4    2.64    0.18
  -1  -6   4    2.45    0.13
   1  -6  -4    2.47    0.22
  -1  -6   4    2.73    0.24
   1   6  -3   35.20    0.56
  -1   6   3   35.29    0.64
   1   6  -3   34.82    0.71
  -1   6   3   35.03    0.67
   1  -6  -3   34.73    0.73
  -1  -6   3   34.98    0.77
  -1   6   2  110.30    1.62
  -1   6   2  107.82    1.80
   1   6  -2  111.78    1.55
   1   6  -2  109.44    1.75
   1  -6  -2  108.97    1.76
  -1  -6   2  108.04    1.87
   1   6  -1   85.00    1.19
  -1   6   1   82.21    1.23
   1   6  -1   81.59    1.33
   1  -6  -1   83.49    1.38
   1  -6  -1   84.32    1.32
  -1  -6   1   81.84    1.42
  -1   6   0   52.68    0.82
   1   6   0   53.30    0.79
  -1  -6   0   52.34    0.89
  -1  -6   0   53.50    0.91
   1  -6   0   53.39    0.84
   1  -6   0   52.14    0.93
  -1   6  -1    1.59    0.07
   1   6   1    1.74    0.11
  -1   6  -1    1.60    0.10
  -1  -6  -1    1.76    0.12
   1  -6   1    2.01    0.17
  -1  -6  -1    1.74    0.08
   1   6   2   85.75    1.32
  -1   6  -2   88.06    1.37
  -1   6  -2   87.14    1.31
   1  -6   2   85.49    1.53
  -1  -6  -2   85.89    1.45
  -1   6  -3    6.31    0.23
  -1   6  -3    6.51    0.23
   1   6   3    5.94    0.24
  -1  -6  -3    6.17    0.27
   1  -6   3    6.12    0.32
  -1   6  -4   -0.06    0.08
   1   6   4   -0.08    0.07
  -1   6  -4    0.03    0.07
  -1  -6  -4    0.02    0.10
   1  -6   4   -0.16    0.14
  -1   6  -5    1.72    0.16
   1   6   5    1.32    0.17
  -1   6  -5    1.45    0.19
  -1  -6  -5    1.80    0.21
   1  -6   5    1.78    0.24
   1   6   6    0.67    0.16
  -1   6  -6    0.83    0.15
  -1   6  -6    0.70    0.18
   1  -6   6    0.91    0.21
  -1  -6  -6    0.64    0.18
  -1   6  -7   -0.19    0.15
   1   6   7    0.07    0.13
   1  -6   7    0.57    0.19
  -1  -6  -7   -0.20    0.15
   1   6   8    0.07    0.15
  -1  -6  -8    0.30    0.20
   1   7  -8    8.53    0.50
   1  -7  -8    8.26    0.52
   1   7  -7    0.37    0.19
  -1   7   7    0.23    0.14
   1  -7  -7    0.37    0.21
  -1  -7   7    1.09    0.24
  -1   7   6    5.92    0.30
   1   7  -6    6.40    0.36
  -1  -7   6    5.85    0.37
   1  -7  -6    6.27    0.38
   1   7  -5    0.16    0.12
  -1   7   5    0.35    0.12
   1  -7  -5    0.19    0.13
  -1  -7   5    0.20    0.17
  -1   7   4   38.70    0.75
   1   7  -4   39.63    0.66
   1   7  -4   40.73    0.85
  -1   7   4   38.60    0.75
  -1  -7   4   38.94    0.90
   1  -7  -4   39.94    0.87
  -1   7   3   23.81    0.48
  -1   7   3   23.42    0.49
   1   7  -3   22.90    0.40
   1   7  -3   24.25    0.55
  -1  -7   3   21.97    0.58
   1  -7  -3   21.89    0.55
  -1   7   2    0.17    0.07
   1   7  -2    0.13    0.04
   1   7  -2    0.02    0.07
  -1  -7   2    0.03    0.12
   1  -7  -2    0.12    0.09
  -1   7   1   84.12    1.29
   1   7  -1   86.82    1.23
   1   7  -1   84.77    1.39
   1  -7  -1   86.91    1.38
   1  -7  -1   87.89    1.44
  -1  -7   1   86.63    1.48
  -1   7   0   71.29    1.08
   1   7   0   71.00    1.05
   1  -7   0   71.41    1.12
  -1  -7   0   70.85    1.17
  -1  -7   0   72.64    1.21
   1  -7   0   71.47    1.23
  -1   7  -1   32.61    0.54
  -1   7  -1   31.20    0.55
   1   7   1   32.02    0.55
  -1  -7  -1   31.71    0.62
  -1  -7  -1   33.03    0.56
   1  -7   1   32.02    0.66
   1   7   2  129.87    1.91
  -1   7  -2  129.59    1.90
  -1   7  -2  131.60    2.00
  -1  -7  -2  131.21    2.09
   1  -7   2  127.65    2.22
  -1   7  -3    0.24    0.07
   1   7   3    0.38    0.09
  -1   7  -3    0.37    0.08
   1  -7   3    0.30    0.15
   1   7   4    0.19    0.10
  -1   7  -4    0.25    0.09
  -1   7  -4    0.15    0.08
  -1  -7  -4    0.21    0.11
   1  -7   4   -0.06    0.15
   1   7   5   20.96    0.55
  -1   7  -5   21.47    0.59
  -1   7  -5   22.08    0.53
   1  -7   5   20.29    0.64
  -1  -7  -5   21.67    0.64
   1   7   6    0.34    0.13
  -1   7  -6    0.60    0.14
  -1   7  -6    0.12    0.14
   1  -7   6    0.74    0.22
  -1  -7  -6    0.42    0.17
  -1   7  -7    1.62    0.25
   1   7   7    1.80    0.23
  -1  -7  -7    2.10    0.28
   1  -7   7    1.98    0.27
   1   7   8    0.23    0.16
  -1  -7  -8    0.53    0.22
   1   8  -8    0.32    0.22
   1  -8  -8    1.15    0.27
  -1   8   7    0.30    0.14
   1   8  -7    0.26    0.19
   1  -8  -7    0.38    0.20
  -1  -8   7    0.44    0.21
   1   8  -6    7.47    0.39
  -1   8   6    8.25    0.35
  -1  -8   6    8.73    0.43
   1  -8  -6    8.14    0.43
  -1   8   5   24.23    0.58
   1   8  -5   23.02    0.65
   1  -8  -5   24.66    0.69
  -1  -8   5   23.98    0.70
   1   8  -4   18.94    0.52
  -1   8   4   18.49    0.42
  -1   8   4   18.73    0.46
   1   8  -4   18.61    0.37
   1  -8  -4   18.68    0.54
  -1  -8   4   17.71    0.56
  -1   8   3  161.79    2.64
   1   8  -3  162.68    2.29
   1   8  -3  164.12    2.60
  -1   8   3  162.75    2.39
  -1  -8   3  163.93    2.78
   1  -8  -3  163.40    2.62
  -1   8   2   37.16    0.66
   1   8  -2   37.45    0.57
   1   8  -2   35.75    0.71
   1  -8  -2   37.20    0.72
   1  -8  -2   36.69    0.68
  -1  -8   2   37.42    0.79
  -1   8   1  461.65    6.37
   1   8  -1  462.92    6.35
   1  -8  -1  473.07    6.86
   1  -8  -1  464.62    7.28
  -1  -8   1  461.30    7.32
  -1   8   0   22.58    0.43
   1   8   0   22.35    0.40
   1  -8   0   22.33    0.41
   1  -8   0   22.06    0.48
  -1  -8   0   22.19    0.47
  -1  -8   0   22.57    0.46
  -1   8  -1  100.95    1.53
  -1   8  -1   97.77    1.47
   1   8   1  101.44    1.48
   1  -8   1   95.66    1.71
  -1  -8  -1  104.26    1.63
  -1  -8  -1   97.40    1.62
  -1   8  -2    7.69    0.21
   1   8   2    6.99    0.24
  -1   8  -2    7.31    0.23
  -1  -8  -2    7.10    0.28
   1  -8   2    6.88    0.34
   1   8   3   35.35    0.69
  -1   8  -3   35.50    0.68
  -1   8  -3   37.09    0.67
   1  -8   3   34.74    0.81
  -1  -8  -3   35.67    0.77
  -1   8  -4    8.95    0.30
   1   8   4    9.01    0.33
  -1   8  -4    9.52    0.32
   1  -8   4    9.06    0.41
  -1  -8  -4    8.75    0.37
  -1   8  -5   19.28    0.49
  -1   8  -5   19.72    0.54
   1   8   5   17.95    0.51
   1  -8   5   17.35    0.60
  -1  -8  -5   18.06    0.58
   1   8   6    1.61    0.20
  -1   8  -6    1.71    0.18
  -1   8  -6    1.63    0.21
   1  -8   6    2.08    0.28
  -1  -8  -6    1.74    0.24
  -1   8  -7   13.03    0.54
   1   8   7   13.19    0.49
   1  -8   7   14.03    0.57
  -1  -8  -7   13.69    0.59
   1   8   8    0.43    0.19
  -1  -8  -8    0.55    0.23
   1   9  -8    0.00    0.20
   1  -9  -8    0.25    0.22
  -1  -9   8    0.54    0.24
   1   9  -7    2.24    0.28
  -1   9   7    2.07    0.23
  -1  -9   7    3.11    0.32
   1  -9  -7    2.00    0.29
   1   9  -6    0.38    0.16
  -1   9   6    0.01    0.11
   1  -9  -6    0.30    0.17
  -1  -9   6    0.47    0.20
   1   9  -5    0.60    0.15
  -1   9   5    0.31    0.12
  -1  -9   5    0.43    0.19
   1  -9  -5    0.34    0.15
   1   9  -4   19.42    0.53
  -1   9   4   19.44    0.48
  -1   9   4   18.97    0.43
   1   9  -4   18.70    0.38
   1  -9  -4   18.75    0.55
  -1  -9   4   19.06    0.59
   1   9  -3    7.78    0.20
  -1   9   3    8.28    0.28
  -1   9   3    8.42    0.25
   1   9  -3    8.05    0.30
   1  -9  -3    8.11    0.31
  -1  -9   3    8.23    0.35
   1   9  -2   16.47    0.29
   1   9  -2   15.13    0.39
  -1   9   2   15.39    0.37
  -1  -9   2   15.05    0.45
   1  -9  -2   15.73    0.36
   1  -9  -2   15.33    0.40
  -1   9   1    4.07    0.18
   1   9  -1    4.25    0.14
  -1  -9   1    3.77    0.25
   1  -9  -1    4.33    0.19
  -1  -9   1    4.19    0.20
   1  -9  -1    4.47    0.21
   1   9   0   13.49    0.29
  -1   9   0   13.43    0.31
  -1  -9   0   13.44    0.34
   1  -9   0   13.32    0.29
  -1  -9   0   13.56    0.34
   1  -9   0   13.44    0.37
  -1   9  -1  108.20    1.65
   1   9   1  109.50    1.60
  -1   9  -1  104.44    1.59
   1  -9   1  106.72    1.86
  -1  -9  -1  105.37    1.75
  -1  -9  -1  111.97    1.75
  -1   9  -2    6.43    0.22
   1   9   2    6.48    0.24
  -1   9  -2    7.10    0.21
  -1  -9  -2    6.99    0.27
   1  -9   2    6.91    0.33
  -1   9  -3   65.64    1.07
   1   9   3   65.36    1.10
  -1   9  -3   65.17    1.12
   1  -9   3   64.08    1.28
  -1  -9  -3   63.85    1.21
  -1   9  -4   25.17    0.55
  -1   9  -4   24.67    0.58
   1   9   4   25.11    0.59
   1  -9   4   24.80    0.70
  -1  -9  -4   24.77    0.66
  -1   9  -5   26.06    0.59
   1   9   5   25.75    0.63
  -1   9  -5   24.81    0.64
   1  -9   5   23.70    0.73
  -1  -9  -5   24.79    0.71
  -1   9  -6    1.40    0.17
  -1   9  -6    1.59    0.21
   1   9   6    1.32    0.19
  -1  -9  -6    1.47    0.23
   1  -9   6    1.92    0.28
   1   9   7    4.68    0.32
  -1  -9  -7    4.07    0.36
   1  -9   7    5.00    0.39
   1   9   8    1.99    0.26
  -1  -9  -8    1.69    0.30
   1  10  -8    5.14    0.42
  -1 -10   8    6.32    0.45
   1 -10  -8    5.83    0.45
  -1  10   7    8.40    0.39
   1  10  -7    8.09    0.45
  -1 -10   7    8.19    0.47
   1 -10  -7    7.97    0.47
   1  10  -6    3.36    0.30
  -1  10   6    3.42    0.26
   1 -10  -6    3.21    0.31
  -1 -10   6    3.30    0.32
  -1  10   5   18.89    0.52
   1  10  -5   19.11    0.58
   1 -10  -5   18.69    0.61
  -1 -10   5   18.91    0.63
   1  10  -4    3.01    0.15
  -1  10   4    2.98    0.20
   1  10  -4    3.05    0.22
   1 -10  -4    3.03    0.25
  -1 -10   4    2.80    0.28
   1  10  -3  113.87    1.64
  -1  10   3  113.84    1.77
   1  10  -3  112.71    1.90
   1 -10  -3  117.26    1.88
   1 -10  -3  114.23    1.93
  -1 -10   3  113.80    2.06
  -1  10   2    1.19    0.12
   1  10  -2    1.15    0.12
   1  10  -2    1.14    0.09
   1 -10  -2    1.30    0.13
   1 -10  -2    1.38    0.11
  -1 -10   2    0.95    0.17
   1  10  -1   48.69    0.75
  -1  10   1   47.94    0.82
   1 -10  -1   48.95    0.89
   1 -10  -1   48.09    0.86
  -1 -10   1   47.78    0.88
  -1 -10   1   49.70    0.95
  -1  10   0   45.27    0.77
   1  10   0   46.02    0.74
  -1 -10   0   44.56    0.84
   1 -10   0   45.04    0.78
   1 -10   0   47.00    0.89
  -1 -10   0   46.49    0.85
  -1  10  -1    1.02    0.10
   1  10   1    0.51    0.09
  -1  10  -1    0.59    0.07
   1 -10   1    0.75    0.16
  -1 -10  -1    0.61    0.11
  -1 -10  -1    0.47    0.08
   1  10   2   88.59    1.39
  -1  10  -2   90.33    1.42
  -1  10  -2   88.24    1.37
   1 -10   2   87.80    1.62
  -1 -10  -2   88.81    1.53
  -1  10  -3    7.82    0.26
  -1  10  -3    7.44    0.25
   1  10   3    7.94    0.28
   1 -10   3    7.52    0.38
  -1 -10  -3    7.72    0.32
  -1  10  -4    2.44    0.18
   1  10   4    2.44    0.20
  -1  10  -4    1.73    0.17
  -1 -10  -4    2.81    0.25
   1 -10   4    2.19    0.27
  -1  10  -5    1.86    0.18
   1  10   5    1.75    0.19
  -1  10  -5    2.24    0.21
  -1 -10  -5    1.96    0.23
   1 -10   5    1.61    0.27
   1  10   6    0.21    0.13
  -1  10  -6    0.20    0.12
  -1  10  -6    0.13    0.14
   1 -10   6    0.16    0.20
  -1 -10  -6    0.14    0.16
   1  10   7    4.96    0.33
   1 -10   7    6.37    0.43
  -1 -10  -7    5.61    0.40
   1  10   8    0.41    0.18
  -1 -10  -8    0.58    0.23
   1  11  -8    4.96    0.42
   1 -11  -8    5.05    0.44
  -1 -11   8    5.36    0.43
   1  11  -7    6.70    0.42
  -1  11   7    6.54    0.36
   1 -11  -7    6.25    0.43
  -1 -11   7    6.80    0.44
  -1  11   6    1.25    0.18
   1  11  -6    0.75    0.19
  -1 -11   6    1.45    0.25
   1 -11  -6    1.08    0.22
  -1  11   5    3.80    0.25
   1  11  -5    3.25    0.26
  -1 -11   5    3.49    0.32
   1 -11  -5    3.99    0.30
  -1  11   4    5.47    0.27
   1  11  -4    5.58    0.29
  -1 -11   4    5.36    0.34
   1 -11  -4    5.24    0.30
  -1  11   3   20.05    0.48
   1  11  -3   20.41    0.52
   1  11  -3   20.33    0.38
   1 -11  -3   20.30    0.44
   1 -11  -3   20.24    0.54
  -1 -11   3   20.02    0.59
   1  11  -2    6.91    0.26
   1  11  -2    6.60    0.18
  -1  11   2    6.48    0.24
   1 -11  -2    6.46    0.27
  -1 -11   2    6.29    0.31
   1 -11  -2    6.46    0.23
   1  11  -1   37.94    0.62
  -1  11   1   37.20    0.69
  -1 -11   1   38.06    0.79
   1 -11  -1   37.45    0.73
   1 -11  -1   37.49    0.71
  -1 -11   1   38.03    0.74
  -1  11   0  123.17    1.85
   1  11   0  124.58    1.81
   1 -11   0  124.44    2.11
   1 -11   0  123.62    1.93
  -1 -11   0  128.69    2.08
  -1 -11   0  122.52    2.00
  -1  11  -1   87.29    1.34
  -1  11  -1   86.93    1.37
   1  11   1   87.52    1.34
  -1 -11  -1   84.94    1.47
  -1 -11  -1   89.01    1.45
   1 -11   1   85.79    1.57
   1  11   2    6.41    0.24
  -1  11  -2    6.69    0.21
  -1  11  -2    6.67    0.23
  -1 -11  -2    7.55    0.29
   1 -11   2    6.67    0.34
  -1  11  -3    0.16    0.08
   1  11   3    0.14    0.09
  -1  11  -3    0.10    0.07
   1 -11   3    0.07    0.17
  -1 -11  -3    0.30    0.11
   1  11   4    2.56    0.21
  -1  11  -4    2.90    0.21
  -1  11  -4    2.79    0.19
   1 -11   4    3.08    0.29
  -1 -11  -4    2.65    0.24
  -1  11  -5   41.25    0.82
  -1  11  -5   41.65    0.89
   1  11   5   40.16    0.87
   1 -11   5   40.61    1.02
  -1 -11  -5   39.73    0.98
   1  11   6   10.56    0.43
   1 -11   6   10.18    0.50
  -1 -11  -6   10.66    0.49
   1  11   7    7.25    0.40
   1 -11   7    7.71    0.47
  -1 -11  -7    6.83    0.45
   1  11   8    0.31    0.19
  -1 -11  -8    0.69    0.24
   1  12  -8    3.62    0.39
   1 -12  -8    4.54    0.43
  -1 -12   8    4.88    0.43
   1  12  -7    0.06    0.16
  -1  12   7    0.23    0.15
  -1 -12   7    0.40    0.22
   1 -12  -7    0.03    0.19
   1  12  -6    6.58    0.38
  -1  12   6    6.44    0.33
   1 -12  -6    6.13    0.39
  -1 -12   6    6.65    0.43
   1  12  -5    9.30    0.40
  -1  12   5    8.56    0.36
  -1 -12   5    8.45    0.45
   1 -12  -5    8.77    0.42
  -1  12   4   23.10    0.57
   1  12  -4   23.76    0.62
   1 -12  -4   23.83    0.65
  -1 -12   4   22.55    0.68
   1  12  -3  127.52    2.15
   1  12  -3  129.27    1.87
  -1  12   3  128.82    2.01
   1 -12  -3  129.35    2.18
   1 -12  -3  133.71    2.13
  -1 -12   3  131.34    2.34
   1  12  -2    0.34    0.09
  -1  12   2    0.31    0.08
   1  12  -2    0.65    0.07
   1 -12  -2    0.51    0.11
  -1 -12   2    0.42    0.14
   1 -12  -2    0.35    0.09
  -1  12   1    2.52    0.16
   1  12  -1    2.72    0.13
   1 -12  -1    2.39    0.16
  -1 -12   1    2.70    0.18
  -1 -12   1    2.49    0.22
   1 -12  -1    3.16    0.21
   1  12   0   18.91    0.40
  -1  12   0   18.83    0.42
  -1 -12   0   18.65    0.46
   1 -12   0   18.50    0.40
   1 -12   0   18.49    0.49
  -1 -12   0   19.06    0.46
  -1  12  -1   12.14    0.32
  -1  12  -1   12.46    0.29
   1  12   1   11.86    0.32
  -1 -12  -1   12.16    0.37
  -1 -12  -1   12.46    0.30
   1 -12   1   12.25    0.42
  -1  12  -2    8.14    0.26
  -1  12  -2    8.21    0.24
   1  12   2    7.88    0.27
  -1 -12  -2    7.77    0.31
   1 -12   2    7.44    0.36
   1  12   3    2.43    0.19
  -1  12  -3    2.57    0.17
  -1  12  -3    2.03    0.16
  -1 -12  -3    2.32    0.20
   1 -12   3    2.64    0.27
   1  12   4    0.57    0.13
  -1  12  -4    0.27    0.10
  -1  12  -4    0.38    0.10
  -1 -12  -4    0.33    0.14
   1 -12   4    0.37    0.21
  -1  12  -5   15.96    0.49
   1  12   5   15.25    0.49
  -1  12  -5   15.62    0.45
  -1 -12  -5   14.93    0.55
   1 -12   5   15.13    0.60
   1  12   6   15.83    0.54
  -1 -12  -6   16.87    0.62
   1 -12   6   16.25    0.64
   1  12   7    2.27    0.26
  -1 -12  -7    2.35    0.31
   1 -12   7    3.04    0.35
   1  13  -7    1.43    0.25
  -1  13   7    1.13    0.20
   1 -13  -7    1.37    0.27
  -1 -13   7    1.94    0.31
  -1  13   6    7.36    0.36
   1  13  -6    7.63    0.41
  -1 -13   6    7.54    0.46
   1 -13  -6    7.18    0.43
  -1  13   5    0.56    0.15
   1  13  -5    0.94    0.18
   1 -13  -5    0.60    0.18
  -1 -13   5    0.59    0.21
   1  13  -4    7.17    0.33
  -1  13   4    7.42    0.32
   1 -13  -4    6.92    0.35
  -1 -13   4    6.80    0.40
   1  13  -3    1.75    0.17
  -1  13   3    1.97    0.17
   1  13  -3    1.77    0.12
   1 -13  -3    1.88    0.19
  -1 -13   3    1.96    0.23
   1  13  -2  116.49    1.66
  -1  13   2  112.66    1.77
   1  13  -2  112.81    1.88
  -1 -13   2  111.31    2.04
   1 -13  -2  114.34    1.90
   1 -13  -2  114.13    1.90
   1  13  -1   28.91    0.52
  -1  13   1   29.12    0.59
   1 -13  -1   29.12    0.62
   1 -13  -1   28.51    0.60
  -1 -13   1   28.66    0.62
  -1 -13   1   28.54    0.66
  -1  13   0  225.60    3.26
   1  13   0  227.96    3.22
   1 -13   0  226.95    3.72
  -1 -13   0  225.82    3.52
  -1 -13   0  233.56    3.69
   1 -13   0  226.30    3.45
  -1  13  -1   27.51    0.55
   1  13   1   27.31    0.55
  -1 -13  -1   27.46    0.63
   1 -13   1   27.25    0.67
  -1 -13  -1   27.40    0.55
  -1  13  -2    7.05    0.23
  -1  13  -2    6.74    0.24
   1  13   2    6.72    0.26
  -1 -13  -2    6.72    0.29
   1 -13   2    6.48    0.35
  -1  13  -3    3.14    0.18
   1  13   3    3.20    0.21
  -1  13  -3    3.40    0.19
  -1 -13  -3    3.23    0.24
   1 -13   3    3.40    0.30
  -1  13  -4    8.06    0.31
   1  13   4    7.28    0.32
  -1  13  -4    7.08    0.28
  -1 -13  -4    6.93    0.36
   1 -13   4    8.05    0.45
   1  13   5    1.25    0.18
  -1  13  -5    1.38    0.16
  -1 -13  -5    1.04    0.20
   1 -13   5    1.25    0.27
   1  13   6    3.49    0.29
   1 -13   6    4.48    0.40
  -1 -13  -6    3.59    0.32
   1  13   7    7.30    0.41
   1 -13   7    7.71    0.50
  -1 -13  -7    7.55    0.47
  -1  14   7    4.03    0.32
   1  14  -7    4.14    0.35
  -1 -14   7    4.30    0.40
   1 -14  -7    3.78    0.37
  -1  14   6    3.26    0.27
   1  14  -6    3.31    0.30
  -1 -14   6    3.89    0.37
   1 -14  -6    3.42    0.33
  -1  14   5   -0.11    0.10
   1  14  -5    0.07    0.12
   1 -14  -5    0.12    0.15
  -1 -14   5    0.16    0.20
  -1  14   4   31.03    0.71
   1  14  -4   30.96    0.75
  -1 -14   4   30.81    0.85
   1 -14  -4   32.10    0.80
   1  14  -3   10.13    0.37
  -1  14   3   10.04    0.35
   1  14  -3   10.85    0.27
   1 -14  -3   10.01    0.39
  -1 -14   3   10.10    0.44
   1  14  -2   50.21    0.98
  -1  14   2   49.65    0.93
   1  14  -2   52.25    0.83
  -1 -14   2   50.56    1.08
   1 -14  -2   51.59    0.95
   1 -14  -2   51.89    1.00
   1  14  -1   18.69    0.39
  -1  14   1   18.97    0.45
  -1 -14   1   18.50    0.48
   1 -14  -1   19.30    0.48
   1 -14  -1   19.01    0.46
  -1 -14   1   18.74    0.51
   1  14   0    0.17    0.07
   1 -14   0    0.28    0.13
  -1 -14   0    0.20    0.09
   1  14   1    5.83    0.23
  -1  14  -1    5.69    0.23
   1 -14   1    5.78    0.31
  -1 -14  -1    6.16    0.27
   1 -14   1    5.76    0.21
  -1 -14  -1    6.10    0.22
  -1  14  -2    6.82    0.23
  -1  14  -2    6.68    0.25
   1  14   2    6.38    0.26
  -1 -14  -2    6.95    0.31
   1 -14   2    7.26    0.38
  -1  14  -3   11.04    0.32
   1  14   3   10.83    0.36
  -1  14  -3   10.54    0.33
   1 -14   3    9.95    0.46
  -1 -14  -3    9.38    0.39
  -1  14  -4   22.07    0.53
  -1  14  -4   21.53    0.55
   1  14   4   20.95    0.57
  -1 -14  -4   21.73    0.65
   1 -14   4   22.11    0.72
  -1  14  -5    2.38    0.20
   1  14   5    2.22    0.23
   1 -14   5    2.61    0.32
  -1 -14  -5    2.13    0.25
   1  14   6   63.29    1.28
  -1 -14  -6   62.61    1.43
   1 -14   6   61.52    1.46
   1  14   7    1.98    0.26
   1 -14   7    1.96    0.33
  -1 -14  -7    2.28    0.30
  -1  15   7    0.16    0.14
   1  15  -7    0.00    0.16
  -1 -15   7    0.43    0.25
   1 -15  -7   -0.30    0.17
  -1  15   6    4.85    0.32
   1  15  -6    5.82    0.37
  -1 -15   6    5.71    0.43
   1 -15  -6    5.59    0.39
  -1  15   5    2.49    0.23
   1  15  -5    2.03    0.23
   1 -15  -5    2.07    0.26
  -1 -15   5    2.97    0.32
   1  15  -4   51.64    1.07
  -1  15   4   49.70    1.00
   1 -15  -4   51.67    1.11
  -1 -15   4   50.18    1.18
   1  15  -3    8.43    0.25
   1  15  -3    8.35    0.34
  -1  15   3    7.84    0.32
   1 -15  -3    8.27    0.36
  -1 -15   3    7.98    0.41
  -1  15   2   30.08    0.66
   1  15  -2   29.82    0.68
   1  15  -2   31.46    0.57
  -1 -15   2   29.81    0.76
   1 -15  -2   30.80    0.65
   1 -15  -2   30.90    0.70
   1  15  -1   18.50    0.40
  -1 -15   1   17.93    0.48
  -1 -15   1   17.49    0.51
   1 -15  -1   18.37    0.48
   1 -15  -1   18.72    0.46
  -1  15   0   71.11    1.20
   1  15   0   72.38    1.17
  -1 -15   0   73.23    1.31
  -1 -15   0   73.64    1.33
   1 -15   0   72.96    1.37
   1 -15   0   73.90    1.24
   1  15   1    2.86    0.18
  -1  15  -1    2.54    0.17
   1 -15   1    2.58    0.26
  -1 -15  -1    3.09    0.17
   1 -15   1    2.93    0.16
  -1 -15  -1    2.84    0.21
   1  15   2   34.82    0.71
  -1  15  -2   35.41    0.69
  -1  15  -2   35.47    0.68
  -1 -15  -2   34.73    0.80
   1 -15   2   34.78    0.86
  -1  15  -3   10.88    0.33
   1  15   3   10.19    0.36
  -1  15  -3   10.52    0.33
  -1 -15  -3    9.46    0.40
   1 -15   3   10.18    0.49
  -1  15  -4    2.41    0.19
   1  15   4    2.08    0.20
   1 -15   4    2.60    0.32
  -1 -15  -4    2.13    0.23
   1  15   5    6.56    0.34
  -1  15  -5    7.19    0.31
  -1 -15  -5    6.88    0.40
   1 -15   5    7.09    0.46
   1  15   6   29.88    0.80
  -1 -15  -6   30.07    0.90
   1 -15   6   29.85    0.93
   1  15   7    0.70    0.21
  -1 -15  -7    1.03    0.24
   1 -15   7    1.23    0.31
  -1  16   7    0.56    0.18
   1  16  -7    0.27    0.20
   1 -16  -7    0.39    0.22
  -1 -16   7    0.77    0.27
  -1  16   6    7.52    0.39
   1  16  -6    7.25    0.41
  -1 -16   6    8.16    0.49
   1 -16  -6    8.53    0.47
   1  16  -5    1.87    0.23
  -1  16   5    1.92    0.21
   1 -16  -5    2.18    0.26
  -1 -16   5    1.62    0.29
  -1  16   4    7.28    0.34
   1  16  -4    7.35    0.35
   1 -16  -4    7.93    0.39
  -1 -16   4    7.05    0.42
  -1  16   3   62.17    1.16
   1  16  -3   64.05    1.23
   1 -16  -3   63.74    1.26
  -1 -16   3   64.03    1.36
   1  16  -2   36.26    0.78
   1  16  -2   37.83    0.66
  -1  16   2   36.29    0.76
   1 -16  -2   36.71    0.80
  -1 -16   2   35.50    0.87
   1 -16  -2   37.40    0.76
   1  16  -1    0.11    0.07
  -1  16   1    0.05    0.08
  -1 -16   1    0.09    0.09
  -1 -16   1   -0.01    0.13
   1 -16  -1    0.02    0.12
   1 -16  -1   -0.01    0.08
  -1  16   0   34.80    0.70
   1  16   0   35.74    0.68
   1 -16   0   35.09    0.70
  -1 -16   0   36.05    0.76
  -1 -16   0   35.01    0.77
   1 -16   0   34.80    0.79
  -1  16  -1   18.76    0.46
   1  16   1   19.52    0.47
   1 -16   1   19.00    0.44
  -1 -16  -1   19.10    0.52
   1 -16   1   18.39    0.57
  -1 -16  -1   18.10    0.44
  -1  16  -2    0.18    0.09
  -1  16  -2    0.02    0.07
   1  16   2    0.15    0.10
   1 -16   2    0.16    0.18
  -1 -16  -2    0.01    0.10
   1  16   3   12.76    0.42
  -1  16  -3   13.23    0.38
  -1  16  -3   13.03    0.38
   1 -16   3   12.99    0.53
  -1 -16  -3   12.73    0.47
   1  16   4    0.56    0.14
  -1  16  -4    0.83    0.14
   1 -16   4    0.22    0.23
  -1 -16  -4    0.49    0.16
   1  16   5    3.37    0.27
   1 -16   5    2.80    0.35
  -1 -16  -5    3.01    0.30
   1  16   6    3.01    0.29
  -1 -16  -6    3.43    0.33
   1 -16   6    3.34    0.38
   1  16   7    1.44    0.25
  -1 -16  -7    1.65    0.28
   1 -16   7    1.69    0.34
  -1  17   7    2.32    0.26
   1 -17  -7    3.02    0.36
  -1 -17   7    2.42    0.35
   1  17  -6   21.65    0.70
  -1  17   6   20.80    0.65
   1 -17  -6   20.50    0.73
  -1 -17   6   20.54    0.78
  -1  17   5    5.53    0.32
   1  17  -5    5.05    0.33
  -1 -17   5    5.31    0.41
   1 -17  -5    5.02    0.35
   1  17  -4   20.29    0.60
  -1  17   4   19.82    0.57
  -1 -17   4   19.35    0.68
   1 -17  -4   19.87    0.63
  -1  17   3    1.78    0.19
   1  17  -3    1.77    0.19
  -1 -17   3    1.59    0.25
   1 -17  -3    1.69    0.21
   1  17  -2   33.50    0.75
  -1  17   2   33.29    0.73
   1  17  -2   34.12    0.63
  -1 -17   2   33.47    0.84
   1 -17  -2   33.43    0.72
   1 -17  -2   34.26    0.77
  -1  17   1   18.15    0.48
   1  17  -1   18.05    0.42
   1 -17  -1   18.43    0.51
   1 -17  -1   17.62    0.47
  -1 -17   1   16.97    0.49
  -1 -17   1   17.96    0.54
   1  17   0   84.83    1.36
  -1  17   0   84.33    1.40
   1 -17   0   83.31    1.57
   1 -17   0   83.60    1.43
  -1 -17   0   86.08    1.54
  -1 -17   0   84.13    1.51
  -1  17  -1   15.57    0.42
   1  17   1   16.61    0.44
  -1 -17  -1   16.03    0.49
  -1 -17  -1   15.81    0.41
   1 -17   1   15.53    0.40
   1 -17   1   16.00    0.53
  -1  17  -2    2.22    0.18
  -1  17  -2    2.18    0.16
   1  17   2    2.52    0.20
   1 -17   2    2.21    0.27
  -1 -17  -2    2.30    0.22
   1  17   3    5.32    0.29
  -1  17  -3    5.01    0.25
   1 -17   3    4.78    0.39
  -1 -17  -3    4.51    0.31
   1  17   4    2.42    0.22
  -1  17  -4    2.42    0.20
  -1 -17  -4    2.37    0.25
   1 -17   4    2.59    0.33
   1  17   5    2.36    0.24
   1 -17   5    2.13    0.32
  -1 -17  -5    2.43    0.28
   1  17   6    8.69    0.44
  -1 -17  -6    8.95    0.49
   1 -17   6    9.46    0.54
   1  17   7    0.57    0.21
  -1 -17  -7    0.78    0.24
   1 -17   7    1.18    0.31
  -1  18   7    0.73    0.20
   1 -18  -7    0.49    0.24
  -1 -18   7    0.93    0.30
   1  18  -6    1.75    0.26
  -1  18   6    2.31    0.25
  -1 -18   6    2.75    0.36
   1 -18  -6    2.49    0.31
  -1  18   5    2.82    0.25
   1  18  -5    2.77    0.27
  -1 -18   5    2.62    0.33
   1 -18  -5    2.71    0.29
   1  18  -4    2.22    0.23
  -1  18   4    2.14    0.22
   1 -18  -4    2.76    0.26
  -1 -18   4    2.42    0.30
   1  18  -3   55.69    1.11
   1 -18  -3   53.51    1.14
  -1 -18   3   52.78    1.23
   1  18  -2   44.81    0.93
   1  18  -2   45.26    0.80
  -1  18   2   44.88    0.91
   1 -18  -2   44.81    0.95
  -1 -18   2   42.95    1.02
   1  18  -1    2.90    0.18
  -1  18   1    2.58    0.20
   1 -18  -1    2.84    0.27
   1 -18  -1    2.95    0.21
  -1 -18   1    2.71    0.26
  -1 -18   1    2.95    0.22
  -1  18   0   63.26    1.12
   1  18   0   63.84    1.09
  -1 -18   0   62.91    1.22
   1 -18   0   64.24    1.27
  -1 -18   0   62.78    1.22
   1 -18   0   62.72    1.14
  -1  18  -1   35.09    0.72
   1  18   1   35.59    0.73
   1 -18   1   34.31    0.70
  -1 -18  -1   35.62    0.72
   1 -18   1   34.27    0.86
  -1 -18  -1   35.29    0.81
   1  18   2    0.62    0.14
  -1  18  -2    0.56    0.12
  -1  18  -2    0.65    0.11
  -1 -18  -2    0.22    0.13
   1 -18   2    0.61    0.23
   1  18   3   41.66    0.88
  -1  18  -3   43.20    0.84
  -1 -18  -3   41.73    0.99
   1 -18   3   40.37    1.04
   1  18   4   11.69    0.44
  -1  18  -4   12.72    0.41
  -1 -18  -4   12.18    0.51
   1 -18   4   12.97    0.59
   1  18   5    0.28    0.15
   1 -18   5    0.36    0.25
  -1 -18  -5    0.21    0.16
   1  18   6    2.73    0.29
  -1 -18  -6    3.37    0.34
   1 -18   6    2.61    0.37
   1  18   7    0.06    0.17
  -1 -18  -7    0.09    0.17
   1 -18   7    0.25    0.27
  -1  19   7   10.40    0.50
   1 -19  -7    9.90    0.56
  -1 -19   7   10.10    0.61
  -1  19   6    0.81    0.20
  -1 -19   6    1.67    0.31
   1 -19  -6    1.21    0.25
  -1  19   5   -0.12    0.12
   1  19  -5    0.03    0.14
  -1 -19   5    0.01    0.20
   1 -19  -5   -0.06    0.14
  -1  19   4   -0.19    0.10
   1  19  -4    0.07    0.13
   1 -19  -4    0.06    0.14
  -1 -19   4    0.04    0.18
  -1  19   3    2.93    0.24
   1  19  -3    3.28    0.25
  -1 -19   3    3.15    0.31
   1 -19  -3    3.05    0.27
   1  19  -2    3.26    0.23
  -1  19   2    3.23    0.24
   1  19  -2    3.26    0.19
   1 -19  -2    3.33    0.25
  -1 -19   2    3.13    0.29
   1  19  -1    7.53    0.27
  -1  19   1    6.99    0.31
   1 -19  -1    7.98    0.37
   1 -19  -1    7.60    0.32
  -1 -19   1    7.65    0.37
  -1 -19   1    7.58    0.33
   1  19   0    1.25    0.14
  -1  19   0    1.09    0.14
  -1 -19   0    1.15    0.16
  -1 -19   0    1.38    0.18
   1 -19   0    1.36    0.21
   1 -19   0    1.24    0.15
  -1  19  -1   16.41    0.45
   1  19   1   17.23    0.47
  -1 -19  -1   16.13    0.52
   1 -19   1   16.71    0.57
   1 -19   1   16.39    0.43
  -1  19  -2   21.60    0.53
   1  19   2   21.39    0.56
  -1 -19  -2   20.79    0.62
   1 -19   2   20.62    0.68
  -1  19  -3   12.31    0.40
   1  19   3   12.26    0.43
  -1 -19  -3   11.93    0.48
   1 -19   3   11.93    0.55
   1  19   4    2.39    0.23
  -1  19  -4    2.32    0.20
  -1 -19  -4    2.36    0.26
   1 -19   4    2.66    0.33
   1  19   5   36.48    0.90
  -1 -19  -5   37.58    1.00
   1 -19   5   36.41    1.07
   1  19   6    1.90    0.25
   1 -19   6    2.45    0.36
  -1 -19  -6    2.71    0.31
  -1  20   6    2.35    0.27
   1 -20  -6    2.93    0.33
  -1 -20   6    3.18    0.38
   1  20  -5    0.06    0.15
  -1  20   5    0.17    0.14
  -1 -20   5    0.23    0.21
   1 -20  -5    0.13    0.16
   1  20  -4   11.25    0.45
  -1  20   4    9.87    0.42
   1 -20  -4   10.16    0.46
  -1 -20   4   10.52    0.53
  -1  20   3   56.17    1.13
   1  20  -3   54.96    1.15
  -1 -20   3   54.86    1.28
   1 -20  -3   56.97    1.20
  -1  20   2    2.00    0.20
   1  20  -2    2.08    0.21
   1  20  -2    2.00    0.17
   1 -20  -2    2.12    0.22
  -1 -20   2    1.45    0.24
   1  20  -1   11.12    0.34
  -1  20   1   12.19    0.41
   1 -20  -1   11.51    0.44
  -1 -20   1   11.01    0.45
  -1 -20   1   11.34    0.42
   1 -20  -1   11.65    0.40
   1  20   0    0.96    0.14
  -1  20   0    0.90    0.14
   1 -20   0    0.97    0.14
  -1 -20   0    0.82    0.17
   1 -20   0    0.94    0.21
  -1 -20   0    0.86    0.16
   1  20   1    0.04    0.10
   1 -20   1    0.02    0.19
  -1 -20  -1    0.21    0.13
   1  20   2    9.05    0.36
  -1  20  -2    8.87    0.34
   1 -20   2    8.18    0.47
  -1 -20  -2    9.19    0.41
   1  20   3    2.84    0.24
  -1  20  -3    2.60    0.21
  -1 -20  -3    2.76    0.27
   1 -20   3    3.03    0.34
  -1  20  -4    5.35    0.29
   1  20   4    5.13    0.32
   1 -20   4    5.46    0.43
  -1 -20  -4    4.98    0.36
   1  20   5    2.43    0.25
   1 -20   5    2.42    0.35
  -1 -20  -5    1.90    0.27
   1  20   6    1.81    0.25
  -1 -20  -6    1.98    0.29
   1 -20   6    2.63    0.39
  -1  21   6    0.95    0.21
   1 -21  -6    0.58    0.21
  -1 -21   6    0.89    0.30
  -1  21   5    3.01    0.28
  -1 -21   5    3.08    0.37
   1 -21  -5    3.00    0.31
   1  21  -4    0.81    0.19
  -1  21   4    0.79    0.17
  -1 -21   4    0.74    0.24
   1 -21  -4    0.95    0.20
   1  21  -3    0.17    0.13
  -1  21   3    0.02    0.11
   1 -21  -3   -0.12    0.12
  -1 -21   3    0.05    0.19
  -1  21   2    2.59    0.22
   1  21  -2    2.43    0.19
   1  21  -2    2.96    0.23
  -1 -21   2    2.63    0.28
   1 -21  -2    2.55    0.23
  -1  21   1    1.33    0.17
   1  21  -1    1.28    0.14
  -1 -21   1    1.42    0.22
   1 -21  -1    1.48    0.22
  -1 -21   1    1.30    0.18
   1 -21  -1    1.23    0.17
  -1  21   0    6.31    0.30
   1  21   0    6.19    0.28
   1 -21   0    5.93    0.38
  -1 -21   0    5.97    0.32
   1 -21   0    5.72    0.28
  -1 -21   0    6.10    0.32
  -1  21  -1   90.63    1.54
   1  21   1   92.20    1.55
   1 -21   1   90.86    1.79
  -1 -21  -1   90.23    1.70
   1  21   2    0.94    0.16
  -1  21  -2    1.07    0.16
   1 -21   2    0.66    0.24
  -1 -21  -2    1.01    0.19
   1  21   3   26.69    0.70
  -1  21  -3   27.48    0.65
   1 -21   3   27.31    0.85
  -1 -21  -3   26.07    0.77
   1  21   4   13.99    0.51
  -1 -21  -4   14.91    0.58
   1 -21   4   13.74    0.63
   1  21   5    2.43    0.26
  -1 -21  -5    2.54    0.30
   1 -21   5    2.48    0.37
   1  21   6    0.78    0.21
   1 -21   6    0.86    0.31
  -1 -21  -6    1.13    0.25
  -1  22   6    0.32    0.18
  -1 -22   6    1.08    0.31
   1 -22  -6    0.27    0.19
  -1  22   5    9.19    0.45
   1 -22  -5    8.95    0.48
  -1 -22   5    8.80    0.54
   1  22  -4   -0.05    0.13
  -1  22   4    0.23    0.14
   1 -22  -4    0.35    0.17
  -1 -22   4    0.31    0.22
  -1  22   3   13.54    0.49
   1  22  -3   12.75    0.48
   1 -22  -3   13.51    0.52
  -1 -22   3   12.74    0.56
   1  22  -2    0.41    0.14
  -1  22   2    0.15    0.12
   1 -22  -2   -0.01    0.12
  -1 -22   2    0.31    0.19
  -1  22   1    5.27    0.29
   1  22  -1    5.18    0.25
  -1 -22   1    5.08    0.34
  -1 -22   1    5.24    0.31
   1 -22  -1    5.09    0.29
  -1  22   0    1.09    0.16
   1  22   0    1.21    0.16
  -1 -22   0    0.75    0.16
   1 -22   0    0.93    0.15
   1 -22   0    1.13    0.23
  -1 -22   0    1.06    0.19
   1  22   2    4.41    0.28
  -1  22  -2    4.77    0.27
  -1 -22  -2    4.28    0.31
   1 -22   2    4.00    0.38
  -1  22  -3    0.96    0.16
   1  22   3    1.02    0.18
   1 -22   3    1.15    0.29
  -1 -22  -3    0.99    0.20
   1  22   4   -0.03    0.13
  -1 -22  -4    0.04    0.14
   1 -22   4    0.07    0.24
   1  22   5   -0.02    0.15
  -1 -22  -5    0.08    0.17
   1 -22   5    0.57    0.27
   1  22   6    3.49    0.32
  -1 -22  -6    3.52    0.36
   1 -22   6    4.07    0.46
  -1  23   6    4.99    0.38
   1 -23  -6    5.90    0.44
  -1 -23   6    6.04    0.51
  -1  23   5    0.69    0.19
   1 -23  -5    0.87    0.23
  -1 -23   5    0.99    0.28
  -1  23   4    0.35    0.16
   1 -23  -4    0.41    0.18
  -1 -23   4    0.63    0.24
   1  23  -3   13.28    0.49
  -1  23   3   12.80    0.49
  -1 -23   3   12.57    0.56
   1 -23  -3   13.61    0.52
   1  23  -2    2.79    0.24
  -1  23   2    2.89    0.25
   1 -23  -2    2.84    0.25
  -1 -23   2    3.21    0.30
  -1  23   1   11.75    0.43
   1  23  -1   12.70    0.40
  -1 -23   1   11.72    0.45
   1 -23  -1   12.74    0.45
  -1 -23   1   12.41    0.49
   1  23   0    8.26    0.33
  -1  23   0    7.62    0.34
  -1 -23   0    7.48    0.37
  -1 -23   0    7.62    0.36
   1 -23   0    7.68    0.33
   1 -23   0    7.87    0.42
  -1  23  -1    0.43    0.13
   1  23   1    0.21    0.12
   1 -23   1    0.30    0.21
  -1 -23  -1    0.13    0.14
  -1  23  -2    1.36    0.17
   1  23   2    1.07    0.18
   1 -23   2    0.76    0.26
  -1 -23  -2    1.03    0.20
  -1  23  -3    0.94    0.16
   1  23   3    1.07    0.19
   1 -23   3    1.06    0.28
  -1 -23  -3    1.04    0.21
   1  23   4    0.87    0.19
  -1 -23  -4    1.06    0.22
   1 -23   4    0.98    0.30
   1  23   5    3.77    0.32
  -1 -23  -5    4.54    0.38
   1 -23   5    4.93    0.46
  -1 -23  -6    3.75    0.39
  -1  24   5    0.75    0.20
   1 -24  -5    0.63    0.21
  -1 -24   5    0.75    0.27
  -1  24   4    5.29    0.35
  -1 -24   4    6.52    0.45
   1 -24  -4    5.40    0.38
  -1  24   3    4.29    0.30
   1  24  -3    4.30    0.30
   1 -24  -3    4.45    0.33
  -1 -24   3    4.21    0.36
  -1  24   2    1.61    0.21
   1  24  -2    1.23    0.19
  -1 -24   2    1.28    0.24
   1 -24  -2    1.38    0.21
   1  24  -1   11.20    0.38
  -1  24   1   10.92    0.43
  -1 -24   1   10.51    0.46
  -1 -24   1   10.64    0.44
   1 -24  -1   12.15    0.45
  -1  24   0    1.00    0.17
   1  24   0    0.90    0.15
  -1 -24   0    0.92    0.18
   1 -24   0    0.92    0.23
   1  24   1    4.31    0.27
  -1  24  -1    4.24    0.28
  -1 -24  -1    4.27    0.31
   1 -24   1    4.78    0.38
  -1  24  -2    7.03    0.33
   1  24   2    7.43    0.36
   1 -24   2    7.03    0.46
  -1 -24  -2    7.00    0.39
   1  24   3    1.19    0.19
  -1  24  -3    1.55    0.19
  -1 -24  -3    1.32    0.22
   1 -24   3    1.79    0.32
   1  24   4    0.65    0.19
  -1 -24  -4    0.55    0.20
   1 -24   4    0.20    0.25
   1  24   5    1.31    0.24
   1 -24   5    1.02    0.31
  -1 -24  -5    1.91    0.29
  -1  25   5    0.27    0.17
  -1 -25   5    1.15    0.30
   1 -25  -5    0.50    0.21
  -1  25   4    5.89    0.37
   1 -25  -4    7.15    0.42
  -1 -25   4    5.52    0.44
  -1  25   3   -0.04    0.12
  -1 -25   3    0.01    0.19
   1 -25  -3   -0.11    0.14
  -1  25   2    4.04    0.29
   1  25  -2    3.42    0.28
  -1 -25   2    3.57    0.33
   1 -25  -2    3.85    0.30
   1  25  -1    0.55    0.13
  -1  25   1    0.14    0.13
  -1 -25   1    0.09    0.15
  -1 -25   1    0.47    0.18
   1 -25  -1    0.34    0.15
  -1  25   0    7.25    0.35
   1  25   0    7.67    0.34
   1 -25   0    7.65    0.43
  -1 -25   0    7.46    0.39
   1  25   1   15.54    0.51
  -1  25  -1   15.60    0.51
  -1 -25  -1   16.02    0.58
   1 -25   1   15.80    0.62
  -1  25  -2    8.20    0.36
   1  25   2    8.10    0.39
  -1 -25  -2    8.01    0.43
   1 -25   2    7.56    0.48
   1  25   3    5.54    0.34
  -1 -25  -3    5.96    0.39
   1 -25   3    5.56    0.46
   1  25   4    1.73    0.24
  -1 -25  -4    1.51    0.26
   1 -25   4    1.88    0.33
   1  25   5    2.92    0.30
   1 -25   5    3.36    0.41
  -1 -25  -5    3.41    0.36
  -1  26   5    1.45    0.25
   1 -26  -5    1.95    0.29
  -1 -26   5    1.22    0.32
  -1  26   4    0.00    0.14
   1 -26  -4    0.19    0.17
  -1 -26   4    0.29    0.23
  -1  26   3    3.43    0.29
  -1 -26   3    3.57    0.35
   1 -26  -3    2.69    0.29
  -1  26   2    1.29    0.20
   1  26  -2    1.28    0.21
   1 -26  -2    1.38    0.22
  -1 -26   2    1.57    0.25
   1  26  -1   15.33    0.47
  -1  26   1   14.78    0.52
  -1 -26   1   14.49    0.55
  -1  26   0   22.61    0.64
   1  26   0   22.82    0.62
  -1 -26   0   22.61    0.70
   1  26   1    9.95    0.42
  -1  26  -1   10.55    0.42
   1 -26   1   10.39    0.52
  -1 -26  -1   10.19    0.47
  -1  26  -2    0.60    0.16
   1  26   2    0.76    0.18
  -1 -26  -2    0.61    0.19
   1 -26   2    0.94    0.28
   1  26   3    0.42    0.17
   1 -26   3    0.29    0.26
  -1 -26  -3    0.25    0.17
   1  26   4    0.12    0.16
   1 -26   4    0.09    0.26
  -1 -26  -4    0.17    0.18
   1  26   5    3.36    0.33
   1 -26   5    4.20    0.45
  -1 -26  -5    3.80    0.38
  -1  27   4    0.53    0.19
  -1 -27   4    0.88    0.28
   1 -27  -4    0.57    0.21
  -1  27   3    0.48    0.17
   1 -27  -3    0.63    0.19
  -1 -27   3    0.59    0.23
  -1  27   2    0.39    0.15
  -1 -27   2    0.22    0.20
   1  27  -1    2.44    0.26
  -1  27   1    2.40    0.25
   1  27   0    0.44    0.14
  -1  27   0    0.75    0.17
  -1 -27   0    0.75    0.20
  -1  27  -1    3.24    0.28
   1  27   1    2.94    0.27
  -1 -27  -1    3.99    0.33
   1 -27   1    4.41    0.39
   1  27   2   26.58    0.75
  -1  27  -2   26.72    0.71
  -1 -27  -2   26.90    0.83
   1 -27   2   28.06    0.89
   1  27   3    1.78    0.24
  -1 -27  -3    1.22    0.25
   1 -27   3    1.12    0.32
   1  27   4    4.46    0.36
  -1 -27  -4    3.72    0.37
   1 -27   4    5.28    0.48
  -1  28   4    1.86    0.26
   1 -28  -4    1.08    0.25
  -1 -28   4    2.58    0.36
  -1  28   3    0.40    0.18
  -1 -28   3    0.32    0.23
  -1  28   2    6.64    0.39
  -1 -28   2    6.88    0.43
   1  28  -1    6.60    0.39
  -1  28   1    6.99    0.38
   1  28   0    1.22    0.19
  -1  28   0    1.33    0.21
  -1 -28   0    1.30    0.23
   1  28   1   14.57    0.52
  -1  28  -1   13.51    0.51
   1 -28   1   14.62    0.62
  -1 -28  -1   14.68    0.59
  -1  28  -2    0.17    0.13
   1  28   2    0.08    0.14
  -1 -28  -2   -0.03    0.16
   1 -28   2    0.38    0.25
   1  28   3    1.54    0.24
  -1 -28  -3    1.80    0.28
   1 -28   3    2.35    0.36
   1  28   4    3.11    0.32
   1 -28   4    2.98    0.41
  -1 -28  -4    3.73    0.38
  -1 -29   4    3.91    0.42
  -1  29   3    0.05    0.16
  -1 -29   3    0.20    0.22
  -1  29   2    3.61    0.31
  -1 -29   2    3.86    0.36
  -1  29   1   24.43    0.73
   1  29   0    0.12    0.13
  -1  29   0    0.46    0.17
  -1 -29   0    0.13    0.16
  -1  29  -1   10.32    0.45
   1  29   1   10.13    0.45
   1 -29   1   11.51    0.57
  -1 -29  -1   10.99    0.52
   1  29   2    0.30    0.17
   1 -29   2   -0.02    0.23
  -1 -29  -2    0.06    0.18
   1  29   3    5.58    0.38
   1 -29   3    5.39    0.48
  -1 -29  -3    5.05    0.41
  -1  30   3    0.23    0.17
  -1 -30   3    0.87    0.26
  -1  30   2    1.56    0.24
  -1  30   1    2.84    0.28
  -1  30   0    5.01    0.36
  -1 -30   0    5.85    0.39
  -1  30  -1    0.80    0.20
   1  30   1    1.36    0.21
  -1 -30  -1    0.76    0.23
   1  30   2   11.14    0.50
   1 -30   2   10.59    0.59
  -1 -30  -2    9.74    0.53
   1  30   3    0.20    0.17
  -1 -30  -3   -0.11    0.18
   1 -30   3    0.28    0.27
  -1  31   2    2.84    0.30
  -1  31   1    2.12    0.27
  -1  31   0    4.36    0.35
  -1  31  -1    2.10    0.26
   1  31   1    2.02    0.26
  -1 -31  -1    2.32    0.30
   1  31   2    6.15    0.40
  -1 -31  -2    5.87    0.44
   1 -31   2    6.21    0.49
  -1  32   1    3.30    0.32
  -1  32   0    0.38    0.19
  -1  32  -1    5.38    0.37
   1  32   1    5.57    0.37
   2   0  -8    2.95    0.37
   2   0  -7   -0.18    0.15
  -2   0   6  191.83    3.30
   2   0  -6  187.51    3.23
   2   0  -5    0.11    0.12
  -2   0   5   -0.07    0.12
  -2   0   5   -0.04    0.07
  -2   0   4   59.39    1.17
  -2   0   4   60.03    0.94
   2   0  -4   59.67    1.16
  -2   0   3   -0.04    0.08
   2   0  -3    0.13    0.08
  -2   0   3   -0.01    0.04
   2   0  -2   22.62    0.49
  -2   0   2   22.89    0.38
  -2   0   2   22.11    0.51
  -2   0   1    0.03    0.05
  -2   0   1    0.22    0.04
   2   0  -1    0.00    0.04
  -2   0   0  317.61    4.32
  -2   0   0  292.68    4.95
  -2   0   0  331.24    4.66
  -2   0  -1    0.06    0.04
  -2   0  -1    0.14    0.05
   2   0   1    0.03    0.06
  -2   0  -2  346.44    4.85
   2   0   2  347.27    5.51
  -2   0  -2  352.66    5.19
  -2   0  -3   -0.09    0.06
  -2   0  -3    0.01    0.07
   2   0   3    0.04    0.11
  -2   0  -4    1.14    0.13
  -2   0  -4    1.03    0.14
   2   0   4    0.92    0.16
   2   0   5    0.35    0.16
  -2   0  -5    0.14    0.12
  -2   0  -5    0.10    0.11
   2   0   6    3.61    0.26
  -2   0  -6    3.91    0.30
  -2   0  -7    0.14    0.16
   2   0   7   -0.09    0.12
  -2   0  -8    1.56    0.27
   2   0   8    0.69    0.19
   2   1  -8    4.59    0.41
   2  -1  -8    3.96    0.40
   2   1  -7    1.88    0.28
   2  -1  -7    2.23    0.30
   2   1  -6    7.54    0.41
  -2   1   6    7.90    0.40
  -2  -1   6    8.28    0.40
   2  -1  -6    7.28    0.41
   2   1  -5    6.21    0.33
  -2   1   5    5.59    0.30
  -2   1   5    5.90    0.23
   2  -1  -5    5.66    0.32
  -2  -1   5    5.63    0.32
  -2   1   4    3.14    0.22
   2   1  -4    2.82    0.22
  -2   1   4    2.81    0.15
  -2  -1   4    2.67    0.22
  -2  -1   4    2.78    0.14
  -2   1   3    4.08    0.22
   2   1  -3    4.66    0.22
  -2   1   3    4.48    0.15
  -2  -1   3    4.04    0.22
   2  -1  -3    4.62    0.23
  -2  -1   3    4.31    0.13
  -2   1   2    6.92    0.18
  -2   1   2    7.27    0.26
   2  -1  -2    6.67    0.24
  -2  -1   2    7.27    0.15
  -2   1   1    1.92    0.13
  -2   1   1    1.87    0.09
   2   1  -1    1.58    0.10
  -2  -1   1    1.85    0.07
  -2  -1   1    1.74    0.13
   2  -1  -1    1.78    0.10
  -2   1   0   12.65    0.32
  -2   1   0   13.76    0.27
  -2  -1   0   13.64    0.26
  -2  -1   0   13.71    0.28
  -2  -1   0   12.83    0.32
   2  -1   0   13.55    0.26
  -2   1  -1   53.06    0.83
   2   1   1   51.34    0.91
  -2   1  -1   50.61    0.83
  -2  -1  -1   52.99    0.83
   2  -1   1   50.01    0.93
  -2  -1  -1   52.39    0.86
   2   1   2   34.71    0.66
  -2   1  -2   33.29    0.62
  -2   1  -2   32.98    0.62
   2  -1   2   32.99    0.67
  -2  -1  -2   33.74    0.64
  -2  -1  -2   32.28    0.62
  -2   1  -3   57.66    0.99
   2   1   3   58.22    1.05
  -2   1  -3   57.47    1.02
  -2  -1  -3   57.55    0.99
  -2  -1  -3   56.87    1.04
   2  -1   3   56.69    1.08
  -2   1  -4    5.97    0.27
   2   1   4    5.91    0.29
  -2   1  -4    6.02    0.26
  -2  -1  -4    5.23    0.26
  -2  -1  -4    5.61    0.26
   2  -1   4    5.99    0.31
  -2   1  -5   24.46    0.64
   2   1   5   24.51    0.60
   2   1   5   24.13    0.60
  -2   1  -5   25.33    0.61
  -2  -1  -5   24.71    0.65
   2  -1   5   23.38    0.62
  -2   1  -6   14.66    0.52
   2   1   6   15.35    0.49
   2  -1   6   15.35    0.48
  -2  -1  -6   15.66    0.54
  -2   1  -7    1.98    0.26
   2   1   7    2.30    0.24
  -2  -1  -7    1.68    0.25
   2  -1   7    1.87    0.22
   2   1   8    0.06    0.15
  -2  -1  -8   -0.02    0.17
   2   2  -8    3.36    0.38
   2  -2  -8    4.20    0.40
   2   2  -7    7.13    0.44
   2  -2  -7    6.35    0.42
  -2  -2   7    6.95    0.41
   2   2  -6   24.18    0.74
  -2   2   6   26.72    0.70
   2  -2  -6   24.59    0.75
  -2  -2   6   24.63    0.72
   2   2  -5    0.82    0.17
  -2   2   5    0.83    0.11
  -2   2   5    0.76    0.16
  -2  -2   5    0.90    0.18
   2  -2  -5    0.46    0.15
  -2   2   4    0.49    0.08
  -2   2   4    0.50    0.12
  -2  -2   4    0.37    0.13
   2  -2  -4    0.50    0.12
  -2  -2   4    0.36    0.07
   2   2  -3    5.59    0.24
  -2   2   3    4.25    0.22
  -2   2   3    4.27    0.16
   2  -2  -3    4.47    0.23
  -2  -2   3    4.52    0.24
  -2  -2   3    4.20    0.12
   2   2  -2  340.01    5.14
  -2   2   2  338.93    5.45
  -2   2   2  349.00    4.72
   2  -2  -2  348.05    5.14
  -2  -2   2  341.64    5.46
  -2   2   1   15.46    0.38
   2   2  -1   15.63    0.34
  -2   2   1   16.13    0.30
  -2  -2   1   15.29    0.37
  -2  -2   1   16.23    0.26
   2  -2  -1   15.79    0.33
  -2   2   0  524.77    7.06
  -2   2   0  502.85    8.03
  -2  -2   0  515.75    7.00
  -2  -2   0  502.24    8.04
  -2  -2   0  517.08    7.55
   2  -2   0  505.44    7.59
  -2   2  -1   31.16    0.55
  -2   2  -1   29.66    0.51
   2  -2   1   30.17    0.61
  -2  -2  -1   31.55    0.59
  -2  -2  -1   31.34    0.54
  -2  -2  -1   30.75    0.56
   2   2   2   42.30    0.76
  -2   2  -2   39.86    0.72
  -2   2  -2   41.51    0.73
  -2  -2  -2   41.19    0.76
   2  -2   2   40.67    0.81
  -2  -2  -2   40.85    0.73
   2   2   3   61.51    1.08
  -2   2  -3   59.98    1.05
  -2   2  -3   59.30    1.02
  -2  -2  -3   58.89    1.08
   2  -2   3   59.16    1.13
  -2  -2  -3   59.82    1.03
  -2   2  -4   28.47    0.62
   2   2   4   28.09    0.62
  -2   2  -4   27.33    0.63
  -2  -2  -4   28.67    0.63
  -2  -2  -4   27.58    0.66
   2  -2   4   28.42    0.68
  -2   2  -5    1.73    0.18
   2   2   5    1.37    0.17
  -2   2  -5    1.76    0.20
   2  -2   5    1.84    0.23
  -2  -2  -5    1.91    0.21
   2   2   6   16.51    0.51
  -2   2  -6   16.25    0.55
   2  -2   6   15.56    0.49
  -2  -2  -6   17.14    0.57
   2   2   7    7.26    0.37
  -2   2  -7    6.71    0.39
   2  -2   7    6.56    0.34
  -2  -2  -7    7.37    0.42
   2   2   8    0.18    0.15
  -2  -2  -8    0.01    0.17
   2   3  -8    1.06    0.28
   2  -3  -8    1.12    0.28
   2   3  -7    7.32    0.44
  -2  -3   7    8.03    0.43
   2  -3  -7    7.92    0.47
   2   3  -6    4.77    0.33
  -2   3   6    5.24    0.33
   2  -3  -6    4.49    0.34
  -2  -3   6    5.05    0.34
  -2   3   5    0.14    0.12
   2   3  -5    0.00    0.12
  -2   3   5    0.17    0.09
  -2  -3   5    0.22    0.16
   2  -3  -5    0.10    0.14
   2   3  -4   35.58    0.80
  -2   3   4   35.39    0.77
  -2   3   4   35.65    0.65
   2  -3  -4   36.79    0.81
  -2  -3   4   35.99    0.82
  -2  -3   4   36.03    0.58
  -2   3   3   32.36    0.56
   2   3  -3   30.71    0.68
  -2   3   3   32.22    0.68
   2  -3  -3   32.40    0.68
  -2  -3   3   31.75    0.49
  -2  -3   3   32.03    0.71
  -2   3   2  186.68    2.59
   2   3  -2  184.27    2.86
  -2   3   2  184.11    3.01
  -2  -3   2  181.26    3.03
   2  -3  -2  187.27    2.85
  -2   3   1   89.70    1.55
  -2   3   1   93.55    1.33
   2   3  -1   89.30    1.45
  -2  -3   1   88.55    1.55
  -2  -3   1   92.22    1.30
   2  -3  -1   91.94    1.43
  -2   3   0  261.25    3.60
  -2  -3   0  260.77    3.88
  -2  -3   0  251.62    4.12
   2  -3   0  262.00    3.90
  -2  -3   0  261.52    3.58
  -2   3  -1  314.56    4.39
  -2   3  -1  306.96    4.74
  -2  -3  -1  320.20    4.38
  -2  -3  -1  323.25    5.00
  -2  -3  -1  317.52    4.71
  -2   3  -2   51.80    0.87
  -2   3  -2   52.31    0.88
   2   3   2   53.29    0.92
   2  -3   2   51.60    0.99
  -2  -3  -2   52.48    0.93
  -2  -3  -2   52.57    0.88
  -2   3  -3  256.17    3.65
   2   3   3  259.03    4.06
  -2   3  -3  253.52    3.86
   2  -3   3  253.86    4.14
  -2  -3  -3  252.50    3.92
  -2  -3  -3  255.32    3.66
   2   3   4   40.25    0.78
  -2   3  -4   38.41    0.80
   2   3   4   40.58    0.80
  -2   3  -4   40.64    0.80
   2  -3   4   39.53    0.87
  -2  -3  -4   40.87    0.86
  -2   3  -5    0.79    0.14
   2   3   5    0.92    0.15
  -2   3  -5    0.73    0.15
   2  -3   5    0.86    0.20
  -2  -3  -5    0.67    0.16
  -2   3  -6    0.27    0.13
  -2   3  -6    0.24    0.14
   2   3   6    0.26    0.14
  -2  -3  -6    0.59    0.17
   2  -3   6    0.34    0.18
   2   3   7    4.61    0.31
  -2   3  -7    4.54    0.33
  -2  -3  -7    4.85    0.35
   2  -3   7    4.44    0.30
   2   3   8    0.04    0.16
  -2  -3  -8   -0.07    0.17
   2   4  -8    0.43    0.23
   2  -4  -8    0.45    0.24
   2   4  -7   23.72    0.79
   2  -4  -7   24.42    0.80
  -2  -4   7   24.88    0.77
   2   4  -6   13.48    0.53
   2  -4  -6   13.27    0.54
  -2  -4   6   13.20    0.52
  -2   4   5   19.60    0.54
  -2   4   5   19.66    0.47
   2   4  -5   19.33    0.59
  -2  -4   5   19.16    0.60
   2  -4  -5   19.95    0.61
  -2   4   4   15.22    0.43
   2   4  -4   13.88    0.45
  -2   4   4   15.55    0.37
  -2  -4   4   14.32    0.47
   2  -4  -4   14.69    0.46
  -2   4   3    1.76    0.16
   2   4  -3    1.32    0.14
  -2   4   3    1.55    0.12
   2  -4  -3    2.46    0.18
  -2  -4   3    1.34    0.16
  -2   4   2    2.68    0.14
  -2  -4   2    3.06    0.22
   2  -4  -2    3.12    0.18
   2   4  -1  275.98    4.17
  -2   4   1  274.85    4.44
  -2   4   1  284.38    3.85
   2  -4  -1  280.11    4.14
  -2  -4   1  275.98    4.44
  -2   4   0  137.15    1.95
   2  -4   0  135.09    2.08
  -2  -4   0  135.27    2.21
  -2  -4   0  136.61    2.10
  -2  -4   0  135.86    1.91
   2  -4   0  133.85    2.24
  -2   4  -1  142.75    2.05
  -2  -4  -1  142.99    2.04
  -2  -4  -1  144.63    2.30
  -2  -4  -1  139.75    2.20
   2  -4   1  139.14    2.35
  -2   4  -2    5.01    0.20
  -2   4  -2    5.29    0.18
   2   4   2    5.50    0.20
  -2  -4  -2    5.38    0.21
   2  -4   2    5.40    0.27
  -2  -4  -2    5.25    0.23
   2   4   3    3.31    0.19
  -2   4  -3    3.14    0.18
   2   4   3    2.91    0.19
  -2   4  -3    2.69    0.17
   2  -4   3    3.17    0.25
   2   4   4    0.12    0.10
  -2   4  -4   -0.01    0.08
  -2   4  -4    0.03    0.08
  -2  -4  -4    0.38    0.12
   2  -4   4    0.04    0.16
   2   4   5    0.72    0.15
  -2   4  -5    0.94    0.15
  -2   4  -5    0.35    0.14
  -2  -4  -5    0.92    0.17
   2  -4   5    0.84    0.21
  -2   4  -6    0.01    0.12
  -2   4  -6    0.05    0.12
   2   4   6    0.01    0.12
  -2  -4  -6    0.06    0.14
   2  -4   6   -0.07    0.17
   2   4   7    9.20    0.42
   2  -4   7    8.85    0.39
  -2  -4  -7    9.43    0.47
   2   4   8    2.74    0.28
  -2  -4  -8    2.44    0.32
   2   5  -8    0.19    0.21
   2  -5  -8    0.13    0.22
   2   5  -7   17.40    0.66
  -2  -5   7   18.22    0.66
   2  -5  -7   18.08    0.69
   2   5  -6    0.41    0.17
  -2   5   6    0.75    0.14
   2  -5  -6    0.50    0.19
  -2  -5   6    0.69    0.20
  -2   5   5   -0.02    0.11
   2   5  -5    0.24    0.13
  -2   5   5    0.07    0.09
  -2  -5   5   -0.10    0.14
   2  -5  -5   -0.07    0.12
   2   5  -4    4.41    0.26
  -2   5   4    4.73    0.21
  -2   5   4    4.73    0.24
  -2  -5   4    5.00    0.29
   2  -5  -4    4.74    0.27
  -2   5   3   15.68    0.42
   2   5  -3   16.32    0.44
  -2   5   3   16.35    0.37
   2  -5  -3   17.13    0.45
  -2  -5   3   16.10    0.47
  -2   5   2  517.21    8.30
   2   5  -2  524.98    7.84
  -2   5   2  527.46    7.23
   2  -5  -2  538.64    7.82
  -2  -5   2  538.19    8.35
   2   5  -1   31.37    0.60
  -2   5   1   31.64    0.55
  -2   5   1   31.71    0.65
   2   5  -1   31.42    0.47
  -2  -5   1   30.88    0.64
   2  -5  -1   31.33    0.56
   2   5   0   64.84    0.95
  -2   5   0   64.51    0.99
   2  -5   0   62.28    1.13
  -2  -5   0   63.31    1.07
  -2  -5   0   63.05    1.10
  -2   5  -1    5.87    0.20
  -2  -5  -1    5.85    0.22
   2  -5   1    5.87    0.25
  -2  -5  -1    6.08    0.19
  -2   5  -2   84.02    1.32
  -2   5  -2   84.39    1.33
   2   5   2   85.15    1.40
   2   5   2   86.85    1.32
  -2  -5  -2   83.07    1.42
   2  -5   2   84.46    1.52
  -2   5  -3    0.06    0.07
   2   5   3    0.13    0.09
   2   5   3    0.13    0.09
  -2   5  -3    0.18    0.08
  -2  -5  -3    0.25    0.09
   2  -5   3    0.58    0.15
   2   5   4   22.25    0.54
  -2   5  -4   22.49    0.53
  -2   5  -4   21.84    0.53
   2  -5   4   21.62    0.62
  -2  -5  -4   22.93    0.60
  -2   5  -5    9.19    0.35
  -2   5  -5    8.99    0.36
   2   5   5    8.53    0.35
   2  -5   5    8.54    0.42
  -2  -5  -5    7.81    0.37
  -2   5  -6    1.29    0.19
  -2   5  -6    1.20    0.18
   2   5   6    1.08    0.18
   2  -5   6    1.37    0.23
  -2  -5  -6    1.07    0.20
   2   5   7    0.84    0.19
   2  -5   7    0.75    0.17
  -2  -5  -7    0.97    0.22
   2   5   8    0.08    0.16
  -2  -5  -8    0.14    0.20
   2   6  -8    0.03    0.21
   2  -6  -8   -0.04    0.19
   2   6  -7    9.66    0.50
  -2  -6   7    9.77    0.50
   2  -6  -7    9.93    0.52
  -2   6   6    0.09    0.10
   2   6  -6    0.07    0.14
   2  -6  -6    0.06    0.15
  -2  -6   6   -0.13    0.16
   2   6  -5    0.55    0.15
  -2   6   5    0.24    0.12
  -2   6   5    0.23    0.10
   2  -6  -5    0.29    0.15
  -2  -6   5    0.21    0.16
  -2   6   4    7.00    0.25
  -2   6   4    5.93    0.27
   2   6  -4    6.59    0.31
   2  -6  -4    7.10    0.32
  -2  -6   4    6.43    0.33
  -2   6   3    0.29    0.09
  -2   6   3    0.42    0.08
   2   6  -3    0.34    0.09
  -2  -6   3    0.12    0.11
   2  -6  -3    0.37    0.10
  -2   6   2    6.06    0.21
   2   6  -2    6.81    0.26
   2  -6  -2    5.55    0.23
  -2  -6   2    5.48    0.27
   2   6  -1  234.31    3.59
  -2   6   1  238.32    3.81
   2   6  -1  238.24    3.29
  -2   6   1  239.19    3.32
   2  -6  -1  240.13    3.54
  -2  -6   1  229.08    3.80
  -2   6   0   84.37    1.28
   2   6   0   86.12    1.24
   2  -6   0   86.80    1.33
   2  -6   0   84.12    1.48
  -2  -6   0   84.73    1.44
  -2  -6   0   83.95    1.39
  -2   6  -1   84.19    1.29
   2   6   1   85.62    1.27
  -2  -6  -1   84.44    1.40
   2  -6   1   82.94    1.49
  -2  -6  -1   84.19    1.40
   2   6   2   38.47    0.67
  -2   6  -2   37.21    0.69
  -2   6  -2   37.86    0.64
   2   6   2   38.40    0.69
   2  -6   2   38.02    0.81
  -2  -6  -2   38.16    0.76
   2   6   3  155.67    2.30
  -2   6  -3  153.25    2.29
  -2   6  -3  150.96    2.37
  -2  -6  -3  154.09    2.49
   2  -6   3  152.46    2.63
  -2   6  -4   -0.02    0.08
   2   6   4    0.31    0.11
  -2   6  -4    0.08    0.09
  -2  -6  -4    0.19    0.11
   2  -6   4    0.01    0.18
  -2   6  -5    2.71    0.24
   2   6   5    2.77    0.24
  -2   6  -5    3.00    0.23
  -2  -6  -5    3.20    0.27
   2  -6   5    2.94    0.29
   2   6   6    5.38    0.31
  -2   6  -6    5.09    0.31
  -2   6  -6    5.82    0.31
  -2  -6  -6    6.01    0.37
   2  -6   6    5.64    0.37
   2   6   7    2.22    0.25
  -2  -6  -7    2.44    0.29
   2  -6   7    2.39    0.23
   2   6   8    0.07    0.16
  -2  -6  -8    0.18    0.20
   2   7  -8    0.00    0.20
  -2  -7   8    0.17    0.21
   2  -7  -8   -0.32    0.18
   2   7  -7   11.99    0.55
   2  -7  -7   10.88    0.55
  -2  -7   7   11.58    0.54
  -2   7   6    6.67    0.30
   2   7  -6    6.75    0.39
  -2  -7   6    6.47    0.40
   2  -7  -6    6.93    0.40
  -2   7   5    2.96    0.21
   2   7  -5    3.15    0.26
  -2   7   5    3.38    0.23
   2  -7  -5    2.91    0.27
  -2  -7   5    3.30    0.29
  -2   7   4   15.93    0.44
   2   7  -4   16.32    0.50
  -2   7   4   16.33    0.41
   2  -7  -4   16.70    0.51
  -2  -7   4   16.31    0.52
  -2   7   3   20.98    0.45
  -2   7   3   20.43    0.49
   2   7  -3   20.62    0.52
   2  -7  -3   21.62    0.53
  -2  -7   3   20.43    0.56
  -2   7   2  146.83    2.10
  -2   7   2  142.40    2.38
   2   7  -2  140.88    2.28
   2  -7  -2  143.57    2.26
  -2  -7   2  141.91    2.43
  -2   7   1   27.59    0.51
   2   7  -1   26.45    0.56
   2   7  -1   27.47    0.43
   2  -7  -1   26.59    0.58
  -2  -7   1   27.49    0.60
   2  -7  -1   27.31    0.51
  -2   7   0   58.54    0.94
   2   7   0   59.30    0.90
  -2  -7   0   58.30    1.04
   2  -7   0   61.17    0.93
  -2  -7   0   59.40    1.03
   2  -7   0   57.47    1.08
  -2   7  -1    1.96    0.14
   2   7   1    2.07    0.14
   2  -7   1    2.45    0.22
  -2  -7  -1    1.71    0.14
  -2  -7  -1    1.95    0.13
   2   7   2  233.71    3.28
  -2   7  -2  228.45    3.28
  -2   7  -2  227.66    3.43
   2   7   2  236.80    3.65
  -2  -7  -2  225.27    3.55
   2  -7   2  227.40    3.78
   2   7   3   18.27    0.46
  -2   7  -3   18.56    0.45
  -2   7  -3   17.71    0.40
   2  -7   3   18.29    0.54
  -2  -7  -3   18.89    0.50
  -2   7  -4   12.36    0.36
  -2   7  -4   12.16    0.38
   2   7   4   11.96    0.39
   2  -7   4   11.43    0.47
  -2  -7  -4   12.07    0.43
  -2   7  -5    8.07    0.34
   2   7   5    8.61    0.36
  -2   7  -5    7.73    0.33
   2  -7   5    7.85    0.42
  -2  -7  -5    7.79    0.38
  -2   7  -6    3.61    0.26
   2   7   6    4.10    0.28
   2  -7   6    4.38    0.36
  -2  -7  -6    3.67    0.31
  -2   7  -7    3.96    0.30
   2   7   7    4.17    0.31
  -2  -7  -7    3.67    0.34
   2   7   8    4.34    0.34
  -2  -7  -8    4.60    0.39
   2   8  -8    1.11    0.28
  -2  -8   8    1.69    0.29
   2  -8  -8    1.87    0.32
   2   8  -7    2.07    0.28
   2  -8  -7    2.00    0.30
  -2  -8   7    2.07    0.29
  -2   8   6    1.22    0.17
   2   8  -6    1.08    0.21
   2  -8  -6    0.80    0.21
  -2  -8   6    1.59    0.25
  -2   8   5    7.17    0.30
   2   8  -5    7.63    0.37
   2  -8  -5    7.01    0.38
  -2  -8   5    7.33    0.39
   2   8  -4    2.29    0.21
  -2   8   4    2.63    0.20
  -2   8   4    2.67    0.18
  -2  -8   4    2.64    0.25
   2  -8  -4    2.84    0.24
  -2   8   3   37.61    0.77
   2   8  -3   38.37    0.80
  -2   8   3   38.50    0.71
  -2  -8   3   37.60    0.85
   2  -8  -3   38.64    0.79
   2   8  -2    0.94    0.12
  -2   8   2    1.23    0.11
  -2  -8   2    1.13    0.15
   2  -8  -2    1.32    0.13
  -2   8   1   11.71    0.30
   2   8  -1   11.36    0.22
   2   8  -1   11.50    0.33
   2  -8  -1   12.09    0.30
   2  -8  -1   11.76    0.35
  -2  -8   1   11.82    0.36
   2   8   0   21.25    0.39
  -2   8   0   21.83    0.44
  -2  -8   0   21.29    0.47
   2  -8   0   21.46    0.37
  -2  -8   0   21.30    0.49
   2  -8   0   21.19    0.52
  -2   8  -1   47.35    0.82
   2   8   1   50.03    0.81
  -2  -8  -1   48.83    0.91
  -2  -8  -1   48.00    0.85
   2  -8   1   47.79    0.96
   2   8   2    1.74    0.14
  -2   8  -2    1.58    0.10
  -2   8  -2    1.70    0.14
  -2  -8  -2    1.67    0.15
   2  -8   2    1.48    0.19
  -2   8  -3   80.81    1.32
   2   8   3   81.34    1.33
  -2   8  -3   79.51    1.31
  -2  -8  -3   79.64    1.45
   2  -8   3   78.90    1.53
  -2   8  -4    1.33    0.15
  -2   8  -4    1.22    0.14
   2   8   4    1.27    0.16
  -2  -8  -4    1.20    0.17
   2  -8   4    1.14    0.23
   2   8   5    0.42    0.14
  -2   8  -5    0.39    0.13
  -2   8  -5    0.35    0.13
   2  -8   5    0.50    0.22
  -2  -8  -5    0.52    0.16
   2   8   6    4.19    0.29
  -2   8  -6    4.10    0.27
  -2  -8  -6    3.83    0.31
   2  -8   6    4.69    0.37
  -2   8  -7    0.86    0.19
   2   8   7    1.00    0.20
  -2  -8  -7    1.21    0.24
   2  -8   7    1.23    0.27
   2   8   8    1.76    0.25
  -2  -8  -8    2.06    0.31
   2   9  -8   -0.17    0.19
  -2  -9   8    0.34    0.23
   2  -9  -8   -0.03    0.21
   2   9  -7    2.58    0.31
  -2  -9   7    3.27    0.34
   2  -9  -7    3.52    0.36
  -2   9   6    0.28    0.12
   2   9  -6    0.25    0.15
  -2  -9   6    0.26    0.19
   2  -9  -6    0.46    0.18
   2   9  -5    4.30    0.29
  -2   9   5    4.21    0.24
   2  -9  -5    3.73    0.30
  -2  -9   5    4.20    0.33
   2   9  -4   11.66    0.42
  -2   9   4   12.27    0.37
  -2   9   4   11.87    0.36
   2  -9  -4   12.12    0.43
  -2  -9   4   11.61    0.46
  -2   9   3    3.58    0.19
  -2   9   3    3.99    0.21
   2   9  -3    3.84    0.23
  -2  -9   3    3.67    0.26
   2  -9  -3    3.55    0.22
   2   9  -2   57.71    1.05
  -2   9   2   55.76    0.95
   2  -9  -2   57.07    1.02
  -2  -9   2   56.50    1.11
   2  -9  -2   56.25    1.04
   2   9  -1   26.82    0.44
  -2   9   1   27.67    0.54
   2  -9  -1   27.03    0.60
  -2  -9   1   26.27    0.58
   2  -9  -1   27.69    0.53
  -2  -9   1   25.61    0.60
  -2   9   0    2.80    0.16
   2   9   0    2.90    0.14
  -2  -9   0    2.77    0.18
   2  -9   0    2.76    0.22
   2  -9   0    2.81    0.11
  -2  -9   0    2.54    0.18
   2   9   1    0.11    0.07
  -2   9  -1    0.02    0.06
   2  -9   1    0.22    0.13
  -2  -9  -1    0.05    0.07
  -2  -9  -1    0.12    0.06
  -2   9  -2   27.69    0.56
  -2   9  -2   27.36    0.48
   2   9   2   27.04    0.56
   2  -9   2   27.53    0.68
  -2  -9  -2   27.18    0.63
  -2   9  -3   29.47    0.62
   2   9   3   28.71    0.63
  -2   9  -3   29.73    0.57
  -2  -9  -3   30.11    0.70
   2  -9   3   29.59    0.75
  -2   9  -4    0.05    0.10
  -2   9  -4    0.46    0.11
   2   9   4    0.19    0.11
  -2  -9  -4    0.11    0.12
   2  -9   4    0.09    0.19
   2   9   5   36.74    0.83
  -2   9  -5   37.74    0.81
  -2  -9  -5   37.34    0.92
   2  -9   5   37.60    0.96
   2   9   6    0.79    0.18
  -2   9  -6    0.82    0.16
   2  -9   6    0.61    0.24
  -2  -9  -6    0.67    0.18
   2   9   7   22.89    0.70
  -2  -9  -7   22.95    0.78
   2  -9   7   23.83    0.79
   2   9   8    1.71    0.26
  -2  -9  -8    1.56    0.28
   2  10  -8    2.27    0.32
   2 -10  -8    1.93    0.33
  -2 -10   8    2.26    0.33
   2  10  -7    0.96    0.23
  -2 -10   7    0.30    0.22
   2 -10  -7    0.55    0.22
  -2  10   6    0.33    0.13
   2  10  -6    0.47    0.18
  -2 -10   6    0.27    0.19
   2 -10  -6    0.17    0.17
  -2  10   5    1.17    0.16
   2  10  -5    0.94    0.19
  -2 -10   5    1.07    0.22
   2 -10  -5    0.86    0.19
  -2  10   4    8.18    0.31
   2  10  -4    8.17    0.36
  -2  10   4    8.56    0.31
   2 -10  -4    8.65    0.37
  -2 -10   4    8.18    0.40
   2  10  -3    0.60    0.12
  -2  10   3    0.50    0.10
  -2  10   3    0.72    0.12
  -2 -10   3    0.87    0.17
   2 -10  -3    0.45    0.12
  -2  10   2   89.23    1.41
   2  10  -2   89.26    1.54
   2 -10  -2   88.98    1.56
  -2 -10   2   89.26    1.64
   2 -10  -2   90.38    1.50
  -2  10   1  173.40    2.55
   2  10  -1  172.82    2.44
   2 -10  -1  180.28    2.69
  -2 -10   1  174.90    2.76
  -2 -10   1  172.95    2.90
   2 -10  -1  175.34    2.89
  -2  10   0   54.68    0.92
   2  10   0   54.72    0.87
  -2 -10   0   54.06    1.01
   2 -10   0   54.29    0.88
   2 -10   0   54.88    1.06
  -2 -10   0   54.84    1.01
   2  10   1    9.79    0.27
  -2  10  -1    9.69    0.29
   2 -10   1    8.87    0.35
  -2 -10  -1    9.56    0.25
  -2 -10  -1    9.29    0.32
   2  10   2    8.74    0.28
  -2  10  -2    8.41    0.20
  -2  10  -2    8.96    0.29
  -2 -10  -2    8.33    0.32
   2 -10   2    8.51    0.37
   2  10   3   52.97    0.97
  -2  10  -3   53.40    0.91
  -2  10  -3   52.49    0.95
   2 -10   3   52.83    1.14
  -2 -10  -3   53.11    1.07
  -2  10  -4    2.87    0.21
   2  10   4    2.54    0.21
  -2  10  -4    2.87    0.19
   2 -10   4    2.67    0.30
  -2 -10  -4    2.65    0.24
  -2  10  -5   11.95    0.41
   2  10   5   11.89    0.43
  -2 -10  -5   11.72    0.48
   2 -10   5   11.64    0.53
  -2  10  -6    8.39    0.37
   2  10   6    7.76    0.38
  -2 -10  -6    8.40    0.44
   2 -10   6    8.97    0.48
   2  10   7    0.12    0.15
  -2 -10  -7    0.03    0.17
   2 -10   7    0.59    0.25
   2  11  -8    2.21    0.33
   2 -11  -8    3.38    0.39
  -2 -11   8    3.29    0.37
   2  11  -7    0.61    0.21
  -2  11   7    0.82    0.17
   2 -11  -7    0.61    0.23
  -2 -11   7    0.80    0.25
  -2  11   6   10.34    0.40
   2  11  -6   10.03    0.47
  -2 -11   6   10.34    0.51
   2 -11  -6    9.84    0.49
  -2  11   5    6.01    0.29
   2  11  -5    5.96    0.34
   2 -11  -5    6.10    0.36
  -2 -11   5    6.00    0.39
  -2  11   4   15.36    0.42
  -2  11   4   15.53    0.44
   2  11  -4   16.54    0.51
  -2 -11   4   15.01    0.55
   2 -11  -4   15.08    0.50
   2  11  -3   25.77    0.64
  -2  11   3   27.03    0.58
  -2 -11   3   25.12    0.69
   2 -11  -3   25.78    0.62
   2 -11  -3   26.60    0.58
   2  11  -2    1.42    0.15
  -2  11   2    1.32    0.13
   2  11  -2    1.43    0.08
  -2 -11   2    1.36    0.17
   2 -11  -2    1.38    0.14
   2 -11  -2    1.45    0.14
  -2  11   1  215.60    3.09
   2  11  -1  212.82    2.98
   2 -11  -1  212.73    3.50
  -2 -11   1  215.19    3.35
  -2 -11   1  213.31    3.52
   2 -11  -1  218.13    3.27
  -2  11   0    1.03    0.11
   2  11   0    1.02    0.09
  -2 -11   0    1.25    0.13
   2 -11   0    1.08    0.15
  -2 -11   0    0.89    0.12
   2 -11   0    1.03    0.09
  -2  11  -1   11.73    0.33
   2  11   1   11.53    0.31
  -2  11  -1   12.08    0.23
   2 -11   1   11.06    0.41
  -2 -11  -1   11.39    0.36
  -2 -11  -1   11.69    0.29
  -2  11  -2  188.44    2.77
   2  11   2  191.88    2.77
  -2  11  -2  190.41    2.84
   2 -11   2  185.25    3.20
  -2 -11  -2  188.78    3.03
   2  11   3    2.45    0.20
  -2  11  -3    2.68    0.18
  -2  11  -3    2.09    0.14
  -2 -11  -3    2.80    0.22
   2 -11   3    2.58    0.27
  -2  11  -4   27.75    0.64
   2  11   4   28.49    0.67
  -2 -11  -4   28.05    0.74
   2 -11   4   28.26    0.80
   2  11   5    3.16    0.25
  -2  11  -5    2.82    0.23
  -2 -11  -5    2.91    0.27
   2 -11   5    3.26    0.34
   2  11   6    0.18    0.13
  -2  11  -6    0.22    0.14
  -2 -11  -6    0.15    0.15
   2 -11   6    0.51    0.23
   2  11   7    0.44    0.18
  -2 -11  -7    0.43    0.20
   2 -11   7    0.65    0.27
  -2  12   7    0.88    0.19
   2  12  -7    0.51    0.21
   2 -12  -7    1.00    0.25
  -2 -12   7    1.22    0.27
  -2  12   6    1.97    0.21
   2  12  -6    1.42    0.23
  -2 -12   6    1.56    0.27
   2 -12  -6    1.93    0.27
   2  12  -5    2.25    0.24
  -2  12   5    2.36    0.21
   2 -12  -5    2.08    0.25
  -2 -12   5    2.30    0.28
  -2  12   4    0.36    0.11
   2  12  -4   -0.01    0.11
  -2 -12   4    0.17    0.18
   2 -12  -4    0.22    0.14
  -2  12   3   50.30    0.94
   2  12  -3   49.96    1.02
   2 -12  -3   49.69    1.00
   2 -12  -3   50.72    0.96
  -2 -12   3   50.34    1.10
  -2  12   2    8.44    0.29
   2  12  -2    7.97    0.31
   2  12  -2    8.05    0.19
  -2 -12   2    7.46    0.34
   2 -12  -2    8.01    0.29
   2 -12  -2    8.06    0.29
  -2  12   1    7.04    0.25
   2  12  -1    6.73    0.19
  -2 -12   1    7.19    0.28
  -2 -12   1    6.52    0.29
   2 -12  -1    6.74    0.29
   2 -12  -1    6.91    0.24
  -2  12   0    2.12    0.16
   2  12   0    2.25    0.14
   2 -12   0    2.46    0.22
  -2 -12   0    1.87    0.17
  -2 -12   0    2.09    0.17
   2 -12   0    2.23    0.12
  -2  12  -1   22.14    0.39
   2  12   1   21.69    0.46
  -2  12  -1   21.73    0.49
   2 -12   1   20.69    0.58
  -2 -12  -1   20.87    0.45
  -2 -12  -1   21.03    0.54
   2  12   2    2.24    0.17
  -2  12  -2    2.30    0.11
  -2  12  -2    2.38    0.17
  -2 -12  -2    2.27    0.20
   2 -12   2    2.21    0.23
   2  12   3    5.79    0.27
  -2  12  -3    4.76    0.24
   2 -12   3    5.03    0.36
  -2 -12  -3    5.47    0.30
  -2  12  -4   13.09    0.41
   2  12   4   13.40    0.44
  -2 -12  -4   12.27    0.47
   2 -12   4   13.30    0.55
  -2  12  -5    0.07    0.11
   2  12   5    0.08    0.13
   2 -12   5   -0.16    0.21
  -2 -12  -5    0.20    0.14
  -2  12  -6   16.46    0.52
   2  12   6   14.40    0.53
   2 -12   6   14.97    0.63
  -2 -12  -6   15.65    0.61
   2  12   7    9.32    0.46
   2 -12   7   10.20    0.55
  -2 -12  -7    8.67    0.50
   2  13  -7    1.42    0.27
  -2  13   7    1.33    0.21
  -2 -13   7    1.75    0.30
   2 -13  -7    1.35    0.27
  -2  13   6    0.40    0.15
   2  13  -6    0.50    0.18
  -2 -13   6    0.66    0.23
   2 -13  -6    0.46    0.19
  -2  13   5    0.56    0.14
   2  13  -5    0.44    0.17
  -2 -13   5    0.89    0.22
   2 -13  -5    0.53    0.17
  -2  13   4   -0.02    0.08
   2  13  -4    0.21    0.13
  -2 -13   4   -0.06    0.17
   2 -13  -4    0.05    0.12
   2  13  -3   35.15    0.80
  -2  13   3   35.74    0.74
   2 -13  -3   36.58    0.75
  -2 -13   3   35.88    0.88
   2 -13  -3   35.20    0.79
   2  13  -2   14.94    0.29
  -2  13   2   14.44    0.40
   2  13  -2   15.06    0.44
  -2 -13   2   13.69    0.46
   2 -13  -2   14.44    0.41
   2 -13  -2   14.77    0.41
  -2  13   1   25.44    0.56
   2  13  -1   26.30    0.48
  -2 -13   1   26.42    0.62
   2 -13  -1   26.02    0.62
  -2 -13   1   26.04    0.63
   2 -13  -1   27.11    0.55
  -2  13   0   14.93    0.39
   2  13   0   14.56    0.34
  -2 -13   0   15.44    0.41
  -2 -13   0   14.69    0.43
   2 -13   0   14.40    0.45
   2 -13   0   15.28    0.33
  -2  13  -1   12.66    0.26
   2  13   1   12.35    0.34
  -2  13  -1   12.62    0.36
   2 -13   1   12.17    0.45
  -2 -13  -1   12.71    0.32
  -2 -13  -1   12.20    0.40
  -2  13  -2   32.12    0.66
   2  13   2   32.01    0.66
   2 -13   2   31.39    0.80
  -2 -13  -2   31.66    0.74
   2  13   3   30.72    0.67
  -2  13  -3   30.65    0.66
   2 -13   3   29.01    0.81
  -2 -13  -3   29.37    0.75
  -2  13  -4    0.87    0.14
   2  13   4    0.75    0.15
   2 -13   4    1.08    0.26
  -2 -13  -4    1.04    0.19
  -2  13  -5    4.24    0.26
   2  13   5    4.53    0.29
   2 -13   5    4.46    0.40
  -2 -13  -5    3.78    0.31
   2  13   6    0.23    0.15
  -2  13  -6    0.35    0.15
   2 -13   6    0.30    0.25
  -2 -13  -6    0.46    0.18
   2  13   7   24.15    0.75
   2 -13   7   24.09    0.85
  -2 -13  -7   23.95    0.83
  -2  14   7    0.43    0.16
   2  14  -7    0.52    0.21
  -2 -14   7    0.67    0.26
   2 -14  -7    0.79    0.25
  -2  14   6    0.74    0.17
   2  14  -6    0.52    0.20
   2 -14  -6    0.84    0.21
  -2 -14   6    0.69    0.25
  -2  14   5    0.70    0.15
   2  14  -5    0.79    0.18
  -2 -14   5    0.74    0.22
   2 -14  -5    0.90    0.19
  -2  14   4    4.45    0.26
   2  14  -4    4.31    0.29
  -2 -14   4    4.41    0.35
   2 -14  -4    3.91    0.29
   2  14  -3   41.03    0.90
  -2  14   3   41.42    0.84
  -2 -14   3   41.45    0.98
   2 -14  -3   41.29    0.89
   2 -14  -3   41.38    0.84
   2  14  -2    4.94    0.26
   2  14  -2    4.31    0.15
  -2  14   2    3.95    0.23
   2 -14  -2    4.22    0.23
   2 -14  -2    4.39    0.25
  -2 -14   2    4.30    0.29
  -2  14   1    8.74    0.31
   2  14  -1    9.28    0.24
  -2 -14   1    8.95    0.33
  -2 -14   1    8.76    0.34
   2 -14  -1    9.21    0.35
   2 -14  -1    9.42    0.29
   2  14   0   33.93    0.63
  -2  14   0   34.50    0.69
  -2 -14   0   34.89    0.72
   2 -14   0   34.41    0.78
  -2 -14   0   33.35    0.75
   2 -14   0   33.83    0.62
  -2  14  -1    0.15    0.08
  -2  14  -1    0.28    0.06
   2  14   1    0.22    0.09
   2 -14   1    0.27    0.16
  -2 -14  -1    0.25    0.08
  -2 -14  -1    0.16    0.09
   2  14   2   13.80    0.39
  -2  14  -2   13.00    0.39
   2 -14   2   13.32    0.51
  -2 -14  -2   13.31    0.45
  -2  14  -3   23.94    0.58
   2  14   3   23.61    0.58
  -2 -14  -3   24.39    0.67
   2 -14   3   24.28    0.73
   2  14   4    2.15    0.21
  -2  14  -4    2.35    0.20
   2 -14   4    2.56    0.32
  -2 -14  -4    2.19    0.23
  -2  14  -5   10.23    0.40
   2  14   5   10.32    0.43
  -2 -14  -5   10.32    0.47
   2 -14   5   10.94    0.55
   2  14   6    6.72    0.38
   2 -14   6    7.24    0.48
  -2 -14  -6    5.93    0.40
   2  14   7    0.43    0.20
   2 -14   7    1.37    0.31
  -2 -14  -7    0.63    0.21
  -2  15   7    1.04    0.20
   2  15  -7    1.26    0.26
  -2 -15   7    1.52    0.30
   2 -15  -7    1.05    0.26
   2  15  -6   10.26    0.49
  -2  15   6   10.26    0.43
   2 -15  -6    9.51    0.49
  -2 -15   6    9.57    0.52
   2  15  -5    0.67    0.18
  -2  15   5    1.04    0.17
  -2 -15   5    0.83    0.24
   2 -15  -5    1.17    0.22
  -2  15   4   46.58    0.96
   2  15  -4   48.04    1.05
  -2 -15   4   46.23    1.13
   2 -15  -4   47.90    1.05
  -2  15   3    4.01    0.25
   2  15  -3    4.52    0.28
  -2 -15   3    4.21    0.34
   2 -15  -3    4.46    0.28
   2  15  -2  231.46    3.16
  -2  15   2  228.29    3.34
   2  15  -2  223.49    3.58
   2 -15  -2  225.52    3.53
   2 -15  -2  226.34    3.70
  -2 -15   2  218.50    3.80
  -2  15   1    8.46    0.31
   2  15  -1    8.73    0.25
  -2 -15   1    8.42    0.34
   2 -15  -1    8.84    0.29
   2 -15  -1    8.85    0.35
  -2 -15   1    8.72    0.35
   2  15   0    3.44    0.18
  -2  15   0    3.87    0.21
   2 -15   0    3.80    0.17
  -2 -15   0    3.63    0.23
   2 -15   0    3.68    0.28
  -2 -15   0    3.97    0.23
  -2  15  -1    1.40    0.14
   2  15   1    1.28    0.13
  -2 -15  -1    1.39    0.13
  -2 -15  -1    1.40    0.16
   2 -15   1    1.52    0.22
   2  15   2   32.29    0.68
  -2  15  -2   32.26    0.68
  -2 -15  -2   32.03    0.78
   2 -15   2   30.87    0.82
  -2  15  -3    5.21    0.26
   2  15   3    5.39    0.28
  -2 -15  -3    5.42    0.32
   2 -15   3    5.86    0.40
  -2  15  -4   23.99    0.60
   2  15   4   22.76    0.62
   2 -15   4   23.54    0.77
  -2 -15  -4   22.76    0.69
   2  15   5    4.91    0.31
  -2  15  -5    5.42    0.30
  -2 -15  -5    5.14    0.35
   2 -15   5    4.74    0.42
   2  15   6    3.38    0.30
   2 -15   6    3.70    0.39
  -2 -15  -6    3.45    0.32
   2  15   7    3.65    0.34
  -2 -15  -7    4.22    0.38
   2 -15   7    4.14    0.43
  -2  16   7    1.04    0.20
   2  16  -7    0.71    0.24
  -2 -16   7    1.35    0.29
   2 -16  -7    1.25    0.27
   2  16  -6   -0.02    0.16
  -2  16   6    0.13    0.14
  -2 -16   6    0.25    0.23
   2 -16  -6   -0.08    0.17
  -2  16   5   17.31    0.54
   2  16  -5   15.50    0.57
   2 -16  -5   16.79    0.60
  -2 -16   5   15.99    0.64
   2  16  -4    0.08    0.13
  -2  16   4    0.37    0.13
  -2 -16   4    0.15    0.19
   2 -16  -4    0.16    0.14
   2  16  -3    9.44    0.39
  -2  16   3    8.68    0.35
  -2 -16   3    9.18    0.44
   2 -16  -3    8.60    0.36
  -2  16   2    4.34    0.25
   2  16  -2    4.76    0.27
   2  16  -2    4.77    0.18
  -2 -16   2    5.34    0.34
   2 -16  -2    4.45    0.26
   2 -16  -2    4.61    0.29
  -2  16   1    0.13    0.09
   2  16  -1    0.05    0.06
  -2 -16   1    0.12    0.12
   2 -16  -1    0.24    0.09
   2 -16  -1    0.15    0.14
  -2 -16   1   -0.08    0.09
   2  16   0    2.26    0.17
  -2  16   0    2.12    0.18
   2 -16   0    2.53    0.24
  -2 -16   0    2.19    0.20
  -2 -16   0    2.15    0.18
   2 -16   0    2.10    0.15
   2  16   1    4.30    0.22
  -2  16  -1    3.92    0.23
  -2 -16  -1    4.30    0.26
   2 -16   1    3.52    0.32
  -2 -16  -1    4.00    0.21
  -2  16  -2    3.02    0.22
   2  16   2    3.45    0.22
   2 -16   2    3.61    0.35
  -2 -16  -2    3.25    0.25
   2  16   3    3.49    0.25
  -2  16  -3    3.58    0.23
  -2 -16  -3    3.26    0.27
   2 -16   3    3.68    0.36
   2  16   4    1.28    0.19
  -2  16  -4    1.59    0.18
  -2 -16  -4    1.39    0.21
   2 -16   4    1.64    0.30
  -2  16  -5    7.36    0.35
   2  16   5    6.40    0.35
   2 -16   5    7.05    0.48
  -2 -16  -5    6.92    0.40
   2  16   6    5.05    0.35
   2 -16   6    5.59    0.46
  -2 -16  -6    4.63    0.37
   2  16   7    3.49    0.34
  -2 -16  -7    4.00    0.39
   2 -16   7    3.79    0.42
   2  17  -7    0.13    0.20
  -2  17   7    0.16    0.16
  -2 -17   7    0.48    0.26
   2 -17  -7    0.08    0.21
  -2  17   6    0.73    0.18
   2  17  -6    0.50    0.21
   2 -17  -6    0.99    0.24
  -2 -17   6    0.76    0.25
   2  17  -5    1.87    0.24
  -2  17   5    1.92    0.22
   2 -17  -5    1.67    0.25
  -2 -17   5    2.05    0.30
  -2  17   4   20.82    0.59
   2  17  -4   19.79    0.62
  -2 -17   4   21.12    0.70
   2 -17  -4   19.82    0.62
   2  17  -3   32.91    0.81
  -2  17   3   32.89    0.75
  -2 -17   3   32.72    0.88
   2 -17  -3   32.54    0.78
  -2  17   2   64.20    1.19
   2  17  -2   66.56    1.28
  -2 -17   2   63.55    1.34
   2 -17  -2   65.82    1.26
   2 -17  -2   66.74    1.24
   2  17  -1    9.82    0.29
  -2  17   1   10.16    0.36
   2 -17  -1   10.40    0.33
  -2 -17   1    9.57    0.39
   2 -17  -1    9.86    0.41
  -2 -17   1    9.69    0.38
  -2  17   0    1.51    0.16
   2  17   0    1.40    0.14
   2 -17   0    1.61    0.23
   2 -17   0    1.28    0.12
  -2 -17   0    1.99    0.18
  -2 -17   0    1.42    0.18
   2  17   1    2.45    0.19
  -2  17  -1    2.05    0.18
   2 -17   1    1.76    0.26
  -2 -17  -1    2.04    0.20
  -2 -17  -1    1.97    0.18
   2  17   2    3.51    0.24
  -2  17  -2    3.48    0.23
   2 -17   2    3.81    0.36
  -2 -17  -2    3.77    0.27
  -2  17  -3   29.15    0.67
   2  17   3   28.15    0.68
  -2 -17  -3   28.18    0.77
   2 -17   3   27.67    0.83
   2  17   4    6.89    0.35
  -2  17  -4    6.88    0.32
  -2 -17  -4    7.16    0.40
   2 -17   4    6.88    0.47
   2  17   5    3.98    0.30
  -2  17  -5    4.43    0.29
   2 -17   5    3.85    0.40
  -2 -17  -5    3.97    0.33
   2  17   6    4.24    0.33
  -2 -17  -6    4.53    0.37
   2 -17   6    4.56    0.45
   2  17   7   10.37    0.51
  -2 -17  -7    9.59    0.55
   2 -17   7   11.42    0.64
   2  18  -7   -0.03    0.19
  -2  18   7   -0.06    0.16
  -2 -18   7    0.14    0.24
   2 -18  -7   -0.03    0.20
   2  18  -6    6.92    0.43
  -2  18   6    6.15    0.37
   2 -18  -6    5.80    0.41
  -2 -18   6    6.65    0.48
   2  18  -5    0.02    0.14
  -2  18   5    0.02    0.12
   2 -18  -5   -0.02    0.15
  -2 -18   5    0.30    0.21
   2  18  -4    1.86    0.23
  -2  18   4    2.06    0.21
   2 -18  -4    1.81    0.23
  -2 -18   4    2.74    0.30
  -2  18   3    5.14    0.29
   2  18  -3    5.19    0.31
  -2 -18   3    5.58    0.38
   2 -18  -3    4.63    0.30
   2  18  -2   24.72    0.66
   2 -18  -2   25.74    0.65
   2 -18  -2   24.41    0.62
  -2 -18   2   23.53    0.69
  -2  18   1    0.70    0.13
   2  18  -1    0.66    0.10
   2 -18  -1    0.84    0.13
  -2 -18   1    0.82    0.15
  -2 -18   1    0.83    0.17
   2 -18  -1    0.45    0.18
  -2  18   0    0.83    0.14
   2  18   0    0.76    0.12
  -2 -18   0    0.71    0.15
   2 -18   0    0.83    0.21
   2 -18   0    0.70    0.11
  -2 -18   0    0.81    0.15
  -2  18  -1    0.48    0.12
   2  18   1    0.40    0.12
   2 -18   1    0.38    0.21
  -2 -18  -1    0.31    0.13
  -2  18  -2    3.47    0.23
   2  18   2    3.38    0.24
  -2 -18  -2    3.46    0.27
   2 -18   2    3.02    0.32
  -2  18  -3    0.39    0.13
   2  18   3    0.40    0.14
   2 -18   3    0.24    0.23
  -2 -18  -3    0.55    0.16
  -2  18  -4    0.31    0.13
   2  18   4    0.28    0.14
  -2 -18  -4    0.55    0.17
   2 -18   4    0.32    0.25
  -2  18  -5    0.49    0.15
   2  18   5    0.49    0.17
   2 -18   5    1.08    0.30
  -2 -18  -5    0.38    0.18
   2  18   6    3.19    0.30
   2 -18   6    3.46    0.41
  -2 -18  -6    2.89    0.32
   2  19  -6    7.93    0.46
  -2  19   6    8.28    0.43
  -2 -19   6    8.38    0.53
   2 -19  -6    8.29    0.48
   2  19  -5   22.86    0.72
  -2  19   5   22.72    0.68
   2 -19  -5   22.45    0.73
  -2 -19   5   21.72    0.79
  -2  19   4    3.67    0.27
   2  19  -4    3.66    0.30
  -2 -19   4    3.58    0.35
   2 -19  -4    4.03    0.30
  -2  19   3    6.79    0.34
   2  19  -3    7.20    0.37
   2 -19  -3    7.63    0.36
  -2 -19   3    7.57    0.43
   2  19  -2   11.09    0.43
  -2  19   2   10.84    0.40
   2 -19  -2   11.07    0.43
   2 -19  -2   11.10    0.40
  -2 -19   2   10.50    0.46
   2  19  -1    0.63    0.11
  -2  19   1    0.27    0.12
  -2 -19   1    0.38    0.16
   2 -19  -1    0.37    0.19
   2 -19  -1    0.52    0.12
  -2 -19   1    0.46    0.15
  -2  19   0    1.26    0.16
   2  19   0    1.18    0.14
   2 -19   0    1.10    0.23
  -2 -19   0    1.49    0.18
  -2 -19   0    1.15    0.17
  -2  19  -1    7.19    0.31
   2  19   1    7.44    0.31
  -2 -19  -1    7.51    0.36
   2 -19   1    7.04    0.42
   2  19   2   76.43    1.34
  -2  19  -2   74.90    1.33
   2 -19   2   73.92    1.59
  -2 -19  -2   75.23    1.50
  -2  19  -3    1.90    0.19
   2  19   3    1.70    0.20
   2 -19   3    1.95    0.31
  -2 -19  -3    2.25    0.24
   2  19   4    9.67    0.42
  -2  19  -4    9.77    0.39
  -2 -19  -4    9.16    0.46
   2 -19   4    9.91    0.55
   2  19   5    3.43    0.30
  -2 -19  -5    3.32    0.33
   2 -19   5    3.90    0.41
   2  19   6    0.22    0.17
  -2 -19  -6    0.11    0.16
   2 -19   6    0.25    0.27
   2  20  -6    0.89    0.24
  -2  20   6    0.82    0.19
  -2 -20   6    0.91    0.29
   2 -20  -6    1.29    0.26
  -2  20   5    2.05    0.24
   2  20  -5    2.08    0.27
  -2 -20   5    2.32    0.33
   2 -20  -5    2.15    0.27
  -2  20   4    0.43    0.15
   2  20  -4    0.37    0.17
   2 -20  -4    0.08    0.14
  -2 -20   4    0.35    0.21
  -2  20   3    0.55    0.15
   2  20  -3    0.64    0.16
   2 -20  -3    0.57    0.16
  -2 -20   3    0.89    0.23
  -2  20   2    3.48    0.26
   2  20  -2    3.68    0.27
  -2 -20   2    4.24    0.32
   2 -20  -2    3.70    0.26
  -2  20   1  101.32    1.70
   2  20  -1   99.40    1.57
   2 -20  -1  101.77    1.87
   2 -20  -1  100.64    1.71
  -2 -20   1   96.97    1.86
  -2 -20   1   97.36    1.82
  -2  20   0    0.33    0.12
   2  20   0    0.31    0.11
  -2 -20   0    0.35    0.14
  -2 -20   0    0.39    0.14
   2 -20   0    0.26    0.20
  -2  20  -1   42.73    0.89
   2  20   1   43.54    0.86
   2 -20   1   41.58    1.04
  -2 -20  -1   42.95    0.99
   2  20   2   21.03    0.57
  -2  20  -2   20.80    0.56
  -2 -20  -2   19.47    0.64
   2 -20   2   20.16    0.70
  -2  20  -3    1.03    0.16
   2  20   3    1.06    0.18
   2 -20   3    0.46    0.25
  -2 -20  -3    0.86    0.19
  -2  20  -4    0.69    0.16
   2  20   4    0.36    0.15
   2 -20   4    0.76    0.28
  -2 -20  -4    0.96    0.21
   2  20   5    7.22    0.40
   2 -20   5    7.26    0.53
  -2 -20  -5    7.23    0.45
   2  20   6    0.56    0.20
   2 -20   6    1.23    0.34
  -2 -20  -6    0.69    0.23
   2  21  -6    1.71    0.29
  -2  21   6    1.97    0.26
   2 -21  -6    2.04    0.30
  -2 -21   6    2.17    0.35
  -2  21   5   29.68    0.83
   2  21  -5   31.56    0.89
  -2 -21   5   31.67    0.99
   2 -21  -5   29.62    0.88
  -2  21   4    9.51    0.43
   2  21  -4    9.08    0.44
   2 -21  -4    9.53    0.44
  -2 -21   4    9.18    0.50
   2  21  -3   29.87    0.80
  -2  21   3   29.58    0.76
   2 -21  -3   29.28    0.77
  -2 -21   3   29.48    0.86
  -2  21   2   76.32    1.41
   2  21  -2   75.43    1.49
  -2 -21   2   73.50    1.56
   2 -21  -2   78.28    1.45
   2  21  -1   15.20    0.41
  -2  21   1   14.38    0.48
  -2 -21   1   14.78    0.52
   2 -21  -1   15.55    0.55
  -2 -21   1   15.87    0.53
  -2  21   0   26.15    0.66
   2  21   0   26.86    0.61
  -2 -21   0   25.91    0.72
   2 -21   0   25.86    0.75
  -2 -21   0   26.19    0.66
   2  21   1    5.57    0.29
  -2  21  -1    4.78    0.28
   2 -21   1    5.27    0.40
  -2 -21  -1    5.55    0.33
  -2  21  -2    0.18    0.12
   2  21   2    0.16    0.12
  -2 -21  -2    0.02    0.13
   2 -21   2    0.11    0.23
   2  21   3    5.63    0.32
  -2  21  -3    5.20    0.29
  -2 -21  -3    5.36    0.36
   2 -21   3    5.30    0.45
   2  21   4    2.16    0.24
  -2  21  -4    2.97    0.25
   2 -21   4    2.42    0.36
  -2 -21  -4    2.44    0.29
   2  21   5    8.19    0.42
   2 -21   5    7.81    0.54
  -2 -21  -5    7.46    0.46
   2  21   6    3.23    0.32
   2 -21   6    2.74    0.41
  -2 -21  -6    2.66    0.34
  -2  22   6    1.98    0.27
   2  22  -6    1.73    0.30
  -2 -22   6    2.32    0.36
   2 -22  -6    1.97    0.30
  -2  22   5    9.22    0.45
   2  22  -5    8.25    0.46
   2 -22  -5    9.75    0.49
  -2 -22   5    8.92    0.54
   2  22  -4    0.36    0.17
  -2  22   4    0.51    0.17
  -2 -22   4    0.37    0.22
   2 -22  -4    0.06    0.16
  -2  22   3    0.28    0.14
   2  22  -3    0.25    0.15
  -2 -22   3    0.26    0.20
   2 -22  -3   -0.09    0.13
  -2  22   2    0.40    0.14
   2  22  -2    0.79    0.18
  -2 -22   2    0.59    0.19
   2 -22  -2    0.10    0.13
  -2  22   1   12.38    0.45
   2  22  -1   13.02    0.38
   2 -22  -1   13.17    0.51
  -2 -22   1   12.84    0.48
  -2 -22   1   13.07    0.49
   2  22   0    1.04    0.15
  -2  22   0    1.35    0.18
  -2 -22   0    1.37    0.20
   2 -22   0    1.25    0.25
   2  22   1   10.88    0.39
  -2  22  -1   10.22    0.40
   2 -22   1    9.16    0.50
  -2 -22  -1   10.50    0.46
   2  22   2    0.25    0.13
  -2  22  -2    0.25    0.13
  -2 -22  -2   -0.08    0.13
   2 -22   2    0.02    0.23
  -2  22  -3    1.48    0.19
   2  22   3    1.72    0.21
  -2 -22  -3    1.08    0.21
   2 -22   3    1.50    0.31
   2  22   4    1.69    0.22
  -2  22  -4    1.18    0.19
  -2 -22  -4    1.24    0.23
   2 -22   4    1.59    0.33
   2  22   5    4.98    0.35
  -2 -22  -5    4.95    0.39
   2 -22   5    5.31    0.49
   2  22   6    1.37    0.25
  -2  23   6    3.26    0.32
   2 -23  -6    3.72    0.38
  -2  23   5    0.84    0.20
   2  23  -5    1.12    0.24
  -2 -23   5    1.12    0.29
   2 -23  -5    1.06    0.24
  -2  23   4    2.57    0.26
   2  23  -4    2.53    0.28
   2 -23  -4    2.10    0.26
  -2 -23   4    2.29    0.32
  -2  23   3    0.27    0.14
   2  23  -3    0.42    0.17
  -2 -23   3    0.51    0.21
   2 -23  -3    0.49    0.17
  -2  23   2    0.19    0.13
   2  23  -2    0.21    0.14
  -2 -23   2    0.25    0.18
  -2  23   1    0.39    0.13
  -2 -23   1    0.53    0.17
  -2 -23   1    0.61    0.18
   2 -23  -1    0.57    0.22
  -2  23   0    0.09    0.12
   2  23   0    0.07    0.10
   2 -23   0    0.08    0.20
  -2 -23   0    0.18    0.15
   2  23   1    2.02    0.20
  -2  23  -1    2.39    0.22
  -2 -23  -1    2.10    0.25
   2 -23   1    1.67    0.29
   2  23   2   21.33    0.60
  -2  23  -2   20.46    0.59
  -2 -23  -2   20.91    0.69
   2 -23   2   20.62    0.74
   2  23   3    3.20    0.27
  -2  23  -3    3.31    0.26
   2 -23   3    3.96    0.40
  -2 -23  -3    3.64    0.32
   2  23   4    0.11    0.14
  -2  23  -4    0.11    0.13
  -2 -23  -4    0.25    0.17
   2 -23   4    0.35    0.28
   2  23   5    3.05    0.30
  -2 -23  -5    2.82    0.33
   2 -23   5    3.64    0.43
   2  24  -5    0.41    0.19
  -2  24   5    0.77    0.20
  -2 -24   5    1.09    0.29
   2 -24  -5    0.86    0.23
   2  24  -4   16.28    0.61
  -2  24   4   15.39    0.58
  -2 -24   4   16.44    0.68
   2 -24  -4   15.64    0.60
   2  24  -3    0.32    0.17
  -2  24   3    0.49    0.16
  -2 -24   3    0.38    0.20
   2 -24  -3    0.11    0.15
   2  24  -2    1.92    0.24
  -2  24   2    2.10    0.23
  -2 -24   2    1.82    0.25
  -2  24   1    0.59    0.16
  -2 -24   1    0.91    0.20
  -2 -24   1    0.79    0.19
   2  24   0    0.83    0.15
  -2  24   0    0.48    0.15
   2 -24   0    0.46    0.23
  -2 -24   0    0.29    0.16
   2  24   1    4.40    0.28
  -2  24  -1    3.57    0.27
   2 -24   1    3.67    0.36
  -2 -24  -1    3.72    0.31
   2  24   2    0.76    0.17
  -2  24  -2    0.90    0.17
   2 -24   2    0.95    0.28
  -2 -24  -2    1.01    0.21
   2  24   3    8.27    0.40
  -2  24  -3    7.55    0.37
  -2 -24  -3    7.99    0.45
   2 -24   3    8.78    0.54
   2  24   4    3.04    0.29
  -2 -24  -4    3.15    0.33
   2 -24   4    3.60    0.43
   2  24   5    0.44    0.19
   2 -24   5    0.41    0.31
  -2 -24  -5    0.65    0.22
  -2  25   5    5.84    0.40
  -2 -25   5    6.93    0.51
   2 -25  -5    6.10    0.42
  -2  25   4    0.28    0.16
   2  25  -4    0.22    0.18
  -2 -25   4    0.38    0.23
   2 -25  -4    0.22    0.18
  -2  25   3    1.06    0.20
   2  25  -3    1.16    0.22
  -2 -25   3    1.34    0.26
  -2  25   2    3.67    0.29
   2  25  -2    3.42    0.30
  -2 -25   2    3.69    0.33
  -2  25   1   -0.07    0.12
  -2 -25   1    0.11    0.16
  -2  25   0    0.33    0.14
   2  25   0    0.51    0.14
  -2 -25   0    0.16    0.15
   2 -25   0    0.17    0.21
   2  25   1    3.00    0.25
  -2  25  -1    2.79    0.25
  -2 -25  -1    3.05    0.30
   2 -25   1    3.33    0.36
  -2  25  -2    2.48    0.24
   2  25   2    2.18    0.23
  -2 -25  -2    2.03    0.26
   2 -25   2    1.73    0.33
  -2  25  -3    0.35    0.16
   2  25   3    0.42    0.17
  -2 -25  -3    0.46    0.19
   2 -25   3    0.74    0.30
   2  25   4   -0.08    0.14
   2 -25   4    0.11    0.27
  -2 -25  -4    0.00    0.16
   2  25   5    4.15    0.35
   2 -25   5    5.04    0.50
  -2 -25  -5    4.20    0.38
  -2  26   5    0.06    0.17
  -2 -26   5    0.57    0.27
   2 -26  -5    0.41    0.21
  -2  26   4    0.45    0.18
   2  26  -4    0.07    0.18
  -2 -26   4    0.25    0.23
   2  26  -3    3.91    0.33
  -2  26   3    4.01    0.32
  -2 -26   3    4.66    0.39
   2  26  -2    0.70    0.20
  -2  26   2    0.69    0.19
  -2 -26   2    0.76    0.21
  -2  26   1    1.72    0.22
   2  26  -1    1.97    0.25
  -2  26   0    1.65    0.22
   2  26   0    1.48    0.19
   2 -26   0    1.58    0.29
  -2 -26   0    1.92    0.25
   2  26   1    0.76    0.17
  -2  26  -1    1.14    0.19
   2 -26   1    0.67    0.27
  -2 -26  -1    0.61    0.20
   2  26   2   19.26    0.61
  -2  26  -2   18.32    0.59
   2 -26   2   18.57    0.74
  -2 -26  -2   19.42    0.70
  -2  26  -3   -0.08    0.13
   2  26   3    0.24    0.16
   2 -26   3    0.57    0.29
  -2 -26  -3    0.14    0.17
   2  26   4    1.13    0.22
   2 -26   4    1.47    0.36
  -2 -26  -4    1.34    0.26
  -2  27   4    2.37    0.28
  -2 -27   4    2.69    0.35
  -2  27   3    8.88    0.45
   2  27  -3    9.06    0.47
  -2 -27   3    8.95    0.51
   2  27  -2    0.75    0.21
  -2  27   2    1.02    0.20
  -2 -27   2    0.44    0.21
   2  27  -1    5.39    0.37
  -2  27   1    5.36    0.34
  -2  27   0    2.28    0.24
  -2 -27   0    2.18    0.27
   2 -27   0    2.29    0.32
   2  27   1    6.38    0.35
  -2  27  -1    5.46    0.34
   2 -27   1    6.22    0.47
  -2 -27  -1    6.44    0.41
  -2  27  -2    0.16    0.14
   2  27   2    0.21    0.15
  -2 -27  -2    0.08    0.17
   2 -27   2    0.42    0.26
  -2  27  -3   32.48    0.84
   2  27   3   33.01    0.87
  -2 -27  -3   34.21    1.01
   2 -27   3   33.17    1.07
   2  27   4   23.07    0.75
  -2 -27  -4   22.75    0.84
   2 -27   4   23.49    0.93
  -2  28   4    1.35    0.24
  -2 -28   4    1.25    0.30
  -2  28   3   -0.07    0.14
   2  28  -3    0.04    0.17
  -2 -28   3    0.39    0.22
  -2  28   2    1.21    0.22
   2  28  -2    1.49    0.25
  -2 -28   2    1.37    0.25
   2  28  -1    0.08    0.18
  -2  28   1    0.29    0.16
  -2  28   0   15.26    0.56
  -2 -28   0   14.96    0.60
   2  28   1    1.69    0.22
  -2  28  -1    1.39    0.21
   2 -28   1    1.48    0.31
  -2 -28  -1    1.50    0.25
  -2  28  -2    0.81    0.19
   2  28   2    1.19    0.21
   2 -28   2    0.79    0.30
  -2 -28  -2    1.00    0.24
   2  28   3   10.83    0.50
   2 -28   3   10.50    0.63
  -2 -28  -3    9.56    0.54
   2  28   4    7.78    0.45
  -2 -28  -4    7.83    0.51
  -2  29   3    0.02    0.16
  -2 -29   3    0.37    0.22
  -2  29   2    1.23    0.23
   2  29  -2    1.37    0.26
  -2  29   1    0.54    0.19
   2  29  -1    0.49    0.21
  -2  29   0    5.79    0.37
  -2 -29   0    5.77    0.40
  -2  29  -1    1.80    0.24
   2  29   1    1.83    0.23
   2 -29   1    1.99    0.33
  -2 -29  -1    1.75    0.28
  -2  29  -2    4.18    0.33
   2  29   2    4.24    0.33
  -2 -29  -2    4.02    0.38
   2 -29   2    4.73    0.47
   2  29   3    0.62    0.20
  -2 -29  -3    0.85    0.26
   2 -29   3    1.13    0.34
  -2  30   3    1.56    0.26
  -2 -30   3    1.81    0.31
  -2  30   2    1.53    0.25
  -2  30   1    0.06    0.16
   2  30  -1   -0.09    0.18
  -2  30   0    1.60    0.25
  -2 -30   0    1.63    0.27
  -2  30  -1    2.40    0.27
   2  30   1    2.30    0.26
   2 -30   1    2.00    0.35
  -2 -30  -1    2.58    0.32
   2  30   2    2.58    0.28
  -2  30  -2    2.20    0.26
   2 -30   2    2.10    0.37
  -2 -30  -2    1.73    0.30
  -2  31   2    0.77    0.21
   2  31  -1    0.52    0.23
  -2  31   1    0.37    0.19
  -2  31   0    9.13    0.47
  -2 -31   0    9.79    0.53
  -2  31  -1    3.14    0.31
  -2 -31  -1    2.85    0.35
   2  31   2    1.36    0.24
  -2  31  -2    0.90    0.22
  -2 -31  -2    1.74    0.31
   2 -31   2    1.09    0.34
  -2  32   0    1.65    0.27
  -2 -32   0    2.25    0.33
   3   0  -8    1.66    0.32
  -3   0   7    0.05    0.18
   3   0  -7   -0.15    0.16
   3   0  -6   20.19    0.68
  -3   0   6   20.04    0.65
  -3   0   5   -0.11    0.14
   3   0  -5    0.13    0.13
   3   0  -4  130.72    2.24
  -3   0   4  134.10    1.90
  -3   0   4  131.08    2.33
  -3   0   3    0.03    0.04
   3   0  -3   -0.07    0.07
  -3   0   3    0.09    0.09
  -3   0   2  174.37    2.95
  -3   0   2  180.55    2.48
   3   0  -2  175.74    2.76
  -3   0   1    0.00    0.09
  -3   0   0    1.24    0.14
   3   0   0    1.08    0.09
  -3   0   0    1.17    0.10
   3   0   1   -0.10    0.09
  -3   0  -1    0.05    0.05
  -3   0  -1    0.00    0.06
  -3   0  -2   29.89    0.59
  -3   0  -2   30.24    0.61
   3   0   2   29.93    0.65
  -3   0  -3    0.04    0.07
  -3   0  -3    0.08    0.08
   3   0   3    0.16    0.13
  -3   0  -4    0.30    0.12
  -3   0  -4    0.41    0.13
  -3   0  -5   -0.03    0.11
   3   0   5    0.13    0.17
  -3   0  -5    0.01    0.11
   3   0   6    0.26    0.14
  -3   0  -6    0.49    0.16
   3   0   7    0.14    0.15
   3   0   8    0.72    0.21
   3   1  -8    0.38    0.23
   3  -1  -8    0.71    0.27
   3   1  -7    1.14    0.25
  -3  -1   7    1.64    0.26
   3  -1  -7    1.32    0.27
   3   1  -6    2.60    0.28
  -3   1   6    2.35    0.27
  -3  -1   6    2.70    0.28
   3  -1  -6    1.96    0.26
   3   1  -5   11.38    0.46
  -3   1   5   10.85    0.44
   3  -1  -5   10.73    0.45
  -3  -1   5   10.95    0.45
  -3  -1   4    0.80    0.17
  -3   1   3    0.16    0.10
   3   1  -3    0.21    0.09
  -3   1   3    0.15    0.05
   3  -1  -3    0.21    0.09
  -3  -1   3    0.04    0.09
  -3  -1   3    0.18    0.04
  -3   1   1   96.56    1.71
   3   1  -1   98.44    1.58
  -3   1   1   99.63    1.44
  -3  -1   1   95.53    1.71
  -3  -1   1   98.30    1.42
   3  -1  -1   98.25    1.56
  -3   1   0    6.96    0.21
  -3   1   0    6.62    0.28
  -3  -1   0    7.15    0.22
  -3  -1   0    7.15    0.28
  -3  -1   0    7.00    0.21
   3  -1   0    6.84    0.20
  -3   1  -1   36.36    0.66
  -3   1  -1   34.75    0.62
  -3  -1  -1   36.29    0.65
   3  -1   1   35.22    0.74
  -3  -1  -1   36.34    0.65
  -3   1  -2  124.72    1.91
  -3   1  -2  121.94    1.96
   3   1   2  126.60    2.12
  -3  -1  -2  127.86    1.92
  -3  -1  -2  125.82    2.00
   3  -1   2  128.62    2.15
  -3   1  -3   22.98    0.55
  -3   1  -3   22.55    0.52
   3   1   3   23.24    0.56
  -3  -1  -3   22.87    0.54
   3  -1   3   23.45    0.58
  -3  -1  -3   23.30    0.54
  -3   1  -4  141.06    2.30
   3   1   4  141.07    2.40
  -3   1  -4  140.20    2.21
   3  -1   4  139.64    2.43
  -3  -1  -4  139.57    2.32
  -3  -1  -4  140.73    2.22
  -3   1  -5   10.83    0.41
  -3   1  -5    9.87    0.39
  -3  -1  -5   11.25    0.42
  -3  -1  -5   10.77    0.41
   3  -1   5   10.54    0.44
   3   1   6    0.11    0.13
  -3   1  -6   -0.25    0.11
  -3   1  -6    0.30    0.14
  -3  -1  -6    0.00    0.13
   3   1   7    2.82    0.27
   3  -1   7    2.29    0.25
  -3  -1  -7    2.20    0.27
   3   1   8    0.66    0.20
   3  -1   8    0.84    0.21
   3   2  -8    1.14    0.29
   3  -2  -8    1.10    0.29
   3   2  -7    1.79    0.28
  -3  -2   7    2.31    0.30
   3  -2  -7    2.43    0.31
  -3   2   6    1.13    0.21
   3   2  -6    1.00    0.21
   3  -2  -6    0.97    0.21
  -3  -2   6    0.84    0.21
   3   2  -5   24.31    0.70
  -3   2   5   24.42    0.67
  -3  -2   5   23.94    0.69
   3  -2  -5   23.98    0.69
   3   2  -4  103.02    1.83
  -3   2   4  102.22    1.87
  -3   2   4  100.49    1.53
  -3  -2   4  102.92    1.90
   3  -2  -4  105.04    1.83
  -3   2   3    2.14    0.19
  -3   2   3    2.29    0.12
   3  -2  -3    2.15    0.18
  -3  -2   3    2.94    0.22
   3   2  -2  166.20    2.63
  -3   2   2  167.10    2.36
  -3   2   2  167.18    2.80
  -3  -2   2  169.94    2.33
   3  -2  -2  167.36    2.61
  -3  -2   2  163.12    2.80
  -3   2   1    2.23    0.13
   3   2  -1    1.45    0.14
  -3   2   1    2.20    0.19
   3  -2  -1    1.66    0.13
  -3  -2   1    1.74    0.15
  -3  -2   1    1.79    0.10
  -3   2   0    5.65    0.26
  -3   2   0    5.26    0.19
  -3  -2   0    5.04    0.24
  -3  -2   0    5.83    0.20
  -3  -2   0    5.42    0.18
   3  -2   0    5.12    0.16
  -3   2  -1    1.04    0.09
  -3   2  -1    1.14    0.11
  -3  -2  -1    1.40    0.14
  -3  -2  -1    1.09    0.10
  -3  -2  -1    1.08    0.11
   3  -2   1    1.19    0.14
   3   2   2   75.17    1.31
  -3   2  -2   71.12    1.19
  -3   2  -2   73.70    1.21
  -3  -2  -2   72.75    1.24
   3  -2   2   71.34    1.34
  -3  -2  -2   75.00    1.21
  -3   2  -3  138.95    2.21
   3   2   3  143.09    2.34
  -3   2  -3  138.29    2.14
  -3  -2  -3  138.55    2.14
  -3  -2  -3  139.42    2.26
   3  -2   3  137.07    2.38
  -3   2  -4   41.59    0.86
   3   2   4   43.97    0.89
  -3   2  -4   42.86    0.88
  -3  -2  -4   41.66    0.89
   3  -2   4   41.58    0.94
  -3  -2  -4   45.12    0.89
  -3   2  -5    5.04    0.29
  -3   2  -5    4.59    0.28
   3  -2   5    4.46    0.34
  -3  -2  -5    5.17    0.31
   3   2   6    1.95    0.22
  -3   2  -6    1.64    0.21
  -3  -2  -6    2.27    0.24
   3   2   7    0.23    0.16
  -3  -2  -7    0.41    0.18
   3  -2   7    0.43    0.16
   3   2   8    1.37    0.24
   3  -2   8    1.16    0.23
   3   3  -8    0.15    0.22
   3  -3  -8   -0.03    0.20
   3   3  -7    0.24    0.18
   3  -3  -7    0.14    0.19
  -3  -3   7    0.67    0.24
   3   3  -6    7.55    0.41
  -3   3   6    8.04    0.41
   3  -3  -6    7.49    0.42
  -3  -3   6    7.73    0.43
  -3   3   5    0.37    0.16
   3  -3  -5    0.44    0.16
  -3  -3   5    0.55    0.18
   3   3  -4   35.36    0.83
  -3   3   4   36.47    0.83
  -3   3   4   35.91    0.64
   3  -3  -4   36.29    0.82
  -3  -3   4   35.81    0.86
  -3   3   3   44.50    0.74
   3   3  -3   45.04    0.91
  -3   3   3   43.99    0.93
   3  -3  -3   45.21    0.90
  -3  -3   3   44.90    0.95
   3   3  -2   96.99    1.62
  -3   3   2   99.10    1.73
  -3   3   2   97.12    1.44
  -3  -3   2   93.99    1.73
   3  -3  -2   96.86    1.60
  -3  -3   2   98.43    1.38
  -3   3   1    1.22    0.14
  -3   3   1    1.29    0.10
   3  -3  -1    1.25    0.11
  -3  -3   1    1.19    0.09
  -3  -3   1    1.26    0.14
  -3   3   0    0.93    0.14
  -3   3   0    0.93    0.09
  -3  -3   0    1.00    0.09
  -3  -3   0    0.98    0.10
   3  -3   0    0.90    0.07
  -3  -3   0    0.68    0.11
  -3   3  -1   23.05    0.41
  -3   3  -1   22.86    0.48
  -3  -3  -1   22.90    0.47
  -3  -3  -1   23.18    0.49
  -3  -3  -1   22.03    0.51
   3  -3   1   22.62    0.55
   3   3   2   34.06    0.68
  -3   3  -2   34.10    0.67
  -3   3  -2   32.74    0.60
  -3  -3  -2   33.38    0.66
   3  -3   2   33.85    0.74
  -3  -3  -2   33.97    0.68
   3   3   3   47.56    0.89
  -3   3  -3   44.58    0.87
  -3   3  -3   45.22    0.84
  -3  -3  -3   46.46    0.91
   3  -3   3   44.99    0.96
  -3  -3  -3   46.35    0.88
  -3   3  -4   17.16    0.49
   3   3   4   17.45    0.48
  -3   3  -4   16.59    0.46
   3  -3   4   16.73    0.54
  -3  -3  -4   17.48    0.50
  -3  -3  -4   17.26    0.50
  -3   3  -5    7.07    0.33
  -3   3  -5    7.40    0.34
   3   3   5    6.96    0.33
   3  -3   5    7.12    0.40
  -3  -3  -5    7.38    0.35
  -3   3  -6   -0.16    0.11
   3   3   6    0.05    0.12
  -3  -3  -6   -0.03    0.12
   3   3   7   -0.22    0.13
  -3  -3  -7   -0.14    0.12
   3  -3   7    0.00    0.13
   3   3   8    3.37    0.32
   3  -3   8    3.74    0.32
   3   4  -8    3.57    0.39
   3  -4  -8    4.62    0.42
   3   4  -7    0.09    0.17
  -3  -4   7    0.06    0.19
   3  -4  -7    0.16    0.20
  -3   4   6   15.31    0.54
   3   4  -6   14.05    0.56
   3  -4  -6   14.40    0.57
  -3  -4   6   14.28    0.56
  -3   4   5    4.40    0.30
  -3   4   5    3.66    0.20
   3   4  -5    3.67    0.29
   3  -4  -5    3.89    0.30
  -3  -4   5    3.45    0.30
  -3   4   4    5.11    0.29
  -3   4   4    5.09    0.20
   3   4  -4    5.57    0.30
  -3  -4   4    5.43    0.32
   3  -4  -4    5.49    0.30
   3  -4  -3    0.80    0.12
  -3  -4   3    0.46    0.13
   3   4  -2   50.85    0.95
  -3   4   2   51.57    1.01
  -3   4   2   52.31    0.83
  -3  -4   2   48.89    1.01
   3  -4  -2   50.50    0.92
  -3   4   1   43.75    0.73
  -3   4   1   42.21    0.88
   3   4  -1   44.94    0.81
   3  -4  -1   42.71    0.75
  -3  -4   1   43.98    0.67
  -3  -4   1   42.84    0.87
  -3   4   0    5.14    0.19
   3  -4   0    4.88    0.25
  -3  -4   0    5.19    0.24
   3  -4   0    5.15    0.15
  -3  -4   0    5.26    0.21
  -3  -4   0    4.99    0.18
  -3   4  -1    6.12    0.14
  -3   4  -1    6.10    0.22
  -3  -4  -1    6.06    0.22
  -3  -4  -1    6.09    0.24
  -3  -4  -1    5.61    0.22
   3  -4   1    5.59    0.27
  -3   4  -2   26.00    0.48
  -3   4  -2   26.42    0.56
   3   4   2   27.32    0.57
  -3  -4  -2   27.16    0.56
   3  -4   2   25.40    0.63
  -3  -4  -2   27.05    0.58
  -3   4  -3   30.75    0.61
   3   4   3   31.95    0.65
  -3   4  -3   30.66    0.66
  -3  -4  -3   31.73    0.69
   3  -4   3   30.03    0.74
  -3  -4  -3   31.07    0.67
  -3   4  -4   10.74    0.35
  -3   4  -4   10.41    0.38
  -3  -4  -4   10.48    0.39
   3  -4   4   10.37    0.45
   3   4   5    1.23    0.18
  -3   4  -5    1.76    0.19
  -3  -4  -5    1.47    0.19
   3  -4   5    1.21    0.24
   3   4   6    0.74    0.18
  -3   4  -6    0.67    0.16
  -3  -4  -6    0.65    0.17
   3   4   7    0.02    0.15
   3  -4   7    0.19    0.14
  -3  -4  -7   -0.03    0.14
   3   5  -8    6.65    0.48
   3  -5  -8    6.46    0.49
   3   5  -7    0.32    0.19
  -3  -5   7    0.32    0.21
   3  -5  -7    0.02    0.19
   3   5  -6    0.36    0.17
   3  -5  -6    0.34    0.18
  -3  -5   6    0.22    0.17
  -3   5   5  118.44    1.85
  -3   5   5  120.37    2.17
   3   5  -5  117.49    2.15
   3  -5  -5  121.24    2.17
  -3  -5   5  121.29    2.25
  -3   5   4   21.87    0.48
  -3   5   4   22.30    0.59
   3   5  -4   22.61    0.62
   3  -5  -4   22.32    0.61
  -3  -5   4   22.76    0.65
  -3   5   3   71.04    1.13
  -3   5   3   71.40    1.35
   3   5  -3   72.89    1.32
   3  -5  -3   72.15    1.30
  -3  -5   3   70.75    1.39
   3   5  -2    1.96    0.17
  -3   5   2    2.11    0.13
   3  -5  -2    2.06    0.15
  -3  -5   2    2.19    0.20
  -3   5   1   61.73    1.18
   3   5  -1   64.70    1.10
  -3   5   1   61.83    0.99
  -3  -5   1   61.23    0.91
   3  -5  -1   61.06    1.02
  -3  -5   1   60.97    1.16
  -3   5   0    1.41    0.12
  -3  -5   0    1.28    0.12
  -3  -5   0    1.69    0.11
   3  -5   0    1.21    0.15
  -3  -5   0    1.46    0.14
   3  -5   0    1.29    0.08
  -3   5  -1    0.24    0.07
   3  -5   1    0.23    0.12
  -3  -5  -1    0.27    0.09
  -3  -5  -1    0.11    0.07
  -3  -5  -1    0.48    0.08
   3   5   2    3.90    0.19
  -3   5  -2    3.36    0.19
  -3   5  -2    3.49    0.13
  -3  -5  -2    3.47    0.20
  -3  -5  -2    3.82    0.20
   3  -5   2    3.61    0.25
   3   5   3    1.25    0.13
  -3   5  -3    1.35    0.12
  -3   5  -3    1.25    0.14
  -3  -5  -3    1.46    0.16
   3  -5   3    1.98    0.22
  -3  -5  -3    1.44    0.15
  -3   5  -4    0.41    0.12
  -3   5  -4    0.65    0.13
   3   5   4    0.60    0.14
   3  -5   4    1.12    0.23
  -3  -5  -4    0.64    0.14
   3   5   5    0.68    0.16
  -3   5  -5    0.46    0.14
   3  -5   5    0.47    0.22
  -3  -5  -5    0.90    0.17
   3   5   6    1.29    0.21
  -3   5  -6    1.56    0.21
  -3  -5  -6    1.65    0.23
   3  -5   6    1.62    0.27
  -3   5  -7    0.74    0.19
   3   5   7    0.71    0.20
  -3  -5  -7    0.89    0.21
   3   6  -8   -0.14    0.20
   3  -6  -8    0.11    0.23
  -3  -6   8    0.18    0.23
   3   6  -7    2.20    0.30
  -3  -6   7    2.60    0.32
   3  -6  -7    2.80    0.33
   3   6  -6    1.10    0.22
  -3  -6   6    1.00    0.22
   3  -6  -6    0.96    0.22
   3   6  -5   10.78    0.45
  -3   6   5   11.09    0.35
  -3   6   5   10.23    0.42
   3  -6  -5   11.53    0.47
  -3  -6   5   11.32    0.48
   3   6  -4   11.58    0.43
  -3   6   4   12.49    0.42
  -3   6   4   12.02    0.34
  -3  -6   4   12.77    0.47
   3  -6  -4   11.55    0.43
  -3   6   3   43.96    0.92
  -3   6   3   44.79    0.78
   3   6  -3   43.98    0.91
   3  -6  -3   44.22    0.89
  -3  -6   3   43.88    0.97
   3   6  -2    2.95    0.19
  -3   6   2    2.65    0.15
  -3   6   2    2.66    0.20
   3  -6  -2    2.96    0.17
  -3  -6   2    2.34    0.20
  -3   6   1  132.07    1.91
  -3   6   1  126.79    2.22
   3   6  -1  130.49    1.82
   3   6  -1  130.66    2.08
   3  -6  -1  128.16    1.99
  -3  -6   1  126.14    2.20
  -3   6   0   22.30    0.46
  -3  -6   0   21.74    0.50
   3  -6   0   21.42    0.54
  -3  -6   0   22.03    0.42
  -3  -6   0   21.57    0.51
   3  -6   0   22.14    0.38
  -3   6  -1    0.90    0.11
  -3  -6  -1    0.93    0.11
  -3  -6  -1    1.00    0.11
  -3  -6  -1    1.38    0.11
   3  -6   1    0.97    0.15
   3   6   2   -0.06    0.07
  -3   6  -2    0.04    0.04
  -3   6  -2    0.65    0.10
  -3  -6  -2    0.18    0.08
   3  -6   2    0.43    0.15
  -3  -6  -2    0.06    0.07
  -3   6  -3    0.23    0.08
   3   6   3    0.13    0.10
   3   6   3    0.01    0.09
  -3   6  -3    0.09    0.08
   3  -6   3   -0.06    0.16
  -3  -6  -3    0.14    0.10
  -3   6  -4   18.39    0.51
   3   6   4   18.01    0.51
  -3  -6  -4   18.56    0.55
   3  -6   4   18.48    0.60
  -3   6  -5   20.08    0.58
   3   6   5   18.05    0.56
   3  -6   5   19.24    0.65
  -3  -6  -5   20.38    0.61
  -3   6  -6    4.98    0.31
   3   6   6    4.55    0.31
  -3  -6  -6    5.59    0.35
   3  -6   6    4.88    0.39
  -3   6  -7    3.72    0.31
   3   6   7    4.64    0.33
  -3  -6  -7    3.91    0.33
   3   7  -8    1.48    0.30
   3  -7  -8    2.00    0.35
  -3  -7   8    1.24    0.30
   3   7  -7    0.00    0.17
   3  -7  -7   -0.12    0.18
  -3  -7   7    0.13    0.20
   3   7  -6    2.11    0.26
  -3  -7   6    2.36    0.29
   3  -7  -6    1.99    0.27
  -3   7   5    4.78    0.24
   3   7  -5    4.44    0.31
  -3   7   5    4.64    0.30
   3  -7  -5    4.68    0.32
  -3  -7   5    4.62    0.34
  -3   7   4   11.56    0.41
  -3   7   4   12.87    0.35
   3   7  -4   11.74    0.43
  -3  -7   4   11.70    0.46
   3  -7  -4   12.06    0.43
  -3   7   3   31.55    0.73
   3   7  -3   31.89    0.74
  -3   7   3   32.03    0.62
  -3  -7   3   31.81    0.78
   3  -7  -3   33.34    0.72
   3   7  -2    2.53    0.19
  -3   7   2    2.44    0.20
  -3   7   2    2.15    0.14
  -3  -7   2    2.40    0.21
   3  -7  -2    2.66    0.17
  -3   7   1  313.24    4.34
   3   7  -1  305.31    4.69
   3   7  -1  308.09    4.25
  -3  -7   1  307.22    4.99
   3  -7  -1  308.81    4.99
   3  -7  -1  315.86    4.62
  -3   7   0   40.33    0.73
   3   7   0   41.53    0.67
  -3  -7   0   40.55    0.81
   3  -7   0   40.41    0.86
  -3  -7   0   40.72    0.80
  -3   7  -1   28.95    0.59
   3   7   1   30.46    0.56
   3  -7   1   28.48    0.68
  -3  -7  -1   29.24    0.60
  -3  -7  -1   29.41    0.63
   3   7   2   16.49    0.38
  -3   7  -2   16.30    0.42
   3   7   2   15.99    0.41
  -3  -7  -2   16.86    0.45
   3  -7   2   16.56    0.50
   3   7   3   99.11    1.63
  -3   7  -3   97.49    1.59
   3   7   3   97.37    1.59
  -3  -7  -3   97.06    1.71
   3  -7   3   95.32    1.81
  -3   7  -4   53.36    1.02
   3   7   4   51.61    1.02
  -3  -7  -4   52.11    1.10
   3  -7   4   51.99    1.16
  -3   7  -5   21.77    0.61
   3   7   5   21.15    0.61
   3  -7   5   21.56    0.70
  -3  -7  -5   22.39    0.66
  -3   7  -6    7.89    0.38
   3   7   6    8.08    0.39
  -3  -7  -6    6.81    0.39
   3  -7   6    8.07    0.47
  -3   7  -7    0.00    0.15
   3   7   7    0.13    0.15
  -3  -7  -7    0.06    0.16
   3   8  -8    1.20    0.29
  -3  -8   8    1.60    0.31
   3  -8  -8    1.91    0.33
   3   8  -7    1.25    0.25
   3  -8  -7    1.41    0.27
  -3  -8   7    1.41    0.27
   3   8  -6    0.72    0.20
   3  -8  -6    0.84    0.21
  -3  -8   6    0.64    0.21
  -3   8   5    9.11    0.38
  -3   8   5    9.78    0.34
   3   8  -5    9.99    0.44
   3  -8  -5    9.39    0.43
  -3  -8   5   10.04    0.47
  -3   8   4    0.64    0.15
  -3   8   4    0.63    0.11
   3   8  -4    0.56    0.15
   3  -8  -4    0.51    0.15
  -3  -8   4    0.63    0.18
  -3   8   3   23.25    0.50
   3   8  -3   21.91    0.58
  -3   8   3   22.29    0.58
   3  -8  -3   22.60    0.56
  -3  -8   3   23.14    0.63
  -3   8   2    0.99    0.14
  -3   8   2    1.08    0.11
   3   8  -2    1.18    0.14
   3  -8  -2    1.53    0.13
  -3  -8   2    1.21    0.16
   3   8  -1   11.87    0.36
   3   8  -1   11.24    0.24
  -3   8   1   11.62    0.32
   3  -8  -1   11.59    0.29
   3  -8  -1   11.02    0.37
  -3  -8   1   10.96    0.36
  -3   8   0    1.91    0.15
   3   8   0    1.98    0.13
  -3  -8   0    1.99    0.16
  -3  -8   0    1.94    0.17
   3  -8   0    1.93    0.18
  -3   8  -1   34.03    0.67
   3   8   1   34.68    0.63
  -3  -8  -1   34.59    0.72
  -3  -8  -1   34.31    0.68
   3  -8   1   33.82    0.77
  -3   8  -2   14.04    0.39
   3   8   2   13.01    0.37
  -3  -8  -2   13.85    0.41
   3  -8   2   13.53    0.47
  -3   8  -3    0.11    0.09
   3   8   3    0.21    0.11
  -3  -8  -3    0.04    0.10
   3  -8   3    0.27    0.18
   3   8   4    7.37    0.33
  -3   8  -4    7.02    0.32
  -3  -8  -4    6.80    0.34
   3  -8   4    6.71    0.42
   3   8   5   41.62    0.92
  -3   8  -5   42.11    0.92
   3  -8   5   42.03    1.04
  -3  -8  -5   40.78    0.99
   3   8   6    1.78    0.23
  -3   8  -6    1.98    0.23
   3  -8   6    1.82    0.30
  -3  -8  -6    2.12    0.25
   3   8   7    0.08    0.17
  -3   8  -7    0.45    0.18
  -3  -8  -7    0.60    0.19
   3   9  -8    5.10    0.44
  -3  -9   8    6.01    0.48
   3  -9  -8    5.70    0.48
   3   9  -7    4.76    0.39
   3  -9  -7    5.22    0.42
  -3  -9   7    4.61    0.40
   3   9  -6    0.99    0.22
  -3  -9   6    1.33    0.25
   3  -9  -6    0.87    0.22
  -3   9   5    9.07    0.34
  -3   9   5    9.22    0.38
   3   9  -5    9.92    0.44
   3  -9  -5    9.11    0.43
  -3  -9   5    9.93    0.47
  -3   9   4   15.03    0.41
  -3   9   4   15.07    0.46
   3   9  -4   14.52    0.50
  -3  -9   4   14.87    0.54
   3  -9  -4   14.71    0.49
  -3   9   3    8.52    0.34
   3   9  -3    8.42    0.35
  -3   9   3    8.04    0.28
  -3  -9   3    8.73    0.38
   3  -9  -3    8.11    0.32
   3   9  -2   71.77    1.31
  -3   9   2   71.94    1.36
  -3   9   2   72.87    1.19
  -3  -9   2   71.11    1.38
   3  -9  -2   72.42    1.24
   3   9  -1    8.85    0.31
  -3   9   1    8.50    0.27
   3   9  -1    8.73    0.20
  -3  -9   1    8.37    0.32
   3  -9  -1    8.81    0.24
   3  -9  -1    8.58    0.33
   3   9   0   47.82    0.79
  -3   9   0   48.95    0.86
   3  -9   0   47.32    0.99
  -3  -9   0   49.60    0.94
  -3  -9   0   49.60    0.94
   3   9   1    2.30    0.15
  -3   9  -1    2.48    0.16
   3  -9   1    2.38    0.23
  -3  -9  -1    2.16    0.17
  -3  -9  -1    2.16    0.16
  -3   9  -2    4.44    0.22
   3   9   2    4.62    0.22
   3  -9   2    4.56    0.30
  -3  -9  -2    4.32    0.24
  -3  -9  -2    4.46    0.19
   3   9   3   46.03    0.88
  -3   9  -3   44.45    0.88
   3  -9   3   44.00    1.02
  -3  -9  -3   44.60    0.96
  -3   9  -4    7.38    0.33
   3   9   4    7.29    0.33
  -3  -9  -4    7.31    0.35
   3  -9   4    6.77    0.43
   3   9   5    5.45    0.32
  -3   9  -5    4.91    0.30
   3  -9   5    5.51    0.42
  -3  -9  -5    5.85    0.35
  -3   9  -6    2.00    0.23
   3   9   6    1.98    0.23
  -3  -9  -6    2.48    0.27
   3  -9   6    1.97    0.32
  -3   9  -7   -0.06    0.15
   3   9   7    0.11    0.17
  -3  -9  -7    0.13    0.17
   3  10  -7    0.01    0.18
  -3 -10   7    0.10    0.21
   3 -10  -7    0.30    0.20
   3  10  -6   10.00    0.48
  -3  10   6    9.84    0.39
  -3 -10   6   10.12    0.51
   3 -10  -6   10.01    0.49
  -3  10   5    0.55    0.13
   3  10  -5    0.73    0.18
  -3 -10   5    0.75    0.21
   3 -10  -5    0.29    0.16
  -3  10   4   -0.01    0.12
   3  10  -4    0.33    0.13
  -3  10   4    0.37    0.10
  -3 -10   4    0.01    0.15
   3 -10  -4    0.16    0.13
   3  10  -3    0.09    0.10
  -3  10   3    0.06    0.08
  -3  10   3    0.01    0.11
   3 -10  -3   -0.03    0.09
  -3 -10   3   -0.07    0.12
   3  10  -2    0.29    0.11
  -3  10   2    0.19    0.08
  -3 -10   2    0.27    0.12
   3 -10  -2    0.32    0.11
   3 -10  -2    0.08    0.08
  -3  10   1   25.80    0.55
   3  10  -1   26.04    0.45
   3  10  -1   25.77    0.60
   3 -10  -1   27.15    0.52
   3 -10  -1   26.42    0.64
  -3 -10   1   25.97    0.62
   3  10   0   13.21    0.31
  -3  10   0   13.49    0.36
  -3 -10   0   13.10    0.40
   3 -10   0   13.09    0.42
  -3 -10   0   13.14    0.38
  -3  10  -1   50.64    0.92
   3  10   1   51.57    0.87
  -3 -10  -1   50.60    0.99
  -3 -10  -1   50.39    0.94
   3 -10   1   50.75    1.06
  -3  10  -2    9.80    0.33
   3  10   2    9.06    0.31
  -3 -10  -2    9.46    0.27
  -3 -10  -2    9.61    0.36
   3 -10   2    8.95    0.40
  -3  10  -3   12.61    0.40
   3  10   3   13.20    0.41
   3 -10   3   13.12    0.52
  -3 -10  -3   12.51    0.45
   3  10   4    0.08    0.12
  -3  10  -4    0.12    0.11
   3 -10   4    0.08    0.21
  -3 -10  -4    0.05    0.12
   3  10   5    1.80    0.21
  -3  10  -5    2.09    0.21
  -3 -10  -5    2.56    0.26
   3 -10   5    2.74    0.33
   3  10   6    0.41    0.17
  -3  10  -6    0.54    0.17
  -3 -10  -6    0.67    0.19
   3 -10   6    0.96    0.28
   3  10   7    7.15    0.42
  -3  10  -7    7.55    0.41
   3 -10   7    7.85    0.50
  -3 -10  -7    6.69    0.44
   3  11  -7    0.82    0.24
   3 -11  -7    0.68    0.25
  -3 -11   7    0.97    0.26
   3  11  -6    1.06    0.22
  -3  11   6    0.81    0.16
   3 -11  -6    0.65    0.20
  -3 -11   6    1.36    0.26
   3  11  -5   18.07    0.61
  -3  11   5   18.34    0.51
  -3 -11   5   18.52    0.66
   3 -11  -5   17.97    0.60
  -3  11   4    1.20    0.17
  -3  11   4    0.99    0.14
   3  11  -4    1.24    0.19
  -3 -11   4    1.15    0.22
   3 -11  -4    0.92    0.17
   3  11  -3   12.95    0.44
  -3  11   3   12.39    0.38
   3 -11  -3   12.46    0.41
  -3 -11   3   13.40    0.49
   3  11  -2    5.72    0.28
  -3  11   2    5.52    0.24
   3 -11  -2    6.07    0.25
   3 -11  -2    5.73    0.28
  -3 -11   2    6.00    0.31
   3  11  -1   26.21    0.46
  -3 -11   1   25.87    0.63
   3 -11  -1   26.58    0.52
  -3 -11   1   26.56    0.64
   3 -11  -1   25.96    0.64
   3  11   0   36.88    0.64
  -3  11   0   36.28    0.71
  -3 -11   0   35.60    0.78
  -3 -11   0   36.69    0.77
   3 -11   0   36.99    0.83
  -3  11  -1   16.30    0.43
   3  11   1   16.71    0.40
   3 -11   1   16.61    0.52
  -3 -11  -1   16.58    0.47
  -3 -11  -1   16.15    0.40
  -3  11  -2   12.81    0.39
   3  11   2   13.05    0.37
   3 -11   2   12.81    0.49
  -3 -11  -2   12.67    0.43
  -3  11  -3   19.51    0.52
   3  11   3   19.19    0.51
   3 -11   3   20.54    0.66
  -3 -11  -3   19.91    0.58
   3  11   4    8.30    0.36
  -3  11  -4    8.88    0.36
   3 -11   4    8.59    0.47
  -3 -11  -4    7.73    0.38
  -3  11  -5    1.98    0.21
   3  11   5    1.67    0.21
   3 -11   5    2.24    0.32
  -3 -11  -5    2.01    0.23
  -3  11  -6   -0.03    0.13
   3  11   6    0.02    0.13
   3 -11   6    0.27    0.25
  -3 -11  -6    0.23    0.15
  -3  11  -7   16.09    0.59
   3  11   7   16.18    0.62
   3 -11   7   17.08    0.71
  -3 -11  -7   16.90    0.67
   3  12  -7    1.68    0.29
   3 -12  -7    1.82    0.31
  -3 -12   7    1.81    0.32
  -3  12   6    0.81    0.16
   3  12  -6    1.23    0.23
   3 -12  -6    0.82    0.22
  -3 -12   6    1.14    0.26
  -3  12   5    2.95    0.23
   3  12  -5    2.55    0.27
   3 -12  -5    2.17    0.25
  -3 -12   5    2.34    0.29
  -3  12   4    2.51    0.21
   3  12  -4    2.38    0.24
  -3 -12   4    2.47    0.27
   3 -12  -4    2.75    0.25
  -3  12   3    1.17    0.14
   3  12  -3    1.02    0.17
   3 -12  -3    1.16    0.16
   3 -12  -3    1.18    0.16
  -3 -12   3    0.75    0.19
   3  12  -2    2.74    0.22
  -3  12   2    2.81    0.19
   3 -12  -2    2.82    0.19
   3 -12  -2    2.57    0.22
  -3 -12   2    2.60    0.24
  -3  12   1    1.50    0.14
   3  12  -1    1.62    0.11
  -3 -12   1    1.45    0.16
   3 -12  -1    1.60    0.18
  -3 -12   1    1.85    0.18
   3 -12  -1    1.75    0.14
   3  12   0   88.05    1.34
  -3  12   0   86.42    1.42
   3 -12   0   86.59    1.63
  -3 -12   0   87.29    1.55
  -3 -12   0   86.73    1.56
  -3  12  -1    6.53    0.27
   3  12   1    6.87    0.25
   3 -12   1    6.61    0.35
  -3 -12  -1    6.65    0.25
  -3 -12  -1    6.07    0.29
  -3  12  -2    1.32    0.15
   3  12   2    1.17    0.14
  -3 -12  -2    1.05    0.15
   3 -12   2    1.06    0.22
  -3  12  -3    0.63    0.13
   3  12   3    0.35    0.12
  -3 -12  -3    0.46    0.14
   3 -12   3    0.45    0.22
  -3  12  -4    3.09    0.23
   3  12   4    3.17    0.25
  -3 -12  -4    3.10    0.27
   3 -12   4    3.99    0.39
   3  12   5    2.15    0.23
  -3  12  -5    1.93    0.21
   3 -12   5    1.94    0.32
  -3 -12  -5    1.79    0.24
  -3  12  -6    4.03    0.31
   3  12   6    3.69    0.30
   3 -12   6    4.43    0.42
  -3 -12  -6    3.70    0.32
   3  12   7   11.00    0.52
   3 -12   7   10.73    0.60
  -3 -12  -7   10.51    0.54
   3  13  -7    0.11    0.21
   3 -13  -7    0.31    0.21
  -3 -13   7    0.42    0.24
   3  13  -6   14.83    0.60
  -3  13   6   15.72    0.52
   3 -13  -6   15.31    0.61
  -3 -13   6   15.24    0.65
   3  13  -5   30.20    0.83
  -3  13   5   28.86    0.71
   3 -13  -5   28.33    0.79
  -3 -13   5   28.24    0.87
   3  13  -4   23.62    0.68
  -3  13   4   23.37    0.59
  -3 -13   4   22.83    0.72
   3 -13  -4   21.86    0.63
  -3  13   3   33.67    0.72
   3  13  -3   32.34    0.80
   3 -13  -3   32.66    0.75
  -3 -13   3   33.67    0.86
   3 -13  -3   33.18    0.76
   3  13  -2    8.30    0.35
  -3  13   2    8.40    0.31
   3 -13  -2    8.87    0.31
  -3 -13   2    7.91    0.37
   3 -13  -2    8.59    0.35
   3  13  -1   23.16    0.43
  -3  13   1   23.00    0.54
   3 -13  -1   23.59    0.49
   3 -13  -1   22.78    0.61
  -3 -13   1   23.22    0.60
  -3 -13   1   21.36    0.58
   3  13   0   18.70    0.41
  -3  13   0   18.61    0.47
   3 -13   0   18.61    0.56
  -3 -13   0   18.55    0.52
  -3 -13   0   18.19    0.49
  -3  13  -1   49.78    0.93
   3  13   1   50.33    0.88
   3 -13   1   49.48    1.09
  -3 -13  -1   49.19    0.94
  -3 -13  -1   48.58    1.02
   3  13   2    9.22    0.32
  -3  13  -2    8.65    0.33
   3 -13   2    8.92    0.44
  -3 -13  -2    9.01    0.37
   3  13   3    0.12    0.12
  -3  13  -3   -0.16    0.07
   3 -13   3    0.08    0.21
  -3 -13  -3   -0.02    0.10
  -3  13  -4    0.69    0.15
   3  13   4    0.58    0.15
   3 -13   4    0.70    0.26
  -3 -13  -4    0.82    0.18
  -3  13  -5    3.36    0.26
   3  13   5    3.81    0.28
   3 -13   5    3.54    0.38
  -3 -13  -5    3.72    0.31
  -3  13  -6    2.61    0.26
   3  13   6    2.25    0.27
   3 -13   6    2.72    0.36
  -3 -13  -6    3.11    0.31
   3  13   7    4.68    0.37
   3 -13   7    6.15    0.49
  -3 -13  -7    5.82    0.42
   3  14  -7    0.17    0.20
  -3 -14   7    0.66    0.26
   3 -14  -7    0.55    0.24
  -3  14   6    3.78    0.29
   3  14  -6    3.72    0.35
   3 -14  -6    3.70    0.35
  -3 -14   6    4.25    0.40
  -3  14   5    0.63    0.15
   3  14  -5    0.81    0.19
   3 -14  -5    0.70    0.19
  -3 -14   5    0.77    0.23
   3  14  -4    2.32    0.24
  -3  14   4    1.98    0.19
  -3 -14   4    1.89    0.26
   3 -14  -4    1.86    0.22
  -3  14   3    5.66    0.28
   3  14  -3    5.48    0.31
   3 -14  -3    5.36    0.30
   3 -14  -3    5.66    0.29
  -3 -14   3    5.35    0.35
  -3  14   2    0.02    0.09
   3  14  -2    0.00    0.10
   3 -14  -2    0.21    0.11
  -3 -14   2   -0.06    0.14
   3 -14  -2    0.11    0.13
   3  14  -1    6.86    0.21
  -3  14   1    6.38    0.28
  -3 -14   1    6.48    0.31
   3 -14  -1    6.42    0.33
   3 -14  -1    6.85    0.24
  -3 -14   1    6.76    0.32
   3  14   0   37.92    0.68
  -3  14   0   35.37    0.75
  -3 -14   0   37.58    0.80
   3 -14   0   36.76    0.87
  -3 -14   0   36.29    0.82
  -3  14  -1    4.96    0.25
   3  14   1    5.50    0.24
   3 -14   1    5.33    0.36
  -3 -14  -1    5.42    0.29
  -3 -14  -1    5.05    0.23
   3  14   2    0.12    0.10
  -3  14  -2    0.35    0.11
   3 -14   2   -0.02    0.19
  -3 -14  -2    0.18    0.11
  -3  14  -3    1.87    0.19
   3  14   3    2.00    0.19
   3 -14   3    1.57    0.29
  -3 -14  -3    2.42    0.23
   3  14   4    1.40    0.19
  -3  14  -4    1.55    0.19
  -3 -14  -4    1.28    0.21
   3 -14   4    1.19    0.29
   3  14   5    0.06    0.13
  -3  14  -5    0.11    0.12
  -3 -14  -5    0.13    0.14
   3 -14   5   -0.42    0.23
  -3  14  -6    0.94    0.19
   3  14   6    1.04    0.21
   3 -14   6    1.56    0.34
  -3 -14  -6    1.21    0.23
   3  14   7    1.05    0.24
  -3 -14  -7    1.11    0.25
   3 -14   7    1.68    0.34
   3  15  -7    3.74    0.37
   3 -15  -7    4.18    0.40
  -3 -15   7    4.38    0.43
   3  15  -6   19.19    0.71
  -3  15   6   19.57    0.61
  -3 -15   6   19.53    0.76
   3 -15  -6   19.07    0.69
  -3  15   5    2.57    0.23
   3  15  -5    1.84    0.25
  -3 -15   5    2.52    0.31
   3 -15  -5    2.36    0.27
   3  15  -4    0.26    0.15
  -3  15   4    0.07    0.11
  -3 -15   4    0.08    0.17
   3 -15  -4   -0.16    0.12
  -3  15   3    9.89    0.37
   3  15  -3    9.58    0.41
  -3 -15   3    9.53    0.44
   3 -15  -3    9.67    0.38
   3 -15  -3   10.16    0.38
  -3  15   2   76.26    1.33
   3  15  -2   73.91    1.43
   3 -15  -2   76.88    1.34
   3 -15  -2   75.58    1.45
  -3 -15   2   73.36    1.49
  -3  15   1    3.43    0.23
   3  15  -1    3.60    0.16
  -3 -15   1    3.64    0.26
   3 -15  -1    3.49    0.28
   3 -15  -1    3.94    0.19
  -3 -15   1    3.63    0.26
   3  15   0  286.04    3.97
  -3  15   0  281.27    4.07
  -3 -15   0  278.76    4.40
  -3 -15   0  279.66    4.56
   3 -15   0  276.56    4.65
   3  15   1    2.83    0.20
  -3  15  -1    2.70    0.21
   3 -15   1    2.81    0.28
  -3 -15  -1    2.43    0.22
  -3 -15  -1    2.67    0.20
   3  15   2    1.15    0.15
  -3  15  -2    1.01    0.15
   3 -15   2    0.94    0.24
  -3 -15  -2    0.86    0.16
  -3  15  -3    2.41    0.21
   3  15   3    2.49    0.21
   3 -15   3    2.57    0.32
  -3 -15  -3    2.62    0.25
  -3  15  -4   21.33    0.61
   3  15   4   20.47    0.60
   3 -15   4   21.89    0.76
  -3 -15  -4   23.18    0.71
   3  15   5    0.05    0.14
  -3  15  -5    0.07    0.13
  -3 -15  -5   -0.09    0.13
   3 -15   5   -0.02    0.25
  -3  15  -6    2.82    0.27
   3  15   6    2.81    0.29
   3 -15   6    2.88    0.39
  -3 -15  -6    2.92    0.32
  -3 -15  -7    0.99    0.25
   3  16  -7    0.30    0.22
  -3 -16   7    1.03    0.29
   3 -16  -7    0.54    0.24
  -3  16   6    4.43    0.32
   3  16  -6    4.59    0.38
   3 -16  -6    3.94    0.36
  -3 -16   6    4.69    0.42
  -3  16   5    0.38    0.14
   3  16  -5    0.29    0.18
  -3 -16   5    0.77    0.24
   3 -16  -5    0.79    0.20
   3  16  -4    0.31    0.16
  -3  16   4    0.80    0.15
   3 -16  -4    0.32    0.16
  -3 -16   4    0.54    0.20
   3  16  -3    7.58    0.38
  -3  16   3    7.77    0.34
  -3 -16   3    7.26    0.40
   3 -16  -3    7.81    0.35
   3 -16  -3    7.72    0.35
  -3  16   2    7.52    0.32
   3  16  -2    7.47    0.36
   3 -16  -2    7.12    0.30
  -3 -16   2    6.83    0.37
   3 -16  -2    7.45    0.36
  -3  16   1   28.13    0.66
   3  16  -1   28.20    0.53
  -3 -16   1   27.21    0.72
  -3 -16   1   27.08    0.70
   3 -16  -1   29.51    0.59
   3 -16  -1   27.10    0.72
  -3  16   0    0.37    0.12
   3  16   0    0.31    0.10
  -3 -16   0    0.66    0.14
  -3 -16   0    0.43    0.13
   3 -16   0    0.70    0.20
   3  16   1   44.11    0.84
  -3 -16  -1   43.98    0.98
   3 -16   1   44.34    1.05
  -3  16  -2    0.95    0.15
   3  16   2    0.47    0.13
  -3 -16  -2    0.51    0.15
   3 -16   2    0.56    0.23
  -3  16  -3    2.99    0.23
   3  16   3    2.75    0.24
   3 -16   3    2.49    0.32
  -3 -16  -3    2.64    0.25
   3  16   4    1.48    0.20
  -3  16  -4    1.52    0.19
  -3 -16  -4    1.50    0.22
   3 -16   4    1.22    0.29
  -3  16  -5    4.27    0.30
   3  16   5    3.56    0.29
  -3 -16  -5    4.52    0.35
   3 -16   5    4.64    0.44
  -3  16  -6    3.96    0.31
   3  16   6    4.09    0.33
  -3 -16  -6    4.30    0.37
   3 -16   6    4.40    0.44
   3  17  -7    1.22    0.28
  -3 -17   7    1.96    0.35
   3 -17  -7    1.53    0.30
   3  17  -6    4.90    0.39
  -3  17   6    5.14    0.34
  -3 -17   6    4.10    0.41
   3 -17  -6    3.86    0.35
   3  17  -5    4.15    0.34
  -3  17   5    3.58    0.28
   3 -17  -5    3.65    0.31
  -3 -17   5    4.19    0.38
  -3  17   4    5.71    0.31
   3  17  -4    6.31    0.37
   3 -17  -4    6.34    0.36
  -3 -17   4    5.70    0.40
   3  17  -3    1.02    0.19
  -3  17   3    1.24    0.17
   3 -17  -3    0.94    0.17
  -3 -17   3    1.00    0.21
   3  17  -2    0.24    0.14
  -3  17   2    0.16    0.11
   3 -17  -2    0.05    0.15
   3 -17  -2   -0.02    0.10
  -3 -17   2    0.24    0.15
   3  17  -1   11.62    0.31
  -3  17   1   11.75    0.41
   3 -17  -1   11.92    0.47
  -3 -17   1   11.11    0.44
  -3 -17   1   10.84    0.43
  -3  17   0   57.75    1.09
   3  17   0   59.78    1.01
  -3 -17   0   57.45    1.20
  -3 -17   0   57.13    1.15
   3 -17   0   57.83    1.25
   3  17   1    0.32    0.11
  -3  17  -1    0.25    0.11
  -3 -17  -1    0.14    0.12
   3 -17   1    0.09    0.21
  -3  17  -2   37.04    0.81
   3  17   2   37.74    0.79
  -3 -17  -2   37.18    0.91
   3 -17   2   34.80    0.96
   3  17   3   15.50    0.49
  -3  17  -3   14.75    0.49
  -3 -17  -3   16.25    0.57
   3 -17   3   15.71    0.65
  -3  17  -4    0.79    0.17
   3  17   4    0.44    0.16
   3 -17   4    0.46    0.27
  -3 -17  -4    0.53    0.18
  -3  17  -5    0.01    0.13
   3  17   5   -0.08    0.13
  -3 -17  -5   -0.34    0.12
   3 -17   5    0.01    0.27
   3  17   6    0.48    0.19
  -3  17  -6    0.62    0.19
   3 -17   6    0.72    0.31
  -3 -17  -6    0.51    0.21
  -3  18   6    1.62    0.23
   3  18  -6    1.27    0.26
  -3 -18   6    1.96    0.33
   3 -18  -6    1.44    0.26
  -3  18   5    0.06    0.12
   3  18  -5   -0.15    0.15
   3 -18  -5    0.09    0.16
  -3 -18   5    0.10    0.21
   3  18  -4    0.47    0.17
  -3  18   4    0.47    0.14
   3 -18  -4    0.41    0.16
  -3 -18   4    0.56    0.21
   3  18  -3   11.77    0.48
  -3  18   3   11.39    0.43
   3 -18  -3   12.51    0.44
  -3 -18   3   11.19    0.50
   3  18  -2   11.97    0.47
  -3  18   2   12.23    0.43
  -3 -18   2   11.34    0.47
   3 -18  -2   12.68    0.41
   3 -18  -2   12.37    0.47
  -3  18   1   10.57    0.39
  -3 -18   1   10.22    0.43
   3 -18  -1   11.09    0.46
  -3 -18   1   10.49    0.43
  -3  18   0    7.80    0.34
   3  18   0    7.72    0.29
  -3 -18   0    7.53    0.33
  -3 -18   0    7.44    0.37
   3 -18   0    7.64    0.43
   3  18   1    0.14    0.11
  -3  18  -1    0.33    0.13
   3 -18   1   -0.03    0.21
  -3 -18  -1    0.21    0.14
  -3  18  -2    0.88    0.15
   3  18   2    0.74    0.15
   3 -18   2    0.74    0.25
  -3 -18  -2    0.47    0.16
  -3  18  -3    0.25    0.13
   3  18   3    0.02    0.12
  -3 -18  -3   -0.06    0.11
   3 -18   3    0.14    0.23
  -3  18  -4    0.10    0.12
   3  18   4    0.23    0.15
  -3 -18  -4    0.41    0.17
   3 -18   4   -0.05    0.25
   3  18   5    4.90    0.34
  -3  18  -5    4.83    0.33
   3 -18   5    5.24    0.48
  -3 -18  -5    5.09    0.37
   3  18   6    0.13    0.17
   3 -18   6    0.49    0.30
  -3 -18  -6    0.08    0.17
  -3  19   6    0.94    0.20
   3  19  -6    1.13    0.26
  -3 -19   6    0.94    0.29
   3 -19  -6    0.60    0.22
  -3  19   5    7.09    0.38
   3  19  -5    6.65    0.42
  -3 -19   5    7.09    0.48
   3 -19  -5    7.01    0.41
   3  19  -4   13.82    0.55
  -3  19   4   13.54    0.49
  -3 -19   4   13.59    0.59
   3 -19  -4   13.07    0.51
  -3  19   3   10.48    0.42
   3  19  -3   10.14    0.45
  -3 -19   3    9.52    0.47
   3 -19  -3   10.94    0.42
   3  19  -2   19.66    0.62
  -3  19   2   19.93    0.57
   3 -19  -2   19.76    0.61
  -3 -19   2   19.86    0.63
  -3  19   1   91.43    1.61
  -3 -19   1   91.52    1.77
   3 -19  -1   95.29    1.80
  -3 -19   1   92.59    1.76
  -3  19   0    0.65    0.15
   3  19   0    0.67    0.13
  -3 -19   0    0.69    0.17
   3 -19   0    0.62    0.23
  -3 -19   0    0.87    0.16
  -3  19  -1   47.87    0.99
   3  19   1   50.75    0.95
  -3 -19  -1   47.79    1.10
   3 -19   1   47.69    1.16
   3  19   2    3.05    0.25
  -3  19  -2    3.42    0.25
   3 -19   2    3.54    0.36
  -3 -19  -2    3.34    0.29
  -3  19  -3   17.53    0.54
   3  19   3   18.36    0.55
   3 -19   3   18.19    0.72
  -3 -19  -3   17.49    0.62
  -3  19  -4   17.76    0.57
   3  19   4   17.11    0.57
  -3 -19  -4   17.39    0.65
   3 -19   4   16.77    0.72
  -3  19  -5    0.69    0.19
   3  19   5    0.31    0.17
  -3 -19  -5    0.80    0.21
   3 -19   5    1.00    0.33
   3  19   6    0.13    0.17
   3 -19   6    0.30    0.29
  -3 -19  -6    0.14    0.19
   3  20  -6    0.46    0.22
  -3  20   6    0.14    0.15
  -3 -20   6    0.43    0.27
   3 -20  -6    0.13    0.20
   3  20  -5   17.65    0.67
  -3  20   5   18.36    0.62
   3 -20  -5   18.59    0.66
  -3 -20   5   18.22    0.74
   3  20  -4   17.64    0.63
  -3  20   4   17.13    0.57
   3 -20  -4   17.43    0.59
  -3 -20   4   18.02    0.68
  -3  20   3   12.70    0.47
   3  20  -3   12.39    0.51
   3 -20  -3   11.80    0.45
  -3 -20   3   12.63    0.54
   3  20  -2    1.00    0.20
  -3  20   2    0.68    0.15
  -3 -20   2    0.85    0.21
   3 -20  -2    1.00    0.21
  -3  20   1    7.11    0.34
  -3 -20   1    7.93    0.39
  -3 -20   1    7.70    0.38
   3 -20  -1    8.41    0.45
   3  20   0    0.16    0.10
  -3  20   0    0.14    0.11
  -3 -20   0    0.14    0.13
   3 -20   0    0.11    0.21
  -3 -20   0    0.16    0.13
  -3  20  -1   11.13    0.42
   3  20   1   11.45    0.39
  -3 -20  -1   11.00    0.47
   3 -20   1   11.42    0.54
   3  20   2    0.46    0.15
  -3  20  -2    0.23    0.13
   3 -20   2    0.47    0.25
  -3 -20  -2    0.49    0.17
   3  20   3    4.77    0.30
  -3  20  -3    4.72    0.29
   3 -20   3    4.27    0.41
  -3 -20  -3    4.22    0.33
  -3  20  -4    1.08    0.19
   3  20   4    0.53    0.17
   3 -20   4    0.94    0.32
  -3 -20  -4    0.62    0.19
  -3  20  -5    0.31    0.17
   3  20   5    0.59    0.19
   3 -20   5    0.64    0.31
  -3 -20  -5    0.72    0.21
   3  20   6    0.18    0.19
  -3 -20  -6    0.40    0.21
   3 -20   6    0.27    0.29
   3  21  -6    0.98    0.26
  -3  21   6    1.39    0.24
   3 -21  -6    1.35    0.27
  -3 -21   6    0.96    0.29
   3  21  -5   20.11    0.73
  -3  21   5   21.45    0.68
  -3 -21   5   20.74    0.80
   3 -21  -5   20.17    0.70
  -3  21   4   16.46    0.57
   3  21  -4   17.14    0.63
   3 -21  -4   16.83    0.59
  -3 -21   4   17.48    0.68
   3  21  -3    2.08    0.26
  -3  21   3    2.09    0.23
  -3 -21   3    2.92    0.30
  -3  21   2   -0.02    0.10
   3  21  -2   -0.04    0.13
  -3 -21   2    0.11    0.16
  -3  21   1    7.28    0.35
  -3 -21   1    7.08    0.37
  -3 -21   1    7.27    0.38
   3 -21  -1    6.95    0.43
  -3  21   0    0.08    0.11
   3  21   0    0.27    0.11
  -3 -21   0    0.30    0.16
   3 -21   0    0.24    0.22
  -3  21  -1    8.39    0.37
   3  21   1    9.55    0.36
   3 -21   1    9.01    0.50
  -3 -21  -1    9.09    0.44
   3  21   2    7.07    0.34
  -3  21  -2    6.60    0.34
   3 -21   2    6.92    0.48
  -3 -21  -2    7.28    0.40
  -3  21  -3    0.22    0.14
   3  21   3    0.08    0.13
   3 -21   3   -0.29    0.24
  -3 -21  -3    0.17    0.15
  -3  21  -4    3.22    0.28
   3  21   4    3.81    0.31
   3 -21   4    3.55    0.42
  -3 -21  -4    3.45    0.32
   3  21   5    0.03    0.16
  -3  21  -5   -0.04    0.14
   3 -21   5    0.24    0.30
  -3 -21  -5    0.02    0.15
  -3  22   6    1.70    0.26
   3  22  -6    1.72    0.31
   3 -22  -6    1.78    0.29
  -3  22   5    0.05    0.15
   3  22  -5    0.38    0.20
   3 -22  -5    0.15    0.17
  -3 -22   5    0.42    0.24
   3  22  -4    1.81    0.26
  -3  22   4    1.97    0.24
  -3 -22   4    1.98    0.30
  -3  22   3    6.63    0.36
   3  22  -3    6.08    0.38
  -3 -22   3    6.23    0.41
  -3  22   2    0.26    0.13
   3  22  -2    0.46    0.17
  -3 -22   2    0.35    0.17
  -3  22   1   18.04    0.57
  -3 -22   1   17.50    0.58
   3 -22  -1   18.32    0.64
  -3 -22   1   17.08    0.60
  -3  22   0   14.00    0.49
   3  22   0   14.59    0.43
  -3 -22   0   14.41    0.55
   3 -22   0   14.43    0.59
   3  22   1    0.15    0.12
  -3  22  -1    0.06    0.12
   3 -22   1   -0.11    0.22
  -3 -22  -1   -0.03    0.13
   3  22   2    1.87    0.21
  -3  22  -2    2.42    0.23
  -3 -22  -2    1.62    0.23
   3 -22   2    1.41    0.31
  -3  22  -3    1.93    0.22
   3  22   3    2.23    0.24
   3 -22   3    2.04    0.35
  -3 -22  -3    1.91    0.26
  -3  22  -4    0.24    0.16
   3  22   4    0.18    0.15
   3 -22   4    0.27    0.29
  -3 -22  -4    0.29    0.18
   3  22   5    9.48    0.48
  -3 -22  -5    9.23    0.52
   3 -22   5   10.11    0.64
  -3  23   5    0.25    0.16
   3  23  -5    0.23    0.19
  -3 -23   5    0.32    0.25
   3  23  -4    5.12    0.38
  -3  23   4    3.80    0.31
  -3 -23   4    4.55    0.40
   3  23  -3    7.38    0.42
  -3  23   3    7.59    0.39
  -3 -23   3    7.36    0.44
   3  23  -2    2.03    0.26
  -3  23   2    1.94    0.22
  -3 -23   2    2.23    0.27
  -3  23   1   21.38    0.64
   3 -23  -1   22.30    0.72
  -3 -23   1   22.14    0.67
  -3  23   0    7.01    0.36
  -3 -23   0    7.27    0.40
   3 -23   0    6.79    0.46
  -3  23  -1    2.56    0.24
   3  23   1    2.67    0.23
  -3 -23  -1    2.57    0.28
   3 -23   1    2.83    0.35
   3  23   2   35.60    0.83
  -3  23  -2   34.60    0.85
  -3 -23  -2   35.37    0.97
   3 -23   2   34.10    1.03
   3  23   3   14.19    0.52
  -3  23  -3   13.77    0.52
   3 -23   3   15.11    0.69
  -3 -23  -3   14.85    0.62
   3  23   4    0.20    0.16
  -3  23  -4    0.27    0.16
   3 -23   4    0.16    0.29
  -3 -23  -4    0.37    0.18
   3  23   5    4.92    0.37
  -3 -23  -5    4.79    0.40
   3 -23   5    5.33    0.53
   3  24  -5    0.31    0.21
  -3  24   5    0.61    0.20
  -3 -24   5    0.57    0.27
  -3  24   4    6.78    0.40
   3  24  -4    7.68    0.45
  -3 -24   4    7.24    0.48
  -3  24   3    1.35    0.21
   3  24  -3    1.39    0.24
  -3 -24   3    1.59    0.26
   3  24  -2    0.07    0.16
  -3  24   2    0.13    0.13
  -3 -24   2    0.16    0.17
   3  24  -1   -0.04    0.15
  -3  24   1   -0.17    0.11
   3 -24  -1   -0.02    0.21
  -3 -24   1    0.33    0.16
  -3  24   0    1.01    0.18
  -3 -24   0    0.65    0.18
   3 -24   0    0.70    0.27
  -3  24  -1    3.08    0.26
   3  24   1    3.93    0.27
  -3 -24  -1    3.44    0.31
   3 -24   1    3.09    0.36
  -3  24  -2    0.17    0.14
   3  24   2    0.09    0.14
   3 -24   2   -0.40    0.23
  -3 -24  -2   -0.09    0.14
   3  24   3   12.56    0.50
  -3  24  -3   12.37    0.49
  -3 -24  -3   13.41    0.59
   3 -24   3   12.82    0.67
  -3  24  -4   13.14    0.53
   3  24   4   13.98    0.55
  -3 -24  -4   13.29    0.61
   3 -24   4   13.66    0.71
   3  24   5    2.51    0.30
  -3  25   5   13.86    0.59
   3  25  -5   13.92    0.63
  -3 -25   5   13.39    0.68
  -3  25   4    5.19    0.37
   3  25  -4    4.08    0.36
  -3 -25   4    5.47    0.43
   3  25  -3   -0.01    0.17
  -3  25   3    0.16    0.15
  -3 -25   3    0.25    0.20
  -3  25   2   -0.03    0.12
   3  25  -2   -0.24    0.14
  -3 -25   2    0.27    0.18
  -3  25   1    0.66    0.17
   3  25  -1    1.00    0.23
  -3  25   0    0.56    0.16
   3 -25   0    0.04    0.24
  -3 -25   0    0.39    0.18
   3  25   1    2.18    0.22
  -3  25  -1    2.15    0.24
   3 -25   1    1.68    0.33
  -3 -25  -1    1.92    0.26
  -3  25  -2    0.48    0.17
   3  25   2   -0.02    0.13
  -3 -25  -2    0.27    0.18
   3 -25   2    0.17    0.26
  -3  25  -3    1.37    0.22
   3  25   3    1.65    0.23
   3 -25   3    1.16    0.35
  -3 -25  -3    1.80    0.28
  -3  25  -4    2.76    0.28
   3  25   4    2.57    0.28
  -3 -25  -4    2.79    0.33
   3 -25   4    3.16    0.43
   3  26  -4    4.47    0.38
  -3  26   4    4.22    0.35
  -3 -26   4    4.31    0.41
  -3  26   3    0.15    0.15
   3  26  -3    0.17    0.17
  -3 -26   3    0.38    0.21
   3  26  -2    2.31    0.29
  -3  26   2    2.12    0.25
  -3 -26   2    2.72    0.30
   3  26  -1   -0.25    0.14
  -3  26   1   -0.08    0.12
  -3  26   0    0.40    0.16
  -3 -26   0    0.32    0.18
   3 -26   0    0.21    0.24
   3  26   1   -0.06    0.13
  -3  26  -1    0.19    0.15
  -3 -26  -1    0.22    0.17
   3 -26   1    0.40    0.27
   3  26   2    2.61    0.26
  -3  26  -2    2.71    0.27
  -3 -26  -2    2.43    0.31
   3 -26   2    2.07    0.36
   3  26   3    0.94    0.21
  -3  26  -3    0.98    0.20
   3 -26   3    0.45    0.32
  -3 -26  -3    1.02    0.24
   3  26   4    2.36    0.29
  -3  26  -4    1.95    0.26
  -3 -26  -4    2.92    0.35
   3 -26   4    1.88    0.40
   3  27  -4    0.25    0.21
  -3  27   4    0.04    0.16
  -3 -27   4    0.17    0.23
   3  27  -3    3.67    0.35
  -3  27   3    3.39    0.31
  -3 -27   3    3.41    0.35
   3  27  -2   -0.07    0.17
  -3  27   2   -0.02    0.13
  -3 -27   2    0.08    0.18
   3  27  -1    0.61    0.22
  -3  27   1    0.71    0.19
  -3  27   0    0.20    0.16
  -3 -27   0    0.43    0.19
   3 -27   0    0.09    0.25
  -3  27  -1    0.61    0.18
  -3 -27  -1    0.72    0.22
   3 -27   1    0.59    0.29
  -3  27  -2    0.22    0.16
   3  27   2    0.23    0.16
   3 -27   2    0.23    0.28
  -3 -27  -2    0.01    0.18
   3  27   3    0.64    0.19
  -3  27  -3    0.38    0.18
   3 -27   3    0.75    0.33
  -3 -27  -3    0.62    0.24
  -3  28   3    0.06    0.14
   3  28  -3    0.04    0.19
  -3 -28   3    0.67    0.24
   3  28  -2    1.10    0.24
  -3  28   2    1.81    0.25
  -3  28   1    1.45    0.24
   3  28  -1    1.70    0.28
  -3  28   0    3.18    0.30
  -3 -28   0    3.51    0.35
   3 -28   0    3.84    0.40
  -3  28  -1    3.06    0.29
  -3 -28  -1    3.09    0.34
   3 -28   1    3.33    0.41
   3  28   2    5.23    0.36
  -3  28  -2    5.55    0.37
   3 -28   2    5.13    0.49
  -3 -28  -2    5.12    0.41
  -3  28  -3   22.83    0.74
   3  28   3   24.76    0.76
  -3 -28  -3   24.49    0.88
   3 -28   3   24.28    0.94
   3  29  -3    9.43    0.53
  -3  29   3   11.26    0.54
  -3 -29   3   11.01    0.57
   3  29  -2   -0.14    0.17
  -3  29   2    0.21    0.17
  -3  29   1    0.65    0.20
   3  29  -1    0.59    0.23
  -3  29   0   -0.02    0.15
  -3 -29   0   -0.29    0.15
  -3  29  -1    0.13    0.16
   3 -29   1    0.21    0.28
  -3 -29  -1    0.13    0.20
  -3  29  -2    7.20    0.42
   3  29   2    6.66    0.40
   3 -29   2    7.97    0.59
  -3 -29  -2    7.38    0.48
   3  30  -2    2.11    0.31
  -3  30   2    2.67    0.30
   3  30  -1    0.11    0.21
  -3  30   1    0.22    0.18
  -3  30   0    0.33    0.18
  -3 -30   0    0.22    0.21
  -3  30  -1    0.19    0.17
   3 -30   1    0.37    0.32
  -3 -30  -1    0.43    0.23
  -3  30  -2    0.58    0.21
   3 -30   2    0.30    0.31
  -3 -30  -2    0.36    0.22
   3  31  -1    7.86    0.49
  -3  31   1    7.48    0.45
  -3  31   0    1.02    0.23
  -3 -31   0    1.53    0.29
   4   0  -8   14.63    0.70
   4   0  -7   -0.10    0.19
  -4   0   7    0.06    0.20
   4   0  -6   29.04    0.85
  -4   0   6   30.05    0.86
  -4   0   5   -0.08    0.15
   4   0  -5   -0.07    0.13
   4   0  -4  158.25    2.65
  -4   0   4  155.37    2.78
   4   0  -3    0.18    0.10
  -4   0   3    0.02    0.12
  -4   0   1    0.10    0.06
   4   0  -1    0.05    0.06
  -4   0   1    0.11    0.10
  -4   0   0  164.14    2.79
  -4   0   0  167.40    2.39
   4   0   0  160.04    2.52
  -4   0  -1    0.14    0.07
   4   0   1    0.05    0.10
  -4   0  -1    0.09    0.05
   4   0   2   55.13    1.08
  -4   0  -2   53.24    0.98
  -4   0  -2   52.34    0.95
  -4   0  -3    0.03    0.09
  -4   0  -3    0.05    0.08
   4   0   3    0.11    0.14
   4   0   4   21.92    0.63
  -4   0  -4   21.26    0.59
  -4   0  -4   21.23    0.56
  -4   0  -5    0.04    0.11
  -4   0  -6    6.47    0.37
   4   0   7   -0.02    0.15
   4   1  -8    4.33    0.44
   4  -1  -8    4.45    0.44
  -4   1   7    0.54    0.23
   4   1  -7    0.48    0.23
  -4  -1   7    0.70    0.23
   4  -1  -7    0.49    0.22
   4   1  -6    2.28    0.28
  -4   1   6    1.93    0.27
   4  -1  -6    1.65    0.26
  -4  -1   6    2.32    0.28
  -4   1   5    0.69    0.19
   4   1  -5    0.92    0.18
   4  -1  -5    0.80    0.19
  -4  -1   5    0.97    0.20
   4   1  -4   19.56    0.59
  -4   1   4   18.91    0.60
   4  -1  -4   20.33    0.59
  -4  -1   4   20.03    0.62
  -4   1   3   45.90    0.75
  -4   1   3   45.74    1.01
   4   1  -3   46.50    0.95
  -4  -1   3   44.92    1.01
   4  -1  -3   45.87    0.94
   4   1  -2   42.35    0.85
  -4   1   2   41.10    0.93
  -4   1   2   43.30    0.72
  -4  -1   2   43.38    0.69
  -4  -1   2   43.04    0.94
   4  -1  -2   42.36    0.83
  -4   1   1   49.83    1.05
   4   1  -1   50.13    0.93
  -4   1   1   51.69    0.85
   4  -1  -1   52.54    0.92
  -4  -1   1   51.48    0.83
  -4  -1   1   50.42    1.04
  -4   1   0   33.98    0.78
   4   1   0   34.39    0.66
  -4   1   0   35.26    0.65
  -4  -1   0   34.97    0.64
   4  -1   0   34.75    0.64
  -4  -1   0   34.70    0.78
  -4   1  -1   88.86    1.42
  -4   1  -1   88.99    1.42
   4  -1   1   85.28    1.60
  -4  -1  -1   89.55    1.41
  -4  -1  -1   88.05    1.44
  -4   1  -2   53.14    0.97
  -4   1  -2   52.39    0.92
   4   1   2   51.64    1.05
  -4  -1  -2   52.49    0.95
   4  -1   2   53.10    1.07
  -4  -1  -2   54.68    0.98
   4   1   3   21.39    0.57
  -4   1  -3   20.79    0.50
  -4   1  -3   20.96    0.55
  -4  -1  -3   20.52    0.51
   4  -1   3   21.12    0.58
  -4  -1  -3   20.54    0.54
  -4   1  -4    0.88    0.14
  -4   1  -4    0.97    0.16
   4   1   4    1.11    0.21
   4  -1   4    1.01    0.22
  -4  -1  -4    0.78    0.15
  -4  -1  -4    1.01    0.16
  -4   1  -5    0.73    0.16
  -4  -1  -5    0.69    0.16
  -4  -1  -5    0.80    0.16
   4   1   6    3.35    0.29
  -4   1  -6    4.04    0.31
   4   1   7    6.29    0.39
   4  -1   7    6.72    0.39
   4   2  -8    7.38    0.53
   4  -2  -8    7.53    0.53
   4   2  -7    4.77    0.40
   4  -2  -7    5.05    0.41
  -4  -2   7    5.31    0.42
  -4   2   6   14.43    0.58
   4   2  -6   14.30    0.58
  -4  -2   6   15.38    0.60
   4  -2  -6   15.49    0.60
   4   2  -5   16.03    0.57
  -4   2   5   16.36    0.57
   4  -2  -5   17.04    0.58
  -4  -2   5   16.15    0.59
   4   2  -4    8.00    0.37
  -4   2   4    7.60    0.39
  -4  -2   4    8.11    0.40
   4  -2  -4    7.23    0.36
   4   2  -3   24.69    0.62
  -4   2   3   25.20    0.67
  -4   2   3   24.80    0.48
  -4  -2   3   23.82    0.66
   4  -2  -3   24.86    0.61
  -4   2   2   44.76    0.97
   4   2  -2   45.19    0.89
  -4   2   2   45.95    0.76
   4  -2  -2   46.08    0.88
  -4  -2   2   44.71    0.71
  -4  -2   2   43.22    0.96
   4   2  -1    0.32    0.08
  -4   2   1    0.27    0.11
  -4   2   1    0.30    0.07
  -4  -2   1    0.32    0.06
   4  -2  -1    0.32    0.08
  -4  -2   1    0.32    0.12
   4   2   0   88.70    1.49
  -4   2   0   94.25    1.43
  -4   2   0   88.11    1.67
  -4  -2   0   88.74    1.65
   4  -2   0   92.14    1.45
  -4  -2   0   92.27    1.40
  -4   2  -1    2.16    0.16
  -4   2  -1    2.53    0.13
  -4  -2  -1    2.16    0.20
  -4  -2  -1    2.36    0.16
  -4  -2  -1    2.30    0.15
   4  -2   1    2.26    0.21
  -4   2  -2    2.48    0.14
   4   2   2    2.70    0.22
  -4   2  -2    2.46    0.19
  -4  -2  -2    2.86    0.19
   4  -2   2    2.84    0.24
  -4  -2  -2    2.79    0.17
  -4   2  -3    3.91    0.20
   4   2   3    3.94    0.28
  -4   2  -3    4.00    0.24
   4  -2   3    4.30    0.31
  -4  -2  -3    3.47    0.23
  -4  -2  -3    4.30    0.23
   4   2   4    1.29    0.21
  -4   2  -4    1.03    0.16
  -4  -2  -4    1.10    0.16
   4  -2   4    1.01    0.23
  -4  -2  -4    1.03    0.16
  -4   2  -5    6.21    0.34
  -4  -2  -5    6.11    0.33
   4  -2   5    6.36    0.41
  -4  -2  -5    5.76    0.33
  -4   2  -6    2.25    0.25
   4   2   6    2.05    0.24
   4   2   7    1.00    0.22
   4  -2   7    1.42    0.23
   4  -3  -8    0.09    0.24
   4   3  -7    3.04    0.34
  -4  -3   7    3.72    0.37
   4  -3  -7    3.57    0.37
   4   3  -6    9.57    0.48
  -4   3   6    9.36    0.47
   4  -3  -6    9.30    0.48
  -4  -3   6   10.13    0.49
  -4   3   5    2.42    0.26
   4   3  -5    2.67    0.26
   4  -3  -5    2.50    0.26
  -4  -3   5    2.42    0.27
  -4   3   4   65.48    1.35
   4   3  -4   63.18    1.29
  -4  -3   4   64.08    1.36
   4  -3  -4   66.02    1.29
  -4   3   3   53.80    1.13
   4   3  -3   52.68    1.06
  -4   3   3   52.58    0.87
  -4  -3   3   52.16    1.13
   4  -3  -3   53.06    1.04
   4   3  -2    3.07    0.20
  -4   3   2    2.58    0.15
  -4   3   2    3.47    0.24
   4  -3  -2    2.52    0.18
  -4  -3   2    3.12    0.23
  -4  -3   2    2.43    0.11
  -4   3   1   -0.04    0.05
  -4   3   1    0.27    0.11
   4   3  -1    0.25    0.08
   4  -3  -1    0.09    0.06
  -4  -3   1    0.17    0.10
  -4  -3   1    0.14    0.05
  -4   3   0    2.34    0.21
  -4   3   0    1.99    0.15
  -4  -3   0    2.02    0.19
  -4  -3   0    1.88    0.14
  -4  -3   0    2.27    0.15
   4  -3   0    2.06    0.12
  -4   3  -1    2.20    0.16
   4  -3   1    2.32    0.22
  -4  -3  -1    2.03    0.15
  -4  -3  -1    2.20    0.15
  -4  -3  -1    2.34    0.19
   4   3   2   11.78    0.38
  -4   3  -2   10.90    0.27
  -4   3  -2   11.47    0.36
   4  -3   2   11.09    0.41
  -4  -3  -2   11.53    0.35
  -4  -3  -2   11.44    0.36
   4   3   3    0.01    0.13
  -4   3  -3    0.06    0.09
  -4  -3  -3    0.07    0.10
   4  -3   3   -0.06    0.15
  -4  -3  -3   -0.06    0.08
  -4   3  -4   11.22    0.42
  -4  -3  -4   11.41    0.42
   4  -3   4   11.89    0.49
  -4  -3  -4   11.81    0.42
  -4   3  -5    4.55    0.30
  -4  -3  -5    5.43    0.32
   4  -3   5    4.97    0.40
  -4  -3  -5    5.72    0.33
   4   3   6   11.90    0.48
  -4   3  -6   10.91    0.47
   4   3   7    0.26    0.17
   4  -4  -8    3.18    0.40
   4   4  -7    6.57    0.44
   4  -4  -7    7.94    0.49
  -4  -4   7    7.94    0.48
  -4   4   6    5.42    0.38
   4   4  -6    5.53    0.38
  -4  -4   6    5.34    0.39
   4  -4  -6    5.14    0.38
  -4   4   5    2.17    0.25
   4   4  -5    2.14    0.25
  -4  -4   5    1.97    0.25
   4  -4  -5    2.19    0.25
   4   4  -4    5.75    0.32
  -4   4   4    5.74    0.22
  -4   4   4    5.38    0.34
   4  -4  -4    5.29    0.31
  -4  -4   4    5.32    0.35
   4   4  -3    8.56    0.35
  -4   4   3    7.99    0.36
  -4   4   3    7.79    0.25
  -4  -4   3    7.22    0.36
   4  -4  -3    7.24    0.31
  -4   4   2   15.85    0.50
   4   4  -2   15.86    0.45
  -4   4   2   16.27    0.37
  -4  -4   2   15.49    0.49
  -4  -4   2   15.89    0.29
   4  -4  -2   15.83    0.42
   4   4  -1    2.08    0.16
  -4   4   1    2.01    0.19
  -4   4   1    2.24    0.14
   4  -4  -1    1.96    0.14
  -4  -4   1    1.94    0.18
  -4  -4   1    2.05    0.12
  -4   4   0   71.52    1.17
  -4  -4   0   69.88    1.33
  -4  -4   0   71.02    1.24
   4  -4   0   72.02    1.14
   4  -4   0   69.85    1.36
  -4  -4   0   71.76    1.12
  -4   4  -1    8.53    0.29
  -4  -4  -1    8.26    0.32
   4  -4   1    8.55    0.20
  -4  -4  -1    7.94    0.27
   4  -4   1    7.86    0.35
  -4  -4  -1    8.85    0.29
  -4   4  -2    8.18    0.31
  -4   4  -2    8.02    0.21
   4   4   2    8.08    0.31
   4  -4   2    8.25    0.37
  -4  -4  -2    8.28    0.30
  -4  -4  -2    8.11    0.30
  -4   4  -3    0.20    0.10
   4   4   3   -0.08    0.12
   4  -4   3   -0.01    0.16
  -4  -4  -3   -0.03    0.09
  -4  -4  -3    0.16    0.11
  -4   4  -4   12.91    0.45
  -4  -4  -4   13.72    0.46
   4  -4   4   12.70    0.52
  -4  -4  -4   12.95    0.45
  -4   4  -5   28.58    0.75
   4   4   5   27.74    0.74
   4  -4   5   29.81    0.82
  -4  -4  -5   29.01    0.76
   4   4   6    0.17    0.15
  -4   4  -6   -0.03    0.14
  -4  -4  -6    0.29    0.14
  -4   4  -7    1.80    0.26
   4   4   7    1.65    0.26
   4   5  -7    0.25    0.21
   4  -5  -7    0.28    0.23
  -4  -5   7    0.22    0.21
   4   5  -6    2.45    0.29
  -4   5   6    2.50    0.28
   4  -5  -6    2.30    0.29
  -4  -5   6    2.81    0.30
   4   5  -5    0.59    0.17
  -4   5   5    0.68    0.19
   4  -5  -5    0.60    0.18
  -4  -5   5    0.25    0.17
  -4   5   4    6.59    0.24
   4   5  -4    6.34    0.34
  -4   5   4    6.06    0.34
   4  -5  -4    6.27    0.33
  -4  -5   4    5.95    0.35
  -4   5   3   77.62    1.24
  -4   5   3   76.91    1.51
   4   5  -3   77.61    1.44
  -4  -5   3   77.85    1.53
   4  -5  -3   77.06    1.40
  -4   5   2    6.70    0.23
   4   5  -2    6.06    0.27
  -4   5   2    6.34    0.31
  -4  -5   2    6.59    0.32
   4  -5  -2    6.45    0.25
  -4   5   1   -0.06    0.10
  -4   5   1   -0.02    0.06
   4  -5  -1    0.09    0.06
  -4  -5   1    0.05    0.04
  -4  -5   1    0.05    0.10
  -4   5   0   16.61    0.40
   4  -5   0   15.96    0.48
  -4  -5   0   15.39    0.36
   4  -5   0   15.72    0.32
  -4  -5   0   15.76    0.42
  -4  -5   0   16.05    0.46
  -4   5  -1   39.33    0.77
  -4  -5  -1   40.85    0.80
   4  -5   1   39.98    0.89
  -4  -5  -1   40.08    0.84
  -4  -5  -1   39.98    0.74
  -4   5  -2   10.23    0.35
   4   5   2   10.14    0.34
  -4  -5  -2   10.39    0.34
   4  -5   2   10.23    0.41
  -4  -5  -2   10.44    0.35
   4   5   3    4.23    0.27
  -4   5  -3    4.14    0.26
  -4  -5  -3    4.86    0.26
  -4  -5  -3    4.48    0.26
   4  -5   3    4.27    0.35
  -4   5  -4    1.42    0.18
   4  -5   4    1.79    0.27
  -4  -5  -4    1.75    0.20
  -4   5  -5   22.02    0.65
   4   5   5   21.91    0.64
  -4  -5  -5   23.65    0.67
   4  -5   5   22.65    0.72
   4   5   6    0.37    0.17
  -4   5  -6    0.53    0.17
  -4  -5  -6    0.22    0.16
  -4   5  -7    4.07    0.34
   4   5   7    3.13    0.31
   4   6  -7   16.67    0.69
  -4  -6   7   17.58    0.70
   4  -6  -7   17.97    0.71
   4   6  -6   -0.05    0.15
  -4   6   6    0.01    0.16
   4  -6  -6    0.10    0.17
  -4  -6   6    0.05    0.18
  -4   6   5    4.40    0.32
   4   6  -5    4.54    0.33
   4  -6  -5    4.49    0.32
  -4  -6   5    4.66    0.36
  -4   6   4    8.64    0.29
   4   6  -4    8.52    0.38
  -4   6   4    8.64    0.40
  -4  -6   4    8.98    0.43
   4  -6  -4    8.77    0.38
  -4   6   3    8.86    0.28
   4   6  -3    8.39    0.35
  -4   6   3    8.94    0.39
   4  -6  -3    8.51    0.33
  -4  -6   3    8.49    0.39
   4   6  -2    3.15    0.21
  -4   6   2    3.34    0.18
  -4   6   2    3.19    0.25
   4  -6  -2    3.03    0.18
  -4  -6   2    3.05    0.25
  -4   6   1   30.47    0.61
   4   6  -1   30.35    0.67
  -4   6   1   30.39    0.74
  -4  -6   1   30.44    0.72
   4  -6  -1   30.68    0.58
  -4  -6   1   30.27    0.52
  -4   6   0    1.69    0.14
   4  -6   0    1.84    0.10
  -4  -6   0    1.54    0.14
  -4  -6   0    1.85    0.13
   4  -6   0    1.51    0.17
  -4  -6   0    1.77    0.17
  -4   6  -1  181.61    2.69
  -4  -6  -1  180.15    2.65
  -4  -6  -1  182.05    2.87
  -4  -6  -1  182.75    3.02
   4  -6   1  178.27    3.09
   4   6   2    0.85    0.13
  -4   6  -2    1.00    0.13
   4  -6   2    0.83    0.18
  -4  -6  -2    0.91    0.13
  -4  -6  -2    0.75    0.12
   4   6   3   75.91    1.33
  -4   6  -3   71.67    1.30
  -4  -6  -3   70.73    1.28
   4  -6   3   69.64    1.45
  -4  -6  -3   73.01    1.36
   4   6   4    7.27    0.34
  -4   6  -4    6.27    0.32
   4  -6   4    7.35    0.43
  -4  -6  -4    7.47    0.36
  -4   6  -5    2.01    0.22
   4   6   5    2.13    0.23
  -4  -6  -5    2.27    0.24
   4  -6   5    1.80    0.30
   4   6   6    1.27    0.22
  -4   6  -6    1.85    0.24
  -4  -6  -6    1.68    0.23
   4   6   7    4.61    0.36
  -4   6  -7    5.94    0.39
   4   7  -7    1.21    0.27
  -4  -7   7    1.52    0.30
   4  -7  -7    1.27    0.28
   4   7  -6    3.39    0.32
  -4  -7   6    3.84    0.36
   4  -7  -6    3.53    0.33
  -4   7   5   12.94    0.50
   4   7  -5   12.92    0.52
   4  -7  -5   13.66    0.52
  -4  -7   5   13.24    0.55
  -4   7   4   14.46    0.39
   4   7  -4   13.12    0.49
  -4   7   4   13.90    0.50
   4  -7  -4   13.96    0.48
  -4  -7   4   14.02    0.54
  -4   7   3   13.00    0.36
  -4   7   3   13.70    0.47
   4   7  -3   13.15    0.46
  -4  -7   3   13.69    0.49
   4  -7  -3   13.55    0.42
  -4   7   2   -0.01    0.11
   4   7  -2   -0.01    0.08
  -4   7   2    0.03    0.07
  -4  -7   2    0.18    0.12
   4  -7  -2    0.03    0.07
   4   7  -1    8.71    0.21
  -4   7   1    8.66    0.28
   4   7  -1    8.42    0.31
   4  -7  -1    8.43    0.24
  -4  -7   1    8.02    0.33
  -4   7   0    3.61    0.19
  -4  -7   0    3.45    0.16
  -4  -7   0    3.45    0.22
   4  -7   0    3.37    0.25
  -4  -7   0    3.58    0.20
  -4   7  -1    0.37    0.10
  -4  -7  -1    0.43    0.09
  -4  -7  -1    0.32    0.11
  -4  -7  -1    0.24    0.10
   4  -7   1    0.70    0.16
   4   7   2    0.75    0.12
  -4   7  -2    0.98    0.13
  -4  -7  -2    0.61    0.11
  -4  -7  -2    0.78    0.13
   4  -7   2    0.69    0.18
  -4   7  -3   14.70    0.46
   4   7   3   14.90    0.45
  -4  -7  -3   14.65    0.47
   4  -7   3   14.82    0.55
  -4   7  -4   13.77    0.47
   4   7   4   14.32    0.48
   4  -7   4   14.66    0.58
  -4  -7  -4   14.32    0.50
  -4   7  -5    1.94    0.22
   4   7   5    2.09    0.24
   4  -7   5    1.96    0.31
  -4  -7  -5    2.52    0.26
   4   7   6    0.02    0.15
  -4   7  -6   -0.04    0.13
   4  -7   6    0.11    0.25
  -4  -7  -6    0.16    0.16
  -4   7  -7   -0.12    0.16
   4   7   7    0.05    0.17
  -4  -7  -7    0.22    0.16
   4   8  -7    0.33    0.21
   4  -8  -7   -0.02    0.19
  -4  -8   7    0.00    0.21
   4   8  -6    2.64    0.30
   4  -8  -6    2.74    0.31
  -4  -8   6    1.52    0.28
  -4   8   5    4.03    0.31
   4   8  -5    4.48    0.33
   4  -8  -5    3.80    0.31
  -4  -8   5    3.43    0.33
  -4   8   4   14.22    0.40
  -4   8   4   15.11    0.52
   4   8  -4   14.08    0.51
  -4  -8   4   14.58    0.56
   4  -8  -4   14.62    0.49
  -4   8   3    1.46    0.20
  -4   8   3    1.15    0.13
   4   8  -3    1.41    0.18
   4  -8  -3    1.37    0.16
  -4  -8   3    1.44    0.20
   4   8  -2   10.47    0.38
  -4   8   2   10.61    0.32
  -4   8   2   10.46    0.41
   4  -8  -2   10.38    0.32
  -4  -8   2    9.97    0.40
   4   8  -1    3.82    0.23
   4   8  -1    3.85    0.15
  -4   8   1    4.03    0.20
   4  -8  -1    3.72    0.26
  -4  -8   1    3.92    0.24
   4  -8  -1    3.54    0.16
  -4   8   0   32.81    0.67
   4   8   0   33.35    0.60
  -4  -8   0   33.31    0.74
  -4  -8   0   31.79    0.71
   4  -8   0   33.10    0.79
  -4   8  -1    2.26    0.18
   4   8   1    2.56    0.18
   4  -8   1    2.64    0.26
  -4  -8  -1    2.58    0.20
  -4  -8  -1    2.83    0.20
  -4   8  -2    6.13    0.28
   4   8   2    6.02    0.26
   4  -8   2    6.38    0.36
  -4  -8  -2    6.16    0.29
   4   8   3    5.03    0.28
  -4   8  -3    5.33    0.28
  -4  -8  -3    5.49    0.30
   4  -8   3    5.37    0.39
  -4   8  -4    0.25    0.13
   4   8   4    0.22    0.13
  -4  -8  -4    0.18    0.13
   4  -8   4    0.01    0.22
   4   8   5   48.04    1.07
  -4   8  -5   49.31    1.07
  -4  -8  -5   51.32    1.15
   4  -8   5   49.95    1.21
   4   8   6    6.66    0.39
  -4   8  -6    7.51    0.40
   4  -8   6    7.11    0.49
  -4  -8  -6    6.89    0.40
  -4   8  -7    1.30    0.24
   4   8   7    1.61    0.27
  -4  -8  -7    1.85    0.27
   4   9  -7    2.73    0.34
  -4  -9   7    3.22    0.37
   4  -9  -7    2.62    0.34
   4   9  -6    0.58    0.20
   4  -9  -6    0.41    0.20
  -4  -9   6    0.72    0.24
  -4   9   5    5.08    0.34
  -4   9   5    5.32    0.27
   4   9  -5    4.81    0.34
   4  -9  -5    5.23    0.35
  -4  -9   5    5.71    0.39
   4   9  -4    1.23    0.19
  -4   9   4    1.23    0.20
  -4   9   4    1.19    0.14
  -4  -9   4    1.50    0.23
   4  -9  -4    1.19    0.19
  -4   9   3    1.16    0.13
  -4   9   3    0.58    0.17
   4   9  -3    0.53    0.15
   4  -9  -3    0.97    0.15
  -4  -9   3    0.81    0.18
   4   9  -2   17.89    0.52
  -4   9   2   17.47    0.55
  -4   9   2   17.82    0.45
  -4  -9   2   18.03    0.55
   4  -9  -2   17.99    0.44
   4   9  -1    5.21    0.17
   4   9  -1    4.95    0.25
  -4   9   1    4.90    0.23
   4  -9  -1    4.70    0.29
   4  -9  -1    4.99    0.19
  -4  -9   1    4.80    0.28
  -4   9   0    6.24    0.26
   4   9   0    5.48    0.21
   4  -9   0    5.82    0.32
  -4  -9   0    6.11    0.28
  -4  -9   0    5.63    0.27
   4   9   1  167.32    2.45
  -4   9  -1  165.68    2.52
   4  -9   1  166.37    2.90
  -4  -9  -1  162.63    2.78
  -4  -9  -1  166.92    2.70
  -4   9  -2    1.47    0.16
   4   9   2    1.46    0.16
  -4  -9  -2    1.60    0.16
   4  -9   2    1.69    0.24
  -4  -9  -2    1.76    0.18
   4   9   3   11.51    0.40
  -4   9  -3   11.64    0.41
  -4  -9  -3   12.07    0.44
   4  -9   3   11.64    0.51
   4   9   4    1.52    0.20
  -4   9  -4    1.57    0.19
  -4  -9  -4    1.36    0.20
   4  -9   4    1.29    0.28
  -4   9  -5    0.63    0.16
   4   9   5    0.76    0.18
   4  -9   5    0.81    0.28
  -4  -9  -5    0.84    0.19
   4   9   6    2.00    0.26
  -4   9  -6    2.27    0.26
   4  -9   6    2.76    0.36
  -4  -9  -6    2.44    0.28
   4   9   7    1.95    0.28
  -4   9  -7    2.07    0.27
  -4  -9  -7    1.86    0.28
   4  10  -7    6.95    0.47
   4 -10  -7    6.86    0.48
  -4 -10   7    6.95    0.50
   4  10  -6    0.79    0.22
  -4 -10   6    0.80    0.25
   4 -10  -6    0.97    0.23
   4  10  -5    0.29    0.16
  -4  10   5    0.29    0.17
  -4  10   5    0.25    0.11
   4 -10  -5    0.29    0.17
  -4 -10   5    0.27    0.19
  -4  10   4    8.33    0.40
  -4  10   4    7.95    0.31
   4  10  -4    8.09    0.39
  -4 -10   4    8.65    0.44
   4 -10  -4    8.11    0.37
  -4  10   3    9.18    0.32
   4  10  -3    9.68    0.40
  -4  10   3    9.90    0.41
  -4 -10   3    9.12    0.42
   4 -10  -3    9.23    0.35
   4  10  -2    2.79    0.23
  -4  10   2    3.41    0.20
   4 -10  -2    3.27    0.20
  -4 -10   2    3.49    0.27
   4 -10  -2    3.26    0.26
   4  10  -1    1.31    0.16
   4  10  -1    1.42    0.12
  -4  10   1    1.47    0.14
   4 -10  -1    1.57    0.19
   4 -10  -1    1.38    0.13
  -4 -10   1    1.44    0.17
  -4  10   0   28.80    0.63
   4  10   0   28.97    0.55
  -4 -10   0   28.82    0.68
   4 -10   0   28.36    0.74
  -4 -10   0   28.03    0.68
  -4  10  -1    1.52    0.16
   4  10   1    1.41    0.14
  -4 -10  -1    1.76    0.18
  -4 -10  -1    1.21    0.15
   4 -10   1    1.44    0.21
  -4  10  -2   36.46    0.79
   4  10   2   38.58    0.77
  -4 -10  -2   36.30    0.84
   4 -10   2   38.18    0.93
  -4  10  -3   12.12    0.42
   4  10   3   11.93    0.41
  -4 -10  -3   11.86    0.45
   4 -10   3   12.03    0.54
  -4  10  -4    2.82    0.24
   4  10   4    2.58    0.23
   4 -10   4    2.74    0.34
  -4 -10  -4    3.03    0.27
  -4  10  -5    3.75    0.28
   4  10   5    3.38    0.28
  -4 -10  -5    3.59    0.30
   4 -10   5    3.72    0.39
   4  10   6    3.84    0.32
  -4  10  -6    4.39    0.34
   4 -10   6    4.36    0.43
  -4 -10  -6    4.41    0.35
   4  10   7    1.60    0.26
  -4  10  -7    2.02    0.28
  -4 -10  -7    1.54    0.27
   4  11  -7   10.72    0.57
  -4 -11   7   11.11    0.61
   4 -11  -7   11.13    0.57
   4  11  -6    1.42    0.25
  -4 -11   6    1.48    0.29
   4 -11  -6    1.35    0.25
   4  11  -5   12.93    0.53
  -4  11   5   13.24    0.43
  -4 -11   5   13.69    0.58
   4 -11  -5   13.53    0.53
   4  11  -4    8.50    0.41
  -4  11   4    9.46    0.42
  -4  11   4    9.52    0.35
   4 -11  -4    9.29    0.40
  -4 -11   4    9.06    0.45
  -4  11   3   10.43    0.35
   4  11  -3   10.49    0.42
  -4 -11   3   10.87    0.46
   4 -11  -3   10.09    0.37
  -4  11   2   18.76    0.48
   4  11  -2   18.58    0.55
  -4 -11   2   18.58    0.58
   4 -11  -2   19.06    0.47
   4 -11  -2   18.87    0.56
   4  11  -1   10.08    0.38
  -4  11   1   10.34    0.34
   4  11  -1   10.35    0.25
  -4 -11   1   10.22    0.39
   4 -11  -1   10.31    0.28
   4 -11  -1   10.12    0.42
   4  11   0    0.91    0.11
  -4  11   0    1.01    0.13
   4 -11   0    0.98    0.18
  -4 -11   0    0.76    0.14
  -4 -11   0    0.93    0.15
   4  11   1   22.55    0.50
  -4  11  -1   22.31    0.56
  -4 -11  -1   21.47    0.59
  -4 -11  -1   22.59    0.55
   4 -11   1   22.06    0.66
   4  11   2    0.47    0.12
  -4  11  -2    0.62    0.13
  -4 -11  -2    0.52    0.14
   4 -11   2    0.74    0.22
  -4  11  -3   12.98    0.45
   4  11   3   12.98    0.43
  -4 -11  -3   13.45    0.49
   4 -11   3   12.80    0.57
  -4  11  -4    2.96    0.25
   4  11   4    3.18    0.25
  -4 -11  -4    3.02    0.27
   4 -11   4    2.47    0.34
   4  11   5    3.98    0.30
  -4  11  -5    3.87    0.29
  -4 -11  -5    4.13    0.32
   4 -11   5    4.44    0.42
   4  11   6    0.26    0.17
  -4  11  -6    0.46    0.17
  -4 -11  -6    0.00    0.16
   4 -11   6    0.54    0.30
  -4  11  -7    0.30    0.21
   4  11   7    0.84    0.24
  -4 -11  -7    0.79    0.23
   4  12  -7   -0.09    0.19
   4 -12  -7   -0.09    0.22
  -4 -12   7    0.91    0.27
   4  12  -6    2.93    0.33
   4 -12  -6    3.63    0.33
  -4 -12   6    2.77    0.34
   4  12  -5    0.13    0.16
  -4  12   5    0.21    0.12
   4 -12  -5    0.23    0.17
  -4 -12   5    0.43    0.21
   4  12  -4    1.19    0.20
  -4  12   4    1.63    0.17
   4 -12  -4    1.40    0.20
  -4 -12   4    1.26    0.24
  -4  12   3    2.56    0.20
   4  12  -3    3.15    0.25
   4 -12  -3    2.59    0.25
  -4 -12   3    2.74    0.26
   4 -12  -3    2.45    0.21
  -4  12   2    0.20    0.10
   4  12  -2    0.13    0.12
   4 -12  -2    0.15    0.10
   4 -12  -2    0.30    0.15
  -4 -12   2    0.11    0.14
   4  12  -1    2.64    0.15
  -4  12   1    2.97    0.20
   4  12  -1    2.70    0.24
   4 -12  -1    2.86    0.27
  -4 -12   1    2.69    0.24
   4  12   0    5.54    0.22
  -4  12   0    5.50    0.27
   4 -12   0    5.74    0.34
  -4 -12   0    5.37    0.29
  -4 -12   0    5.51    0.29
   4  12   1    3.40    0.21
  -4  12  -1    3.35    0.23
   4 -12   1    3.64    0.33
  -4 -12  -1    3.11    0.23
  -4 -12  -1    3.31    0.25
  -4  12  -2   50.45    1.00
   4  12   2   50.25    0.95
  -4 -12  -2   50.05    1.08
   4 -12   2   51.90    1.18
  -4  12  -3    2.47    0.22
   4  12   3    2.71    0.23
   4 -12   3    2.39    0.32
  -4 -12  -3    2.55    0.24
   4  12   4    2.72    0.24
  -4  12  -4    2.63    0.24
   4 -12   4    2.52    0.34
  -4 -12  -4    2.57    0.26
  -4  12  -5    0.99    0.19
   4  12   5    1.36    0.22
  -4 -12  -5    1.64    0.24
   4 -12   5    0.93    0.30
   4  12   6   -0.02    0.15
  -4  12  -6    0.44    0.18
   4 -12   6    0.14    0.27
  -4 -12  -6    0.20    0.17
   4  13  -7    2.41    0.34
  -4 -13   7    2.59    0.36
   4 -13  -7    2.41    0.35
   4  13  -6    2.45    0.31
   4 -13  -6    2.81    0.32
  -4 -13   6    2.52    0.34
  -4  13   5    1.98    0.20
   4  13  -5    1.67    0.25
   4 -13  -5    2.02    0.26
  -4 -13   5    1.93    0.29
   4  13  -4   51.31    1.16
  -4  13   4   51.61    1.01
   4 -13  -4   50.90    1.08
  -4 -13   4   49.80    1.22
   4 -13  -4   48.85    1.08
  -4  13   3    3.26    0.22
   4  13  -3    3.07    0.26
   4 -13  -3    3.00    0.26
   4 -13  -3    3.38    0.24
  -4 -13   3    3.28    0.30
  -4  13   2   56.51    1.06
   4  13  -2   55.64    1.17
   4 -13  -2   56.31    1.19
   4 -13  -2   56.65    1.04
  -4 -13   2   56.38    1.21
   4  13  -1    2.55    0.24
  -4  13   1    2.85    0.21
  -4 -13   1    2.71    0.25
   4 -13  -1    2.70    0.25
  -4  13   0    1.46    0.16
   4  13   0    1.87    0.16
  -4 -13   0    1.25    0.17
  -4 -13   0    1.65    0.19
   4 -13   0    1.54    0.23
  -4  13  -1   87.53    1.51
   4  13   1   90.33    1.44
  -4 -13  -1   87.57    1.59
  -4 -13  -1   88.55    1.64
   4 -13   1   88.74    1.75
  -4  13  -2   16.92    0.51
   4  13   2   17.44    0.48
   4 -13   2   17.95    0.64
  -4 -13  -2   16.08    0.54
   4  13   3    0.49    0.14
  -4  13  -3    0.83    0.16
  -4 -13  -3    0.70    0.16
   4 -13   3    0.70    0.26
  -4  13  -4    2.19    0.23
   4  13   4    2.19    0.23
   4 -13   4    1.60    0.31
  -4 -13  -4    2.19    0.24
  -4  13  -5    6.02    0.35
   4  13   5    5.54    0.35
   4 -13   5    6.03    0.47
  -4 -13  -5    6.44    0.40
   4  13   6    0.79    0.21
  -4  13  -6    1.08    0.21
   4 -13   6    1.25    0.34
  -4 -13  -6    0.79    0.21
   4  14  -7    0.89    0.27
   4 -14  -7    0.45    0.24
  -4 -14   7    0.81    0.27
   4  14  -6    2.21    0.31
   4 -14  -6    2.00    0.29
  -4 -14   6    2.71    0.35
   4  14  -5    0.72    0.21
  -4  14   5    0.63    0.15
  -4 -14   5    0.57    0.22
   4 -14  -5    0.86    0.21
  -4  14   4    0.51    0.13
   4  14  -4    0.29    0.16
  -4 -14   4    0.81    0.21
   4 -14  -4    0.37    0.16
   4  14  -3    7.22    0.37
  -4  14   3    7.18    0.32
  -4 -14   3    6.86    0.39
   4 -14  -3    7.84    0.33
   4 -14  -3    8.10    0.37
   4  14  -2    3.21    0.26
  -4  14   2    2.76    0.21
   4 -14  -2    3.08    0.28
  -4 -14   2    2.81    0.27
   4  14  -1   49.80    1.05
  -4  14   1   50.01    0.96
   4 -14  -1   47.98    1.09
  -4 -14   1   47.91    1.06
   4  14   0   70.78    1.16
  -4  14   0   71.64    1.28
   4 -14   0   72.22    1.48
  -4 -14   0   71.25    1.38
  -4 -14   0   70.38    1.39
   4  14   1    4.78    0.25
  -4  14  -1    5.04    0.28
  -4 -14  -1    5.26    0.31
  -4 -14  -1    4.82    0.27
   4 -14   1    5.00    0.38
  -4  14  -2    1.24    0.17
   4  14   2    1.26    0.16
   4 -14   2    1.18    0.26
  -4 -14  -2    1.13    0.18
  -4  14  -3   10.72    0.41
   4  14   3   10.12    0.39
  -4 -14  -3   10.33    0.44
   4 -14   3   10.33    0.54
   4  14   4    1.29    0.20
  -4  14  -4    1.63    0.21
   4 -14   4    0.93    0.30
  -4 -14  -4    1.85    0.24
  -4  14  -5    5.87    0.35
   4  14   5    6.23    0.37
  -4 -14  -5    6.27    0.39
   4 -14   5    5.83    0.48
   4  14   6    7.86    0.44
  -4  14  -6    7.79    0.43
   4 -14   6    8.18    0.56
  -4 -14  -6    7.30    0.46
   4  15  -7    0.47    0.24
   4 -15  -7    0.36    0.24
  -4 -15   7    0.57    0.27
   4  15  -6    1.14    0.26
  -4  15   6    1.14    0.20
  -4 -15   6    1.45    0.30
   4 -15  -6    1.61    0.27
   4  15  -5   -0.04    0.15
  -4  15   5    0.11    0.12
   4 -15  -5    0.15    0.17
  -4 -15   5    0.47    0.21
  -4  15   4    0.46    0.14
   4  15  -4    0.91    0.21
   4 -15  -4    0.44    0.16
  -4 -15   4    1.10    0.23
   4  15  -3    0.35    0.15
  -4  15   3    0.48    0.13
   4 -15  -3    0.73    0.18
  -4 -15   3    0.43    0.18
   4 -15  -3    0.72    0.15
  -4  15   2    5.60    0.29
   4  15  -2    5.41    0.32
  -4 -15   2    6.10    0.35
   4 -15  -2    5.28    0.34
   4  15  -1   22.47    0.63
  -4  15   1   21.85    0.57
  -4 -15   1   22.91    0.64
   4 -15  -1   21.85    0.67
  -4  15   0   16.14    0.49
   4  15   0   16.28    0.42
   4 -15   0   16.48    0.59
  -4 -15   0   17.17    0.52
  -4 -15   0   16.79    0.54
  -4  15  -1   25.38    0.65
   4  15   1   27.47    0.60
   4 -15   1   26.06    0.78
  -4 -15  -1   25.99    0.71
   4  15   2    0.18    0.12
  -4  15  -2    0.04    0.11
   4 -15   2   -0.12    0.22
  -4 -15  -2    0.30    0.14
  -4  15  -3    2.60    0.23
   4  15   3    2.57    0.23
   4 -15   3    2.80    0.34
  -4 -15  -3    3.16    0.27
  -4  15  -4    4.74    0.31
   4  15   4    4.95    0.31
  -4 -15  -4    4.58    0.34
   4 -15   4    4.74    0.45
  -4  15  -5   -0.15    0.13
   4  15   5   -0.16    0.14
   4 -15   5    0.16    0.28
  -4 -15  -5    0.14    0.14
   4  15   6   -0.03    0.17
  -4  15  -6    0.17    0.18
   4 -15   6    0.10    0.29
  -4 -15  -6   -0.12    0.15
   4  16  -6    8.19    0.50
  -4  16   6    8.16    0.41
   4 -16  -6    9.06    0.49
  -4 -16   6    8.91    0.55
  -4  16   5    0.08    0.12
   4  16  -5   -0.02    0.15
   4 -16  -5   -0.11    0.15
  -4 -16   5    0.11    0.20
   4  16  -4    3.28    0.30
  -4  16   4    2.82    0.24
   4 -16  -4    3.03    0.27
  -4 -16   4    2.98    0.32
  -4  16   3    3.72    0.25
   4  16  -3    3.70    0.30
   4 -16  -3    3.91    0.30
  -4 -16   3    3.50    0.32
  -4  16   2    0.54    0.13
   4  16  -2    0.50    0.16
   4 -16  -2    0.31    0.17
  -4 -16   2    0.25    0.16
   4  16  -1    2.60    0.24
  -4  16   1    2.68    0.22
   4 -16  -1    2.96    0.28
  -4 -16   1    2.64    0.25
  -4  16   0   50.77    1.04
   4  16   0   53.99    0.93
  -4 -16   0   53.35    1.15
  -4 -16   0   54.53    1.11
   4 -16   0   51.16    1.19
   4  16   1    0.13    0.12
  -4  16  -1    0.33    0.12
  -4 -16  -1    0.58    0.15
   4 -16   1    0.48    0.22
   4  16   2   21.25    0.56
  -4  16  -2   21.14    0.60
   4 -16   2   21.84    0.74
  -4 -16  -2   20.86    0.66
  -4  16  -3    5.62    0.32
   4  16   3    5.35    0.30
  -4 -16  -3    6.46    0.37
   4 -16   3    5.99    0.47
  -4  16  -4    4.73    0.32
   4  16   4    4.13    0.30
  -4 -16  -4    5.08    0.35
   4 -16   4    4.51    0.43
  -4  16  -5    1.82    0.24
   4  16   5    1.99    0.25
  -4 -16  -5    2.00    0.27
   4 -16   5    1.70    0.37
  -4  16  -6    4.53    0.35
   4  16   6    3.91    0.35
  -4 -16  -6    3.98    0.38
   4 -16   6    4.91    0.49
  -4  17   6    0.18    0.15
   4  17  -6   -0.02    0.20
  -4 -17   6   -0.02    0.22
   4 -17  -6   -0.32    0.17
   4  17  -5    6.57    0.42
  -4  17   5    6.22    0.35
  -4 -17   5    6.44    0.46
   4 -17  -5    6.29    0.39
  -4  17   4   21.52    0.63
   4  17  -4   22.12    0.72
  -4 -17   4   21.98    0.76
   4 -17  -4   22.90    0.66
  -4  17   3    8.03    0.36
   4  17  -3    8.34    0.42
   4 -17  -3    7.45    0.39
  -4 -17   3    7.88    0.43
  -4  17   2    1.55    0.18
   4  17  -2    1.55    0.22
   4 -17  -2    1.20    0.22
  -4 -17   2    1.18    0.21
  -4  17   1    1.51    0.18
   4  17  -1    1.63    0.21
   4 -17  -1    1.68    0.25
  -4 -17   1    1.70    0.22
   4  17   0   17.73    0.44
  -4  17   0   16.14    0.51
  -4 -17   0   17.11    0.53
   4 -17   0   17.28    0.62
  -4 -17   0   16.43    0.56
   4  17   1   51.03    0.94
  -4  17  -1   47.82    1.01
   4 -17   1   47.69    1.17
  -4 -17  -1   48.20    1.10
   4  17   2   53.83    1.03
  -4  17  -2   53.39    1.09
   4 -17   2   53.23    1.29
  -4 -17  -2   52.55    1.19
   4  17   3    0.03    0.12
  -4  17  -3    0.02    0.12
   4 -17   3   -0.02    0.24
  -4 -17  -3    0.09    0.13
   4  17   4   15.06    0.53
  -4  17  -4   16.01    0.56
  -4 -17  -4   14.64    0.60
   4 -17   4   15.15    0.68
  -4  17  -5    3.21    0.29
   4  17   5    3.07    0.29
  -4 -17  -5    3.21    0.33
   4 -17   5    3.28    0.42
   4  17   6    4.88    0.38
  -4  17  -6    4.40    0.35
   4 -17   6    4.88    0.50
  -4 -17  -6    4.04    0.37
   4  18  -6    1.81    0.31
  -4  18   6    2.18    0.26
   4 -18  -6    1.82    0.29
  -4 -18   6    2.26    0.35
   4  18  -5    0.78    0.24
  -4  18   5    0.98    0.19
   4 -18  -5    0.99    0.22
  -4 -18   5    1.23    0.28
  -4  18   4    3.62    0.28
   4  18  -4    3.83    0.33
  -4 -18   4    4.02    0.36
   4  18  -3    0.17    0.16
  -4  18   3    0.36    0.13
  -4 -18   3   -0.03    0.16
  -4  18   2    1.30    0.18
   4  18  -2    1.34    0.21
   4 -18  -2    1.53    0.24
  -4 -18   2    1.41    0.22
  -4  18   1   10.64    0.41
   4  18  -1   10.65    0.44
  -4 -18   1   10.45    0.44
   4 -18  -1   10.48    0.48
   4  18   0   17.15    0.44
  -4  18   0   16.35    0.52
   4 -18   0   16.27    0.61
  -4 -18   0   16.73    0.52
  -4 -18   0   16.40    0.57
   4  18   1    1.99    0.19
  -4  18  -1    1.76    0.20
  -4 -18  -1    2.29    0.24
   4 -18   1    2.23    0.32
  -4  18  -2    5.93    0.32
   4  18   2    5.23    0.29
  -4 -18  -2    5.52    0.35
   4 -18   2    5.20    0.44
  -4  18  -3   10.00    0.43
   4  18   3    9.55    0.40
  -4 -18  -3    9.87    0.47
   4 -18   3    9.35    0.56
  -4  18  -4   -0.10    0.12
   4  18   4    0.11    0.14
   4 -18   4    0.08    0.27
  -4 -18  -4    0.18    0.15
  -4  18  -5    0.35    0.18
   4  18   5    0.29    0.17
  -4 -18  -5    0.37    0.19
   4 -18   5    0.62    0.33
  -4 -18  -6    0.19    0.18
  -4  19   6    2.50    0.28
   4  19  -6    2.51    0.35
   4 -19  -6    1.84    0.30
  -4 -19   6    2.08    0.35
   4  19  -5    0.80    0.22
  -4  19   5    0.54    0.17
  -4 -19   5    0.51    0.25
  -4  19   4    7.88    0.39
   4  19  -4    7.88    0.45
  -4 -19   4    7.54    0.47
  -4  19   3   13.82    0.50
   4  19  -3   14.35    0.57
  -4 -19   3   14.98    0.59
  -4  19   2    1.10    0.18
   4  19  -2    0.85    0.19
   4 -19  -2    1.04    0.23
  -4 -19   2    0.84    0.20
   4  19  -1    8.66    0.41
  -4  19   1    8.02    0.37
  -4 -19   1    8.13    0.40
   4 -19  -1    7.98    0.44
  -4  19   0    3.32    0.26
  -4 -19   0    3.18    0.28
   4 -19   0    3.73    0.36
   4  19   1   11.48    0.40
  -4  19  -1   12.06    0.45
   4 -19   1   11.01    0.56
  -4 -19  -1   11.15    0.48
  -4  19  -2    2.38    0.23
   4  19   2    2.16    0.21
  -4 -19  -2    2.31    0.26
   4 -19   2    1.77    0.33
  -4  19  -3   12.09    0.47
   4  19   3   11.62    0.45
  -4 -19  -3   11.61    0.52
   4 -19   3   11.93    0.61
   4  19   4    0.35    0.16
  -4  19  -4    0.26    0.16
  -4 -19  -4    0.06    0.14
   4 -19   4    0.15    0.29
  -4  19  -5   11.84    0.52
   4  19   5   11.36    0.51
   4 -19   5   13.18    0.71
  -4 -19  -5   11.28    0.57
  -4  20   6    0.38    0.18
   4  20  -6   -0.02    0.21
  -4  20   5    5.25    0.35
   4  20  -5    5.12    0.40
  -4 -20   5    5.93    0.46
  -4  20   4    5.26    0.33
   4  20  -4    4.93    0.37
  -4 -20   4    4.84    0.39
   4  20  -3    0.04    0.15
  -4  20   3    0.31    0.15
  -4 -20   3    0.20    0.19
  -4  20   2    1.60    0.20
   4  20  -2    1.81    0.25
  -4 -20   2    1.71    0.24
   4 -20  -2    1.79    0.26
  -4  20   1    9.67    0.41
   4  20  -1   10.04    0.45
   4 -20  -1    9.35    0.48
  -4 -20   1   10.43    0.44
  -4  20   0    0.28    0.13
  -4 -20   0    0.17    0.15
   4 -20   0    0.19    0.23
  -4  20  -1    6.22    0.33
   4  20   1    6.34    0.31
  -4 -20  -1    6.18    0.37
   4 -20   1    5.92    0.45
  -4  20  -2    0.13    0.13
   4  20   2    0.15    0.13
   4 -20   2   -0.27    0.23
  -4 -20  -2    0.06    0.13
   4  20   3    1.47    0.20
  -4  20  -3    1.08    0.20
  -4 -20  -3    1.58    0.24
   4 -20   3    1.93    0.35
  -4  20  -4    4.73    0.34
   4  20   4    4.59    0.33
   4 -20   4    5.11    0.49
  -4 -20  -4    4.71    0.36
  -4  20  -5    1.89    0.26
   4  20   5    2.36    0.28
   4 -20   5    2.22    0.42
  -4 -20  -5    1.79    0.28
   4  21  -5    5.17    0.41
  -4  21   5    5.19    0.36
  -4 -21   5    5.84    0.47
   4  21  -4    0.33    0.20
  -4  21   4    0.44    0.17
  -4 -21   4    0.44    0.23
   4  21  -3    0.43    0.19
  -4  21   3    0.36    0.16
  -4 -21   3    0.50    0.20
   4  21  -2    0.25    0.17
  -4  21   2    0.04    0.12
  -4 -21   2    0.60    0.19
   4 -21  -2   -0.05    0.18
  -4  21   1    0.63    0.16
   4  21  -1    0.77    0.21
  -4 -21   1    0.63    0.17
   4 -21  -1    0.50    0.23
  -4  21   0    4.02    0.28
  -4 -21   0    4.03    0.31
   4 -21   0    4.04    0.38
   4  21   1    8.36    0.35
  -4  21  -1    7.89    0.38
   4 -21   1    7.84    0.51
  -4 -21  -1    7.53    0.42
   4  21   2    0.91    0.17
  -4  21  -2    1.15    0.19
  -4 -21  -2    1.22    0.22
   4 -21   2    1.04    0.31
  -4  21  -3    1.30    0.21
   4  21   3    1.37    0.21
   4 -21   3    1.43    0.34
  -4 -21  -3    1.59    0.25
  -4  21  -4    4.00    0.32
   4  21   4    3.51    0.31
  -4 -21  -4    3.94    0.36
   4 -21   4    4.59    0.47
   4  21   5    0.30    0.19
  -4  21  -5    0.07    0.16
   4 -21   5    0.70    0.35
  -4 -21  -5   -0.01    0.16
  -4  22   5    6.02    0.39
   4  22  -5    5.13    0.42
  -4 -22   5    5.48    0.47
   4  22  -4   13.16    0.59
  -4  22   4   12.52    0.52
  -4 -22   4   12.47    0.60
  -4  22   3    1.77    0.23
   4  22  -3    1.91    0.28
  -4 -22   3    2.80    0.31
  -4  22   2    0.25    0.14
   4  22  -2    0.10    0.17
  -4 -22   2    0.06    0.16
  -4  22   1    6.50    0.36
   4  22  -1    7.15    0.41
  -4 -22   1    7.03    0.38
   4 -22  -1    7.28    0.47
  -4  22   0    0.82    0.18
   4 -22   0    0.33    0.26
  -4 -22   0    0.75    0.20
  -4  22  -1   26.74    0.74
   4  22   1   29.10    0.69
   4 -22   1   26.48    0.88
  -4 -22  -1   26.36    0.81
   4  22   2    0.59    0.17
  -4  22  -2    0.74    0.17
  -4 -22  -2    0.66    0.19
   4 -22   2   -0.03    0.27
   4  22   3    1.89    0.24
  -4  22  -3    1.95    0.24
  -4 -22  -3    2.14    0.28
   4 -22   3    1.56    0.36
   4  22   4    0.58    0.19
  -4  22  -4    0.90    0.21
   4 -22   4    0.45    0.33
  -4 -22  -4    0.56    0.21
  -4  22  -5   14.64    0.60
   4  22   5   14.44    0.59
   4  23  -5   10.94    0.58
  -4  23   5   11.47    0.53
  -4 -23   5   11.13    0.62
  -4  23   4   21.28    0.70
   4  23  -4   20.55    0.76
  -4 -23   4   22.84    0.82
   4  23  -3   23.85    0.79
  -4 -23   3   22.64    0.77
   4  23  -2   -0.14    0.16
  -4  23   2   -0.05    0.13
  -4 -23   2    0.46    0.19
  -4  23   1    7.68    0.39
   4  23  -1    7.94    0.44
   4 -23  -1    7.72    0.48
  -4  23   0   -0.15    0.11
   4 -23   0    0.04    0.24
  -4 -23   0    0.18    0.16
  -4  23  -1    3.94    0.30
   4 -23   1    3.94    0.41
  -4 -23  -1    4.14    0.34
   4  23   2    1.14    0.19
  -4  23  -2    0.82    0.19
  -4 -23  -2    1.02    0.23
   4 -23   2    1.06    0.32
   4  23   3    1.45    0.22
  -4  23  -3    1.77    0.24
   4 -23   3    1.04    0.35
  -4 -23  -3    1.35    0.25
  -4  23  -4   11.96    0.53
   4  23   4   11.80    0.52
   4 -23   4   12.27    0.70
  -4 -23  -4   11.58    0.59
  -4  24   4    0.18    0.15
   4  24  -4   -0.11    0.18
  -4 -24   4    0.63    0.24
   4  24  -3    3.57    0.35
  -4  24   3    3.57    0.31
  -4 -24   3    4.12    0.37
  -4  24   2   20.82    0.67
   4  24  -2   20.95    0.73
  -4 -24   2   21.19    0.71
  -4  24   1    0.98    0.20
   4  24  -1    1.17    0.24
   4 -24  -1    1.31    0.30
  -4  24   0    9.57    0.44
   4 -24   0    9.17    0.54
  -4 -24   0    9.40    0.49
  -4  24  -1    2.50    0.26
   4 -24   1    2.33    0.37
  -4 -24  -1    2.36    0.29
   4  24   2    0.21    0.15
  -4  24  -2    0.13    0.15
   4 -24   2    0.18    0.29
  -4 -24  -2    0.26    0.18
   4  24   3    0.22    0.16
  -4  24  -3    0.19    0.16
  -4 -24  -3    0.18    0.18
   4 -24   3    0.13    0.29
   4  24   4    0.01    0.17
  -4  24  -4   -0.13    0.15
  -4 -24  -4    0.09    0.18
   4 -24   4   -0.26    0.31
  -4  25   4    0.13    0.16
   4  25  -4   -0.03    0.21
  -4 -25   4   -0.13    0.20
   4  25  -3    8.75    0.50
  -4  25   3    7.75    0.43
  -4 -25   3    8.20    0.48
  -4  25   2    0.31    0.16
   4  25  -2    0.34    0.20
  -4 -25   2    0.50    0.20
  -4  25   1    0.94    0.20
   4  25  -1    0.72    0.24
   4 -25  -1    0.40    0.28
  -4  25   0    7.16    0.39
  -4 -25   0    7.56    0.45
   4 -25   0    6.61    0.50
  -4  25  -1    9.58    0.45
  -4 -25  -1    9.58    0.50
   4 -25   1    8.06    0.55
  -4  25  -2    0.83    0.20
   4  25   2    0.84    0.19
   4 -25   2    0.34    0.29
  -4 -25  -2    0.55    0.21
   4  25   3    4.19    0.33
  -4  25  -3    4.15    0.33
   4 -25   3    4.09    0.48
  -4 -25  -3    4.68    0.40
  -4  25  -4    3.16    0.32
   4  25   4    3.33    0.32
  -4  26   4    7.27    0.44
   4  26  -4    6.28    0.47
  -4 -26   4    7.47    0.51
   4  26  -3    5.34    0.42
  -4  26   3    4.74    0.36
  -4 -26   3    4.87    0.40
  -4  26   2    0.94    0.21
   4  26  -2    1.13    0.25
  -4  26   1   -0.07    0.13
   4  26  -1    0.26    0.20
  -4  26   0    0.87    0.20
  -4 -26   0    0.65    0.22
   4 -26   0    0.36    0.29
  -4  26  -1    0.45    0.17
   4 -26   1   -0.18    0.28
  -4 -26  -1    0.58    0.21
  -4  26  -2    0.06    0.16
   4  26   2    0.34    0.17
   4 -26   2    0.00    0.30
  -4 -26  -2    0.44    0.21
  -4  26  -3   -0.03    0.15
   4  26   3    0.14    0.16
  -4 -26  -3   -0.01    0.18
   4 -26   3   -0.20    0.33
  -4  27   3   22.67    0.76
   4  27  -3   21.75    0.81
  -4 -27   3   21.91    0.80
   4  27  -2    8.76    0.50
  -4  27   2    8.42    0.46
   4  27  -1    5.26    0.41
  -4  27   1    5.39    0.37
  -4  27   0    3.22    0.31
   4 -27   0    3.31    0.41
  -4 -27   0    3.86    0.37
  -4  27  -1    0.09    0.16
  -4 -27  -1    0.09    0.18
   4 -27   1   -0.19    0.26
  -4  27  -2    1.76    0.25
   4 -27   2    1.47    0.38
  -4 -27  -2    1.92    0.30
  -4  27  -3    0.56    0.20
   4  27   3    0.73    0.22
   4  28  -2    5.65    0.43
  -4  28   2    4.70    0.37
   4  28  -1    0.16    0.21
  -4  28   1    0.07    0.15
  -4  28   0    0.32    0.18
   4 -28   0   -0.31    0.28
  -4 -28   0    0.24    0.20
  -4  28  -1    0.25    0.17
   4 -28   1    0.06    0.30
  -4 -28  -1    0.61    0.24
  -4  28  -2    0.30    0.18
  -4 -28  -2    0.50    0.22
   4 -28   2    0.00    0.32
   4  29  -2   10.62    0.57
  -4  29   1    0.48    0.20
   4  29  -1    0.44    0.25
  -4  29   0   -0.11    0.15
  -4 -29   0   -0.01    0.19
  -4  29  -1    0.98    0.22
   4 -29   1    1.19    0.36
  -4 -29  -1    0.90    0.26
   5   0  -7    0.14    0.22
  -5   0   7   -0.08    0.22
  -5   0   6   27.92    0.87
   5   0  -6   27.03    0.85
  -5   0   5   -0.03    0.16
   5   0  -5    0.11    0.15
  -5   0   4   45.63    1.11
   5   0  -4   46.95    1.05
   5   0  -3    0.22    0.14
  -5   0   3    0.16    0.16
   5   0  -2   36.13    0.78
  -5   0   2   35.66    0.65
  -5   0   2   35.98    0.89
  -5   0   1    0.14    0.07
  -5   0   1   -0.01    0.12
   5   0  -1    0.09    0.08
  -5   0   0    4.14    0.29
   5   0   0    4.59    0.21
  -5   0   0    4.67    0.22
   5   0   1    0.05    0.12
  -5   0  -1    0.05    0.08
  -5   0  -1    0.05    0.06
  -5   0  -2   13.36    0.43
  -5   0  -2   14.08    0.37
   5   0   2   14.02    0.49
   5   0   3   -0.05    0.16
  -5   0  -3    0.14    0.11
  -5   0  -4    0.24    0.13
   5   0   4    0.16    0.20
  -5   0  -5   -0.08    0.11
  -5   0  -6   16.89    0.62
   5   0   7    0.47    0.20
  -5   1   7    0.09    0.22
   5   1  -7    0.26    0.22
  -5  -1   7    0.11    0.23
   5  -1  -7   -0.28    0.19
  -5   1   6    1.51    0.28
   5   1  -6    1.88    0.28
  -5  -1   6    1.85    0.29
   5  -1  -6    1.87    0.28
  -5   1   5    0.27    0.18
   5   1  -5    0.16    0.16
   5  -1  -5    0.04    0.15
  -5  -1   5    0.06    0.17
  -5   1   4   -0.14    0.15
   5   1  -4   -0.02    0.13
   5  -1  -4   -0.04    0.13
  -5  -1   4   -0.08    0.15
   5   1  -3   41.40    0.91
  -5   1   3   38.88    0.98
  -5  -1   3   41.70    1.00
   5  -1  -3   39.81    0.89
  -5   1   2   48.68    0.85
  -5   1   2   49.38    1.12
   5   1  -2   52.27    1.01
  -5  -1   2   49.91    1.11
  -5  -1   2   49.39    0.83
   5  -1  -2   49.05    0.98
  -5   1   1   16.13    0.54
   5   1  -1   17.83    0.46
  -5   1   1   17.73    0.42
  -5  -1   1   17.58    0.56
  -5  -1   1   17.30    0.40
   5  -1  -1   17.09    0.44
  -5   1   0    7.07    0.36
  -5   1   0    6.98    0.27
   5   1   0    7.06    0.26
  -5  -1   0    6.85    0.26
  -5  -1   0    7.35    0.36
   5  -1   0    6.41    0.24
   5   1   1    5.04    0.30
  -5   1  -1    4.18    0.23
   5  -1   1    4.61    0.30
   5  -1   1    4.10    0.19
  -5  -1  -1    4.77    0.21
  -5  -1  -1    4.83    0.24
  -5   1  -2    6.63    0.30
   5   1   2    5.72    0.33
  -5  -1  -2    6.06    0.25
   5  -1   2    6.15    0.34
  -5  -1  -2    6.46    0.30
  -5   1  -3   11.68    0.43
   5   1   3   12.50    0.48
  -5  -1  -3   12.49    0.44
   5  -1   3   12.74    0.50
   5   1   4   -0.01    0.19
  -5   1  -4    0.63    0.15
  -5  -1  -4    0.57    0.15
   5  -1   4    0.28    0.21
  -5   1  -5    3.24    0.28
  -5  -1  -5    3.24    0.28
  -5   1  -6    9.66    0.48
   5   1   7    9.20    0.49
   5  -1   7    8.33    0.46
  -5   2   7    4.04    0.39
   5   2  -7    3.51    0.39
   5  -2  -7    4.27    0.41
  -5  -2   7    3.98    0.39
   5   2  -6    0.50    0.21
  -5   2   6    0.63    0.23
  -5  -2   6    0.15    0.19
   5  -2  -6    0.21    0.19
   5   2  -5    9.20    0.45
  -5   2   5    9.77    0.48
  -5  -2   5    9.68    0.49
   5  -2  -5   10.52    0.47
   5   2  -4   12.58    0.48
  -5   2   4   11.96    0.51
   5  -2  -4   12.42    0.47
  -5  -2   4   11.50    0.50
  -5   2   3  154.46    2.79
   5   2  -3  154.69    2.60
  -5  -2   3  151.60    2.79
   5  -2  -3  159.93    2.59
  -5   2   2   94.70    1.82
  -5   2   2   93.70    1.46
   5   2  -2   92.33    1.65
  -5  -2   2   94.17    1.82
   5  -2  -2   93.32    1.62
   5   2  -1    6.97    0.28
  -5   2   1    6.56    0.35
  -5   2   1    6.42    0.24
  -5  -2   1    6.69    0.23
   5  -2  -1    6.77    0.26
  -5  -2   1    6.65    0.34
  -5   2   0   48.00    1.06
  -5   2   0   48.05    0.88
   5   2   0   46.79    0.89
  -5  -2   0   47.00    1.04
   5  -2   0   48.25    0.86
  -5  -2   0   46.78    0.85
  -5   2  -1    0.21    0.09
   5  -2   1    0.14    0.07
  -5  -2  -1    0.15    0.08
  -5  -2  -1    0.09    0.08
  -5  -2  -1    0.05    0.12
   5  -2   1    0.06    0.14
  -5   2  -2   -0.13    0.08
   5   2   2   -0.06    0.13
   5  -2   2    0.22    0.16
  -5  -2  -2   -0.16    0.07
  -5  -2  -2   -0.10    0.08
   5   2   3   18.56    0.57
  -5   2  -3   18.14    0.54
  -5  -2  -3   19.30    0.51
   5  -2   3   18.60    0.60
  -5  -2  -3   17.81    0.53
  -5   2  -4    0.63    0.15
   5  -2   4    0.45    0.23
  -5  -2  -4    0.41    0.14
  -5   2  -5    0.85    0.18
  -5  -2  -5    0.81    0.18
   5   2   6    0.12    0.16
  -5   2  -6    0.34    0.18
   5   2   7    4.97    0.39
   5  -2   7    4.48    0.36
   5   3  -7    0.79    0.25
  -5  -3   7    0.62    0.27
   5  -3  -7    0.37    0.24
   5   3  -6    0.17    0.18
  -5   3   6    0.32    0.21
   5  -3  -6   -0.08    0.18
  -5  -3   6    0.06    0.19
   5   3  -5    3.47    0.31
  -5   3   5    2.83    0.30
  -5  -3   5    3.14    0.31
   5  -3  -5    3.00    0.29
  -5   3   4    1.56    0.23
   5   3  -4    1.62    0.21
  -5  -3   4    1.80    0.25
   5  -3  -4    1.76    0.22
   5   3  -3    4.29    0.28
  -5   3   3    4.02    0.32
  -5  -3   3    3.51    0.31
   5  -3  -3    3.95    0.26
   5   3  -2   33.76    0.77
  -5   3   2   35.03    0.88
  -5   3   2   35.01    0.66
  -5  -3   2   33.46    0.86
   5  -3  -2   33.45    0.73
  -5   3   1   13.23    0.49
  -5   3   1   14.64    0.38
   5   3  -1   14.13    0.42
  -5  -3   1   14.33    0.34
   5  -3  -1   14.08    0.38
  -5  -3   1   14.30    0.49
  -5   3   0    7.55    0.37
   5   3   0    8.61    0.30
  -5   3   0    7.70    0.29
  -5  -3   0    7.84    0.36
   5  -3   0    7.86    0.25
  -5  -3   0    7.80    0.27
  -5   3  -1    0.42    0.11
  -5  -3  -1    0.41    0.10
  -5  -3  -1    0.19    0.09
   5  -3   1    0.33    0.16
   5  -3   1    0.37    0.08
  -5  -3  -1    0.39    0.14
  -5   3  -2   -0.05    0.09
   5   3   2    0.17    0.14
   5  -3   2    0.00    0.16
  -5  -3  -2    0.16    0.09
  -5  -3  -2    0.10    0.10
  -5   3  -3    1.55    0.19
   5   3   3    1.22    0.20
  -5  -3  -3    1.38    0.17
  -5  -3  -3    1.62    0.17
   5  -3   3    1.82    0.24
  -5   3  -4    1.91    0.21
   5  -3   4    1.72    0.28
  -5  -3  -4    1.77    0.21
  -5   3  -5    0.86    0.18
  -5  -3  -5    0.81    0.19
  -5   3  -6    0.44    0.19
   5   3   6    0.56    0.19
  -5   3  -7    5.63    0.41
   5   4  -7    0.08    0.22
   5  -4  -7    0.06    0.22
  -5  -4   7    0.08    0.23
  -5   4   6    0.20    0.20
   5   4  -6    0.55    0.21
  -5  -4   6    0.05    0.20
   5  -4  -6   -0.27    0.16
   5   4  -5    4.38    0.33
  -5   4   5    3.94    0.34
  -5  -4   5    4.62    0.37
   5  -4  -5    4.03    0.32
  -5   4   4   15.92    0.57
   5   4  -4   15.20    0.54
   5  -4  -4   15.94    0.53
  -5  -4   4   14.62    0.57
   5   4  -3   18.13    0.55
  -5   4   3   18.12    0.43
  -5   4   3   18.05    0.61
  -5  -4   3   17.51    0.60
   5  -4  -3   18.11    0.52
  -5   4   2    5.06    0.34
  -5   4   2    5.13    0.22
   5   4  -2    4.88    0.27
   5  -4  -2    4.47    0.24
  -5  -4   2    4.53    0.31
  -5   4   1    1.56    0.21
   5   4  -1    1.76    0.17
  -5   4   1    1.66    0.14
   5  -4  -1    1.68    0.14
  -5  -4   1    1.50    0.12
  -5  -4   1    1.53    0.20
   5   4   0   32.36    0.70
  -5   4   0   34.12    0.69
   5  -4   0   33.57    0.63
   5  -4   0   32.55    0.81
  -5  -4   0   33.14    0.80
  -5  -4   0   33.01    0.65
  -5   4  -1   15.99    0.45
  -5  -4  -1   15.53    0.50
   5  -4   1   15.93    0.53
  -5  -4  -1   15.31    0.43
  -5  -4  -1   15.48    0.43
  -5   4  -2   89.26    1.53
   5   4   2   89.22    1.65
   5  -4   2   88.45    1.72
  -5  -4  -2   87.71    1.55
  -5  -4  -2   88.39    1.50
  -5   4  -3    0.03    0.10
   5   4   3   -0.24    0.14
   5  -4   3   -0.16    0.18
  -5  -4  -3    0.03    0.11
  -5  -4  -3    0.10    0.10
  -5   4  -4    3.89    0.28
   5  -4   4    3.30    0.34
  -5  -4  -4    3.60    0.27
  -5  -4  -4    3.79    0.27
  -5   4  -5   19.34    0.62
   5   4   5   18.53    0.61
   5  -4   5   18.75    0.69
  -5   4  -6   -0.09    0.15
   5   4   6    0.05    0.16
   5   5  -7    0.09    0.20
   5  -5  -7   -0.02    0.22
  -5  -5   7   -0.11    0.22
  -5   5   6    4.41    0.37
   5   5  -6    3.94    0.35
   5  -5  -6    4.34    0.37
  -5  -5   6    3.95    0.38
  -5   5   5    4.00    0.34
   5   5  -5    4.38    0.34
  -5  -5   5    4.15    0.36
   5  -5  -5    4.13    0.32
  -5   5   4   11.59    0.50
   5   5  -4   11.00    0.46
  -5  -5   4   10.63    0.49
   5  -5  -4   11.27    0.44
  -5   5   3    1.53    0.23
  -5   5   3    1.77    0.15
   5   5  -3    2.10    0.22
  -5  -5   3    2.03    0.24
   5  -5  -3    2.01    0.20
  -5   5   2    4.84    0.34
   5   5  -2    5.35    0.28
  -5   5   2    5.23    0.23
   5  -5  -2    4.96    0.24
  -5  -5   2    5.35    0.33
  -5   5   1    9.90    0.43
  -5   5   1   10.42    0.33
   5   5  -1    9.99    0.35
  -5  -5   1    9.56    0.41
   5  -5  -1    9.76    0.30
  -5  -5   1    9.47    0.27
  -5   5   0    0.43    0.11
   5   5   0    0.76    0.13
   5  -5   0    0.41    0.16
  -5  -5   0    0.65    0.10
  -5  -5   0    0.63    0.15
  -5   5  -1    1.71    0.17
   5  -5   1    1.67    0.22
  -5  -5  -1    1.46    0.15
  -5  -5  -1    1.54    0.15
  -5  -5  -1    1.42    0.18
   5   5   2    0.69    0.16
  -5   5  -2    0.44    0.12
   5  -5   2    0.75    0.20
  -5  -5  -2    0.49    0.12
  -5  -5  -2    0.50    0.12
  -5   5  -3   19.40    0.57
   5   5   3   21.16    0.58
  -5  -5  -3   19.95    0.56
   5  -5   3   19.57    0.65
  -5  -5  -3   20.23    0.57
  -5   5  -4    1.46    0.20
  -5  -5  -4    1.63    0.20
  -5  -5  -4    1.49    0.19
   5  -5   4    1.50    0.29
   5   5   5   10.24    0.45
  -5   5  -5   10.41    0.46
   5  -5   5   11.22    0.56
   5   5   6    3.40    0.32
  -5   5  -6    3.53    0.32
   5   6  -7    2.74    0.35
  -5  -6   7    2.93    0.37
   5  -6  -7    2.76    0.36
  -5   6   6    4.71    0.39
   5   6  -6    5.12    0.39
   5  -6  -6    4.49    0.37
  -5  -6   6    5.04    0.40
  -5   6   5   13.31    0.55
   5   6  -5   12.61    0.54
   5  -6  -5   12.12    0.51
  -5  -6   5   12.93    0.57
  -5   6   4    2.03    0.26
   5   6  -4    2.10    0.23
   5  -6  -4    2.13    0.23
  -5  -6   4    2.04    0.26
  -5   6   3   -0.01    0.07
  -5   6   3   -0.03    0.14
   5   6  -3    0.07    0.12
  -5  -6   3   -0.08    0.13
   5  -6  -3   -0.02    0.10
  -5   6   2   21.33    0.50
   5   6  -2   21.42    0.59
  -5   6   2   21.38    0.66
   5  -6  -2   21.40    0.52
  -5  -6   2   21.73    0.65
  -5   6   1    0.06    0.15
  -5   6   1    0.25    0.09
   5   6  -1    0.37    0.12
  -5  -6   1    0.19    0.07
   5  -6  -1    0.13    0.08
  -5  -6   1    0.25    0.14
  -5   6   0    9.84    0.34
  -5  -6   0   10.08    0.40
   5  -6   0   10.21    0.43
  -5  -6   0   10.44    0.30
  -5   6  -1    5.09    0.26
  -5  -6  -1    5.31    0.24
  -5  -6  -1    5.20    0.26
  -5  -6  -1    5.02    0.29
   5  -6   1    5.19    0.34
  -5   6  -2   14.58    0.46
   5   6   2   13.82    0.45
  -5  -6  -2   14.20    0.44
   5  -6   2   14.56    0.55
  -5  -6  -2   14.88    0.45
  -5   6  -3   -0.03    0.10
  -5  -6  -3    0.05    0.11
   5  -6   3   -0.08    0.19
  -5  -6  -3    0.23    0.11
   5   6   4    0.49    0.16
  -5   6  -4    0.58    0.15
  -5  -6  -4    0.61    0.16
   5  -6   4    0.30    0.24
  -5   6  -5    2.27    0.25
   5   6   5    2.19    0.26
   5  -6   5    2.46    0.34
  -5  -6  -5    2.97    0.28
   5   6   6    7.23    0.42
  -5   6  -6    6.85    0.41
   5   7  -7   14.70    0.68
   5  -7  -7   15.92    0.70
  -5  -7   7   16.04    0.71
  -5   7   6    3.64    0.36
   5   7  -6    3.83    0.35
  -5  -7   6    3.51    0.37
   5  -7  -6    3.94    0.36
   5   7  -5    2.97    0.30
  -5   7   5    3.07    0.31
   5  -7  -5    3.14    0.30
  -5  -7   5    3.48    0.34
   5   7  -4    1.01    0.19
  -5   7   4    1.40    0.23
   5  -7  -4    1.55    0.21
  -5  -7   4    1.39    0.23
   5   7  -3    1.00    0.18
  -5   7   3    0.82    0.19
  -5   7   3    0.88    0.12
   5  -7  -3    0.86    0.15
  -5  -7   3    0.66    0.18
  -5   7   2   31.33    0.66
   5   7  -2   31.74    0.76
  -5   7   2   32.04    0.84
   5  -7  -2   31.32    0.67
  -5  -7   2   30.76    0.81
   5   7  -1   12.33    0.41
  -5   7   1   11.91    0.37
   5  -7  -1   12.00    0.47
  -5  -7   1   12.79    0.47
   5  -7  -1   11.86    0.32
  -5   7   0    2.73    0.20
  -5  -7   0    2.50    0.16
   5  -7   0    2.38    0.24
  -5  -7   0    2.87    0.24
  -5  -7   0    2.68    0.20
  -5   7  -1   16.31    0.47
   5  -7   1   17.42    0.58
  -5  -7  -1   16.59    0.44
  -5  -7  -1   16.93    0.49
  -5  -7  -1   16.33    0.51
  -5   7  -2    6.77    0.32
   5   7   2    7.49    0.33
  -5  -7  -2    6.89    0.30
   5  -7   2    7.03    0.42
  -5  -7  -2    6.69    0.31
  -5   7  -3    6.34    0.32
   5  -7   3    5.62    0.40
  -5  -7  -3    6.41    0.32
  -5   7  -4    0.78    0.17
   5   7   4    0.88    0.18
  -5  -7  -4    0.82    0.17
   5  -7   4    0.66    0.27
  -5   7  -5    1.21    0.21
   5   7   5    1.13    0.21
  -5  -7  -5    1.32    0.21
   5  -7   5    1.30    0.32
   5   7   6    4.33    0.35
  -5   7  -6    5.11    0.37
   5   8  -7    5.04    0.43
   5  -8  -7    4.90    0.43
  -5  -8   7    4.71    0.45
   5   8  -6    2.74    0.33
   5  -8  -6    3.48    0.35
  -5  -8   6    3.16    0.36
  -5   8   5   14.33    0.57
   5   8  -5   13.94    0.57
  -5  -8   5   14.78    0.61
   5  -8  -5   14.71    0.56
  -5   8   4    2.51    0.19
  -5   8   4    3.28    0.31
   5   8  -4    2.68    0.26
  -5  -8   4    3.31    0.31
   5  -8  -4    3.11    0.26
   5   8  -3    3.45    0.26
  -5   8   3    3.50    0.31
  -5   8   3    3.01    0.20
   5  -8  -3    3.55    0.24
  -5  -8   3    2.88    0.28
   5   8  -2    4.07    0.27
  -5   8   2    4.02    0.22
  -5   8   2    4.26    0.32
  -5  -8   2    4.00    0.30
   5  -8  -2    4.35    0.23
   5   8  -1   60.09    1.18
   5   8  -1   61.57    0.96
  -5   8   1   60.76    1.09
  -5  -8   1   61.62    1.28
   5  -8  -1   59.32    1.28
  -5   8   0    2.02    0.17
  -5  -8   0    1.98    0.19
  -5  -8   0    2.28    0.23
   5  -8   0    1.87    0.24
  -5   8  -1   16.16    0.47
   5  -8   1   15.40    0.56
  -5  -8  -1   16.02    0.49
  -5  -8  -1   15.52    0.48
   5   8   2   51.38    0.98
   5   8   2   51.03    1.03
  -5   8  -2   50.75    1.03
  -5  -8  -2   50.71    1.06
   5  -8   2   51.07    1.19
   5   8   3    2.69    0.23
  -5   8  -3    2.96    0.24
  -5  -8  -3    2.59    0.23
   5  -8   3    2.55    0.31
  -5   8  -4    5.90    0.34
   5   8   4    6.27    0.34
  -5  -8  -4    6.04    0.35
   5  -8   4    5.72    0.45
   5   8   5    4.09    0.31
  -5   8  -5    3.90    0.31
  -5  -8  -5    4.59    0.33
   5  -8   5    3.90    0.41
   5   8   6    2.62    0.29
  -5   8  -6    2.61    0.29
   5   9  -7    1.40    0.30
   5  -9  -7    1.18    0.29
  -5  -9   7    1.22    0.31
   5   9  -6    4.83    0.39
  -5  -9   6    4.25    0.40
   5  -9  -6    4.01    0.37
  -5   9   5    3.53    0.33
   5   9  -5    3.73    0.33
   5  -9  -5    3.31    0.30
  -5  -9   5    3.55    0.35
  -5   9   4    2.84    0.29
  -5   9   4    2.75    0.20
   5   9  -4    2.92    0.27
   5  -9  -4    2.78    0.25
  -5  -9   4    2.81    0.29
  -5   9   3   -0.05    0.07
   5   9  -3    0.20    0.13
  -5   9   3   -0.09    0.14
  -5  -9   3    0.08    0.15
   5  -9  -3   -0.08    0.10
  -5   9   2    1.59    0.15
   5   9  -2    1.55    0.20
   5  -9  -2    1.29    0.15
  -5  -9   2    1.43    0.21
  -5   9   1    5.47    0.26
   5   9  -1    5.55    0.30
   5  -9  -1    5.27    0.35
  -5  -9   1    5.15    0.32
   5   9   0    0.59    0.11
  -5   9   0    0.81    0.13
   5  -9   0    0.47    0.18
  -5  -9   0    0.43    0.12
  -5  -9   0    0.54    0.15
   5   9   1    2.40    0.19
  -5   9  -1    2.63    0.21
   5  -9   1    3.28    0.31
  -5  -9  -1    2.74    0.22
  -5  -9  -1    2.44    0.23
  -5   9  -2    0.85    0.15
   5   9   2    1.15    0.16
  -5  -9  -2    1.44    0.18
   5  -9   2    0.91    0.23
   5   9   3   13.48    0.45
  -5   9  -3   12.50    0.46
   5  -9   3   13.03    0.57
  -5  -9  -3   13.58    0.49
   5   9   4    0.27    0.15
  -5   9  -4    0.56    0.16
  -5  -9  -4    0.22    0.14
   5  -9   4    0.14    0.26
   5   9   5    2.87    0.28
  -5   9  -5    2.62    0.27
  -5  -9  -5    2.85    0.28
   5  -9   5    2.72    0.38
   5   9   6    6.62    0.42
  -5   9  -6    7.40    0.43
   5  -9   6    6.46    0.52
  -5  -9  -6    6.65    0.42
   5  10  -7   22.14    0.84
  -5 -10   7   23.59    0.88
   5 -10  -7   23.11    0.85
   5  10  -6    0.45    0.21
  -5 -10   6    0.40    0.23
   5 -10  -6    0.05    0.18
  -5  10   5    0.50    0.21
   5  10  -5    0.51    0.20
   5 -10  -5    0.41    0.19
  -5 -10   5    0.71    0.22
  -5  10   4    0.30    0.18
  -5  10   4    0.26    0.10
   5  10  -4    0.30    0.16
  -5 -10   4    0.31    0.18
   5 -10  -4    0.36    0.15
  -5  10   3    0.47    0.12
   5  10  -3    0.30    0.15
  -5  10   3    0.32    0.17
   5 -10  -3    0.35    0.13
  -5 -10   3    0.54    0.18
  -5  10   2    6.02    0.28
   5  10  -2    6.35    0.33
  -5 -10   2    6.59    0.36
   5 -10  -2    6.20    0.36
  -5  10   1    0.62    0.12
   5  10  -1    0.48    0.13
  -5 -10   1    0.23    0.14
   5 -10  -1    0.13    0.17
  -5  10   0    0.53    0.12
   5  10   0    0.61    0.11
  -5 -10   0    0.38    0.12
   5 -10   0    0.33    0.18
  -5 -10   0    0.35    0.14
  -5  10  -1    0.04    0.10
   5  10   1   -0.04    0.09
  -5 -10  -1    0.16    0.11
  -5 -10  -1    0.01    0.12
   5 -10   1    0.02    0.18
  -5  10  -2    1.87    0.20
   5  10   2    2.18    0.20
   5 -10   2    1.83    0.28
  -5 -10  -2    2.20    0.21
  -5  10  -3    5.66    0.32
   5  10   3    6.15    0.32
  -5 -10  -3    5.88    0.34
   5 -10   3    6.14    0.43
   5  10   4    4.69    0.31
  -5  10  -4    5.02    0.32
  -5 -10  -4    6.11    0.36
   5 -10   4    5.08    0.44
   5  10   5    0.07    0.15
  -5  10  -5    0.45    0.17
   5 -10   5   -0.19    0.28
  -5 -10  -5    0.26    0.16
   5  10   6   19.52    0.69
  -5  10  -6   20.72    0.71
   5 -10   6   19.47    0.80
  -5 -10  -6   19.57    0.71
   5  11  -7    7.00    0.50
   5 -11  -7    6.55    0.49
  -5 -11   7    7.03    0.53
   5  11  -6    4.77    0.40
   5 -11  -6    6.13    0.42
  -5 -11   6    5.17    0.44
   5  11  -5    0.60    0.21
  -5  11   5    0.65    0.21
  -5 -11   5    0.71    0.23
   5 -11  -5    0.49    0.19
   5  11  -4    1.14    0.21
  -5  11   4    1.46    0.23
  -5  11   4    1.54    0.17
  -5 -11   4    1.78    0.26
   5 -11  -4    1.78    0.22
   5  11  -3    2.62    0.26
  -5  11   3    2.28    0.20
   5 -11  -3    2.12    0.20
   5 -11  -3    2.27    0.24
  -5 -11   3    2.28    0.26
   5  11  -2    0.84    0.17
  -5  11   2    0.61    0.13
  -5 -11   2    0.77    0.18
   5 -11  -2    0.45    0.17
   5  11  -1    0.26    0.14
  -5  11   1    0.10    0.10
  -5 -11   1    0.38    0.15
   5 -11  -1   -0.02    0.15
  -5  11   0    4.98    0.27
   5  11   0    5.35    0.23
  -5 -11   0    5.22    0.31
  -5 -11   0    4.77    0.29
   5 -11   0    5.74    0.37
  -5  11  -1    8.34    0.35
   5  11   1    8.89    0.32
   5 -11   1    8.44    0.45
  -5 -11  -1    8.85    0.38
  -5 -11  -1    8.92    0.38
   5  11   2    7.57    0.33
  -5  11  -2    7.36    0.35
   5 -11   2    8.07    0.47
  -5 -11  -2    7.90    0.37
   5  11   3    0.23    0.13
  -5  11  -3    0.46    0.15
  -5 -11  -3    0.92    0.18
   5 -11   3    0.09    0.24
  -5  11  -4    0.09    0.13
   5  11   4   -0.02    0.13
   5 -11   4    0.19    0.26
  -5 -11  -4    0.22    0.15
  -5  11  -5   -0.03    0.13
   5  11   5    0.19    0.16
  -5 -11  -5    0.11    0.15
   5 -11   5   -0.35    0.26
  -5  11  -6    4.16    0.36
   5  11   6    4.04    0.35
   5 -11   6    4.62    0.47
  -5 -11  -6    4.95    0.38
   5  12  -6    0.65    0.23
  -5 -12   6    0.42    0.24
   5 -12  -6    0.36    0.22
   5  12  -5   -0.02    0.16
  -5 -12   5    0.08    0.19
   5 -12  -5    0.15    0.17
   5  12  -4    5.34    0.36
  -5  12   4    5.28    0.28
   5 -12  -4    5.13    0.32
  -5 -12   4    5.64    0.39
  -5  12   3    0.71    0.14
   5  12  -3    0.46    0.16
  -5 -12   3    0.77    0.20
   5 -12  -3    0.53    0.17
  -5  12   2    1.92    0.18
   5  12  -2    1.45    0.20
   5 -12  -2    1.57    0.23
  -5 -12   2    1.74    0.23
   5  12  -1   13.21    0.48
  -5  12   1   13.09    0.43
   5 -12  -1   13.61    0.53
  -5 -12   1   14.10    0.50
  -5  12   0    1.47    0.17
   5  12   0    1.53    0.14
  -5 -12   0    1.39    0.20
  -5 -12   0    2.01    0.21
   5 -12   0    1.63    0.25
  -5  12  -1  116.07    1.94
   5  12   1  115.96    1.82
  -5 -12  -1  115.55    2.07
   5 -12   1  116.74    2.24
  -5 -12  -1  117.33    2.09
   5  12   2    9.34    0.36
  -5  12  -2    9.66    0.39
  -5 -12  -2    9.04    0.40
   5 -12   2    9.08    0.49
   5  12   3   22.85    0.63
  -5  12  -3   24.11    0.68
  -5 -12  -3   24.65    0.72
   5 -12   3   24.84    0.81
  -5  12  -4    2.07    0.23
   5  12   4    2.04    0.24
  -5 -12  -4    2.24    0.25
   5 -12   4    1.96    0.36
  -5  12  -5    1.97    0.24
   5  12   5    2.05    0.26
  -5 -12  -5    2.00    0.27
   5 -12   5    1.73    0.36
  -5  12  -6    0.22    0.19
   5  12   6    0.27    0.20
  -5 -12  -6    0.13    0.17
   5 -12   6    0.29    0.32
   5  13  -6    1.48    0.28
   5 -13  -6    1.75    0.29
  -5 -13   6    1.93    0.33
   5  13  -5   10.66    0.52
   5 -13  -5   11.73    0.50
  -5 -13   5   10.75    0.56
  -5  13   4    0.06    0.10
   5  13  -4    0.12    0.15
   5 -13  -4    0.19    0.15
   5 -13  -4    0.04    0.13
  -5 -13   4    0.20    0.19
   5  13  -3    5.13    0.34
  -5  13   3    5.62    0.29
   5 -13  -3    5.30    0.35
  -5 -13   3    6.00    0.38
  -5  13   2    7.48    0.32
   5  13  -2    7.42    0.38
  -5 -13   2    7.62    0.40
   5 -13  -2    7.72    0.40
   5  13  -1    7.96    0.38
  -5  13   1    7.88    0.34
   5 -13  -1    8.65    0.44
  -5 -13   1    8.54    0.40
   5  13   0   17.99    0.44
  -5  13   0   17.47    0.52
  -5 -13   0   18.14    0.56
   5 -13   0   18.28    0.63
  -5 -13   0   17.11    0.56
  -5  13  -1   23.65    0.64
   5  13   1   24.57    0.57
   5 -13   1   25.51    0.79
  -5 -13  -1   24.96    0.69
   5  13   2    0.19    0.12
  -5  13  -2    0.27    0.13
   5 -13   2    0.35    0.23
  -5 -13  -2    0.39    0.14
  -5  13  -3   23.21    0.68
   5  13   3   23.78    0.64
  -5 -13  -3   24.58    0.73
   5 -13   3   24.83    0.83
   5  13   4    3.14    0.28
  -5  13  -4    3.16    0.28
   5 -13   4    3.31    0.40
  -5 -13  -4    3.34    0.29
   5  13   5    7.16    0.40
  -5  13  -5    5.91    0.38
   5 -13   5    7.15    0.54
  -5 -13  -5    7.28    0.43
   5  13   6    0.54    0.21
  -5  13  -6    0.29    0.19
  -5 -13  -6    0.31    0.20
   5 -13   6    0.34    0.33
   5  14  -6    2.89    0.35
  -5 -14   6    4.37    0.43
   5 -14  -6    2.79    0.34
  -5  14   5    0.23    0.14
   5  14  -5    0.28    0.19
   5 -14  -5    0.13    0.18
  -5 -14   5    0.33    0.22
   5  14  -4    1.69    0.25
  -5  14   4    1.72    0.20
  -5 -14   4    1.52    0.27
   5 -14  -4    1.65    0.23
  -5  14   3    0.10    0.11
   5  14  -3    0.37    0.16
  -5 -14   3    0.23    0.17
   5 -14  -3    0.18    0.16
   5  14  -2   26.80    0.75
  -5  14   2   27.09    0.67
  -5 -14   2   26.22    0.77
   5 -14  -2   26.65    0.77
  -5  14   1    0.57    0.13
   5  14  -1    0.78    0.18
  -5 -14   1    0.81    0.18
   5 -14  -1    0.55    0.20
  -5  14   0   27.47    0.69
  -5 -14   0   27.69    0.73
  -5 -14   0   26.57    0.74
   5 -14   0   28.32    0.82
   5  14   1    0.61    0.13
  -5  14  -1    0.49    0.14
  -5 -14  -1    0.49    0.15
   5 -14   1    0.55    0.22
  -5  14  -2   22.82    0.64
   5  14   2   22.64    0.59
   5 -14   2   22.81    0.77
  -5 -14  -2   22.15    0.68
   5  14   3   -0.01    0.13
  -5  14  -3    0.17    0.13
  -5 -14  -3    0.12    0.14
   5 -14   3    0.09    0.24
   5  14   4    0.61    0.18
  -5  14  -4    0.59    0.17
  -5 -14  -4    0.68    0.19
   5 -14   4   -0.16    0.28
   5  14   5    1.18    0.23
  -5  14  -5    0.98    0.21
   5 -14   5    1.14    0.35
  -5 -14  -5    1.02    0.23
   5  14   6    0.24    0.20
  -5  14  -6    0.07    0.17
  -5 -14  -6    0.45    0.21
   5 -14   6    0.84    0.36
   5  15  -6   68.07    1.63
  -5 -15   6   69.86    1.71
   5 -15  -6   67.98    1.53
  -5  15   5    2.22    0.23
   5  15  -5    1.58    0.27
  -5 -15   5    1.44    0.29
   5  15  -4   11.44    0.53
  -5  15   4   11.84    0.45
  -5 -15   4   12.12    0.57
   5  15  -3    0.96    0.21
  -5  15   3    0.66    0.15
   5 -15  -3    0.50    0.20
  -5 -15   3    0.71    0.21
  -5  15   2    4.95    0.28
   5  15  -2    5.26    0.34
   5 -15  -2    5.05    0.36
  -5 -15   2    5.19    0.35
  -5  15   1    0.50    0.14
   5  15  -1    0.67    0.18
   5 -15  -1    0.38    0.19
  -5 -15   1    0.55    0.17
  -5  15   0   20.82    0.60
  -5 -15   0   22.38    0.64
   5 -15   0   21.65    0.73
  -5 -15   0   22.19    0.67
   5  15   1   -0.03    0.10
  -5  15  -1   -0.06    0.09
   5 -15   1   -0.08    0.20
  -5 -15  -1    0.09    0.12
  -5  15  -2    1.07    0.18
   5  15   2    1.44    0.18
  -5 -15  -2    1.49    0.22
   5 -15   2    1.50    0.30
  -5  15  -3    1.58    0.21
   5  15   3    1.11    0.18
   5 -15   3    0.92    0.30
  -5 -15  -3    1.40    0.22
  -5  15  -4    2.45    0.26
   5  15   4    1.98    0.24
   5 -15   4    2.97    0.40
  -5 -15  -4    2.23    0.27
  -5  15  -5    0.66    0.20
   5  15   5    1.30    0.24
   5 -15   5    1.07    0.36
  -5 -15  -5    1.22    0.23
   5  16  -6   10.03    0.57
  -5 -16   6   10.15    0.60
  -5  16   5    6.78    0.36
   5  16  -5    6.39    0.43
  -5 -16   5    6.35    0.47
   5  16  -4    7.62    0.44
  -5  16   4    8.11    0.38
  -5 -16   4    8.15    0.48
  -5  16   3    4.44    0.28
   5  16  -3    4.49    0.33
   5 -16  -3    4.85    0.36
  -5 -16   3    4.73    0.36
   5  16  -2    0.17    0.15
  -5  16   2    0.26    0.13
  -5 -16   2    0.20    0.16
   5 -16  -2    0.09    0.17
   5  16  -1    0.11    0.15
  -5  16   1    0.02    0.11
   5 -16  -1    0.02    0.19
  -5 -16   1    0.18    0.15
  -5  16   0    2.52    0.22
   5 -16   0    2.19    0.30
  -5 -16   0    2.60    0.26
  -5 -16   0    2.51    0.26
  -5  16  -1    0.62    0.15
   5  16   1    0.72    0.15
  -5 -16  -1    0.75    0.18
   5 -16   1    0.35    0.23
   5  16   2    0.37    0.14
  -5  16  -2    0.50    0.15
  -5 -16  -2    0.76    0.19
   5 -16   2    0.65    0.28
  -5  16  -3    2.15    0.24
   5  16   3    2.46    0.24
  -5 -16  -3    2.22    0.26
   5 -16   3    2.28    0.37
  -5  16  -4    3.71    0.31
   5  16   4    3.32    0.29
  -5 -16  -4    3.35    0.32
   5 -16   4    3.05    0.42
   5  16   5    0.85    0.22
  -5  16  -5    1.13    0.23
  -5 -16  -5    1.45    0.25
   5 -16   5    0.86    0.35
   5  17  -6    2.18    0.33
  -5 -17   6    2.44    0.37
   5  17  -5   -0.08    0.18
  -5  17   5   -0.03    0.13
  -5 -17   5    0.37    0.23
  -5  17   4   -0.18    0.11
   5  17  -4    0.05    0.17
  -5 -17   4    0.32    0.20
  -5  17   3    1.87    0.21
   5  17  -3    1.85    0.25
  -5 -17   3    1.86    0.27
   5 -17  -3    1.88    0.26
   5  17  -2   13.35    0.54
  -5  17   2   14.42    0.49
   5 -17  -2   14.09    0.56
  -5 -17   2   13.42    0.54
   5  17  -1    0.08    0.15
  -5  17   1    0.03    0.11
   5 -17  -1   -0.09    0.18
  -5 -17   1    0.19    0.15
  -5  17   0   -0.01    0.11
  -5 -17   0    0.15    0.13
  -5 -17   0    0.06    0.13
   5 -17   0   -0.17    0.20
   5  17   1   21.17    0.54
  -5  17  -1   20.65    0.62
   5 -17   1   21.09    0.76
  -5 -17  -1   20.91    0.68
  -5  17  -2    3.85    0.28
   5  17   2    3.94    0.27
   5 -17   2    4.12    0.41
  -5 -17  -2    3.87    0.32
  -5  17  -3    1.39    0.21
   5  17   3    1.09    0.19
  -5 -17  -3    1.11    0.22
   5 -17   3    0.81    0.31
   5  17   4    1.51    0.23
  -5  17  -4    2.29    0.26
  -5 -17  -4    2.16    0.28
   5 -17   4    2.17    0.39
  -5  17  -5    0.82    0.21
   5  17   5    0.84    0.22
   5 -17   5    0.88    0.36
  -5 -17  -5    0.96    0.23
   5  18  -5    4.24    0.38
  -5  18   5    4.01    0.31
  -5 -18   5    4.58    0.42
   5  18  -4    2.25    0.30
  -5  18   4    2.71    0.25
  -5 -18   4    2.20    0.31
   5  18  -3    2.79    0.30
  -5  18   3    3.83    0.28
  -5 -18   3    3.51    0.34
   5 -18  -3    3.35    0.33
  -5  18   2    1.37    0.20
   5  18  -2    1.83    0.25
   5 -18  -2    1.34    0.25
  -5 -18   2    1.89    0.26
   5  18  -1    7.29    0.40
  -5  18   1    7.12    0.35
   5 -18  -1    6.35    0.43
  -5 -18   1    7.16    0.40
  -5  18   0    1.34    0.19
  -5 -18   0    1.37    0.22
   5 -18   0    1.15    0.27
  -5  18  -1   17.37    0.58
   5  18   1   19.01    0.52
  -5 -18  -1   18.73    0.64
   5 -18   1   18.71    0.72
   5  18   2    6.80    0.33
  -5  18  -2    6.21    0.36
   5 -18   2    6.35    0.49
  -5 -18  -2    6.78    0.40
  -5  18  -3    2.70    0.27
   5  18   3    2.67    0.25
  -5 -18  -3    3.33    0.32
   5 -18   3    2.73    0.40
   5  18   4    0.44    0.18
  -5  18  -4    0.43    0.17
  -5 -18  -4    0.80    0.21
   5 -18   4   -0.09    0.31
   5  18   5    4.02    0.34
  -5  18  -5    4.07    0.35
  -5 -18  -5    3.93    0.38
   5 -18   5    3.71    0.48
   5  19  -5    3.37    0.36
  -5  19   5    2.81    0.28
  -5 -19   5    3.36    0.39
   5  19  -4    2.95    0.33
  -5  19   4    2.80    0.27
  -5 -19   4    2.74    0.34
  -5  19   3    0.06    0.13
   5  19  -3    0.19    0.17
  -5 -19   3    0.07    0.18
   5 -19  -3   -0.34    0.17
  -5  19   2   12.10    0.47
   5  19  -2   12.14    0.53
   5 -19  -2   12.82    0.56
  -5 -19   2   12.16    0.53
  -5  19   1   11.00    0.45
   5  19  -1   11.23    0.50
  -5 -19   1   11.06    0.49
   5 -19  -1   11.03    0.53
  -5  19   0    7.14    0.37
  -5 -19   0    7.55    0.41
   5 -19   0    7.97    0.49
  -5  19  -1   26.64    0.74
  -5 -19  -1   26.38    0.80
   5 -19   1   25.65    0.87
   5  19   2    0.38    0.15
  -5  19  -2    0.47    0.16
  -5 -19  -2    0.67    0.19
   5 -19   2    0.17    0.27
  -5  19  -3    0.24    0.16
   5  19   3    0.51    0.17
  -5 -19  -3    0.35    0.18
   5 -19   3   -0.05    0.29
   5  19   4    5.92    0.37
  -5  19  -4    6.15    0.39
  -5 -19  -4    6.29    0.43
   5 -19   4    6.75    0.57
  -5  19  -5    2.21    0.29
   5  19   5    2.21    0.29
   5 -19   5    3.01    0.47
  -5 -19  -5    2.48    0.33
  -5  20   5   -0.03    0.14
   5  20  -5   -0.02    0.20
  -5 -20   5    0.15    0.23
   5  20  -4    0.32    0.20
  -5  20   4    0.26    0.16
  -5 -20   4    0.05    0.20
   5  20  -3    2.59    0.31
  -5  20   3    2.57    0.26
  -5 -20   3    3.61    0.35
  -5  20   2    5.92    0.35
   5  20  -2    5.75    0.39
  -5 -20   2    5.79    0.39
   5 -20  -2    5.47    0.41
   5  20  -1    8.09    0.44
  -5  20   1    8.61    0.41
  -5 -20   1    8.84    0.44
   5 -20  -1    8.60    0.49
  -5  20   0    1.34    0.20
   5 -20   0    1.12    0.30
  -5 -20   0    1.34    0.23
  -5  20  -1   -0.07    0.12
  -5 -20  -1    0.25    0.16
   5 -20   1   -0.27    0.24
  -5  20  -2   16.38    0.58
   5  20   2   15.43    0.51
  -5 -20  -2   16.01    0.63
   5 -20   2   16.11    0.73
  -5  20  -3    0.38    0.17
   5  20   3    0.31    0.16
  -5 -20  -3    0.60    0.20
   5 -20   3    0.56    0.32
  -5  20  -4    0.67    0.21
   5  20   4    0.54    0.19
   5 -20   4    0.64    0.35
  -5 -20  -4    0.69    0.22
  -5  21   5    1.26    0.23
   5  21  -5    1.25    0.29
  -5 -21   5    2.57    0.37
  -5  21   4    2.18    0.26
   5  21  -4    1.94    0.31
  -5 -21   4    2.36    0.34
  -5  21   3    1.53    0.22
   5  21  -3    1.46    0.27
  -5 -21   3    0.95    0.25
  -5  21   2    0.01    0.13
   5  21  -2    0.07    0.17
  -5 -21   2   -0.03    0.16
   5 -21  -2   -0.22    0.21
  -5  21   1    0.58    0.17
   5  21  -1    0.73    0.22
   5 -21  -1    0.50    0.25
  -5  21   0    1.16    0.20
  -5 -21   0    1.09    0.22
   5 -21   0    1.08    0.30
  -5  21  -1    1.93    0.24
   5 -21   1    1.20    0.33
  -5 -21  -1    1.90    0.27
  -5  21  -2   -0.07    0.13
   5  21   2    0.14    0.14
   5 -21   2    0.19    0.30
  -5 -21  -2    0.12    0.16
  -5  21  -3    6.76    0.40
   5  21   3    6.47    0.37
   5 -21   3    6.87    0.56
  -5 -21  -3    7.19    0.45
  -5  21  -4    0.99    0.23
   5  21   4    0.44    0.19
  -5 -21  -4    0.54    0.22
   5 -21   4    0.11    0.34
   5  22  -4    1.54    0.29
  -5  22   4    1.24    0.23
  -5 -22   4    1.50    0.29
  -5  22   3    2.19    0.26
   5  22  -3    1.74    0.29
  -5 -22   3    1.76    0.29
   5  22  -2    2.18    0.29
  -5  22   2    2.18    0.25
  -5 -22   2    2.01    0.28
   5 -22  -2    1.81    0.30
   5  22  -1   28.58    0.86
  -5  22   1   26.89    0.78
   5 -22  -1   28.37    0.89
  -5  22   0    9.35    0.44
  -5 -22   0   10.06    0.50
   5 -22   0    9.32    0.56
  -5  22  -1    4.08    0.31
  -5 -22  -1    4.39    0.36
   5 -22   1    4.22    0.44
  -5  22  -2   28.86    0.83
   5  22   2   29.68    0.76
   5 -22   2   31.16    1.03
  -5 -22  -2   30.04    0.92
  -5  22  -3   -0.06    0.14
   5  22   3    0.17    0.16
   5 -22   3   -0.05    0.29
  -5 -22  -3   -0.12    0.14
   5  22   4    4.17    0.34
  -5  22  -4    4.17    0.36
  -5 -22  -4    4.24    0.40
   5 -22   4    4.83    0.54
   5  23  -4    9.30    0.55
  -5  23   4   10.59    0.51
  -5 -23   4   11.09    0.60
   5  23  -3    0.37    0.23
  -5  23   3    0.44    0.18
  -5 -23   3    0.90    0.25
   5  23  -2    0.80    0.23
  -5  23   2    1.26    0.22
  -5 -23   2    0.93    0.24
  -5  23   1    0.68    0.19
   5  23  -1    0.84    0.24
   5 -23  -1    0.35    0.28
  -5  23   0    0.20    0.14
  -5 -23   0    0.25    0.18
   5 -23   0   -0.25    0.27
  -5  23  -1    0.40    0.17
  -5 -23  -1    0.30    0.18
   5 -23   1   -0.02    0.29
  -5  23  -2    8.71    0.46
   5 -23   2    8.69    0.60
  -5 -23  -2    8.68    0.49
  -5  23  -3    2.76    0.30
   5  23   3    3.86    0.32
   5 -23   3    3.00    0.45
  -5 -23  -3    3.19    0.35
  -5  24   4    1.36    0.24
   5  24  -4    1.06    0.28
  -5  24   3   18.05    0.65
   5  24  -3   18.17    0.73
  -5 -24   3   17.99    0.72
  -5  24   2    1.07    0.22
   5  24  -2    1.42    0.27
  -5 -24   2    1.36    0.25
  -5  24   1    0.81    0.20
   5  24  -1    0.89    0.25
   5 -24  -1    0.35    0.30
  -5  24   0    0.08    0.15
   5 -24   0   -0.26    0.27
  -5 -24   0   -0.03    0.16
  -5  24  -1    1.16    0.22
   5 -24   1    0.79    0.32
  -5 -24  -1    0.89    0.23
  -5  24  -2    8.74    0.46
   5 -24   2    7.93    0.60
  -5 -24  -2    9.06    0.52
  -5  24  -3    0.30    0.19
   5  24   3    0.56    0.20
   5 -24   3    0.46    0.35
  -5 -24  -3    0.32    0.21
  -5  25   3    0.27    0.18
   5  25  -3    0.16    0.22
  -5 -25   3    0.11    0.21
  -5  25   2   11.00    0.51
   5  25  -2   11.01    0.56
  -5  25   1    0.04    0.14
   5  25  -1    0.16    0.20
   5 -25  -1   -0.10    0.27
  -5  25   0    4.10    0.34
   5 -25   0    4.36    0.46
  -5 -25   0    4.17    0.38
  -5  25  -1    2.10    0.27
   5 -25   1    0.90    0.36
  -5 -25  -1    2.36    0.32
  -5  25  -2    3.47    0.33
   5 -25   2    3.00    0.45
  -5 -25  -2    3.43    0.37
   5  26  -2    0.06    0.20
  -5  26   2    0.27    0.17
  -5  26   1    9.82    0.49
   5  26  -1   10.14    0.55
   5 -26  -1    9.79    0.60
  -5  26   0    0.59    0.20
  -5 -26   0    0.92    0.25
   5 -26   0    0.79    0.34
  -5  26  -1    0.21    0.17
   5 -26   1   -0.51    0.28
  -5 -26  -1    0.44    0.21
  -5  26  -2    0.87    0.22
   5 -26   2    0.25    0.35
  -5 -26  -2    0.80    0.25
   5  27  -2   12.18    0.62
  -5  27   1    0.83    0.22
   5  27  -1    0.61    0.25
  -5  27   0    0.17    0.17
   5 -27   0   -0.09    0.30
  -5 -27   0    0.32    0.21
  -5  27  -1    1.42    0.25
  -5 -27  -1    1.86    0.30
   5 -27   1    0.87    0.37
   6   0  -7   -0.10    0.23
  -6   0   7   -0.05    0.24
  -6   0   6    6.15    0.47
   6   0  -6    6.42    0.44
  -6   0   5    0.05    0.19
   6   0  -5    0.01    0.17
   6   0  -4    0.40    0.16
  -6   0   4    0.11    0.18
   6   0  -3    0.07    0.12
  -6   0   3   -0.08    0.14
  -6   0   2   26.78    0.80
   6   0  -2   27.67    0.68
  -6   0   1    0.06    0.08
  -6   0   1    0.11    0.15
   6   0  -1    0.01    0.09
  -6   0   0   14.55    0.43
   6   0   0   14.91    0.42
  -6   0   0   15.20    0.56
  -6   0  -1   -0.01    0.10
   6   0   1    0.15    0.16
   6   0   2    3.51    0.32
  -6   0  -2    3.26    0.25
   6   0   3   -0.21    0.17
  -6   0  -3   -0.11    0.10
  -6   0  -4    0.41    0.15
  -6   0  -5   -0.09    0.13
  -6   0  -6    0.37    0.20
  -6   1   7    0.17    0.25
   6   1  -7    0.57    0.26
  -6  -1   7    0.17    0.26
   6  -1  -7    0.36    0.26
   6   1  -6    1.55    0.29
  -6   1   6    2.43    0.34
   6  -1  -6    1.52    0.28
  -6  -1   6    1.54    0.31
   6   1  -5    0.74    0.21
  -6   1   5    0.34    0.21
   6  -1  -5    0.72    0.21
  -6  -1   5    0.41    0.22
   6   1  -4    0.32    0.16
  -6   1   4    0.63    0.20
   6  -1  -4    0.57    0.17
  -6  -1   4    0.75    0.22
   6   1  -3    2.47    0.24
  -6   1   3    2.33    0.28
  -6  -1   3    1.96    0.26
   6  -1  -3    2.35    0.23
   6   1  -2    7.20    0.34
  -6   1   2    7.60    0.42
  -6  -1   2    6.62    0.40
   6  -1  -2    6.81    0.32
  -6   1   1    7.39    0.29
  -6   1   1    7.65    0.42
   6   1  -1    8.14    0.33
   6  -1  -1    7.63    0.31
  -6  -1   1    7.87    0.28
  -6  -1   1    8.34    0.42
   6   1   0    9.51    0.33
  -6   1   0    8.70    0.33
  -6   1   0    8.46    0.43
   6  -1   0    8.31    0.31
  -6  -1   0    9.02    0.43
  -6  -1   0    8.81    0.32
  -6   1  -1   43.21    0.88
   6   1   1   41.04    0.99
   6   1   1   41.27    0.83
  -6  -1  -1   43.07    0.87
   6  -1   1   42.31    1.01
   6   1   2    0.25    0.18
  -6   1  -2    0.03    0.11
   6  -1   2    0.09    0.18
  -6  -1  -2   -0.05    0.10
  -6   1  -3    0.56    0.15
   6   1   3    0.87    0.22
  -6  -1  -3    0.80    0.16
   6  -1   3    0.64    0.23
  -6   1  -4    0.08    0.12
  -6  -1  -4   -0.13    0.11
   6  -1   4    0.09    0.23
  -6   1  -5    0.02    0.14
  -6  -1  -5    0.29    0.16
  -6   1  -6    0.52    0.21
  -6  -1  -6    1.25    0.24
   6   2  -7   -0.19    0.21
   6  -2  -7   -0.26    0.20
   6   2  -6   27.00    0.88
  -6   2   6   25.95    0.89
   6  -2  -6   25.53    0.85
  -6  -2   6   26.82    0.91
   6   2  -5   12.22    0.54
  -6   2   5   12.42    0.58
  -6  -2   5   12.34    0.58
   6  -2  -5   12.17    0.53
  -6   2   4    2.64    0.30
   6   2  -4    2.96    0.28
   6  -2  -4    2.03    0.24
  -6  -2   4    2.50    0.30
  -6   2   3   -0.05    0.16
   6   2  -3   -0.05    0.12
   6  -2  -3   -0.10    0.11
  -6  -2   3    0.10    0.16
   6   2  -2   11.76    0.43
  -6   2   2   11.37    0.51
   6  -2  -2   11.88    0.41
  -6  -2   2   11.43    0.50
  -6   2   1   16.25    0.61
  -6   2   1   17.41    0.46
   6   2  -1   17.31    0.50
   6  -2  -1   17.44    0.47
  -6  -2   1   17.07    0.60
  -6  -2   1   17.24    0.43
   6   2   0   38.16    0.80
  -6   2   0   38.36    0.80
  -6  -2   0   38.29    0.77
  -6  -2   0   37.96    0.96
   6   2   1    0.49    0.18
  -6   2  -1    0.59    0.14
   6   2   1    0.55    0.13
   6  -2   1    0.92    0.21
  -6  -2  -1    0.74    0.14
   6   2   2   11.49    0.47
  -6   2  -2   10.46    0.41
  -6  -2  -2   10.74    0.41
   6  -2   2   10.68    0.48
   6   2   3   19.84    0.63
  -6   2  -3   18.05    0.58
   6  -2   3   19.30    0.66
  -6  -2  -3   18.49    0.58
  -6   2  -4    2.85    0.27
   6  -2   4    2.62    0.33
  -6  -2  -4    2.87    0.26
  -6   2  -5    1.05    0.21
  -6  -2  -5    1.06    0.21
   6   2   6    1.63    0.26
  -6   2  -6    1.96    0.28
   6   3  -7   -0.04    0.21
   6   3  -6    0.01    0.19
  -6   3   6    0.20    0.22
  -6  -3   6    0.24    0.23
   6  -3  -6   -0.19    0.19
  -6   3   5   -0.04    0.19
   6   3  -5    0.10    0.17
  -6  -3   5    0.15    0.20
   6  -3  -5    0.14    0.17
   6   3  -4    0.89    0.20
  -6   3   4    0.78    0.23
   6  -3  -4    1.01    0.20
  -6  -3   4    0.81    0.22
   6   3  -3    2.36    0.24
  -6   3   3    2.23    0.27
  -6  -3   3    2.49    0.28
   6  -3  -3    2.28    0.23
  -6   3   2   25.98    0.59
   6   3  -2   27.09    0.69
  -6   3   2   25.96    0.79
   6  -3  -2   26.74    0.65
  -6  -3   2   27.46    0.80
  -6   3   1    0.32    0.11
  -6   3   1    0.46    0.19
   6  -3  -1    0.37    0.12
  -6   3   0    6.87    0.30
   6   3   0    6.60    0.29
  -6  -3   0    6.99    0.39
   6  -3   0    6.79    0.39
  -6  -3   0    6.92    0.29
  -6   3  -1    4.72    0.27
   6  -3   1    4.62    0.35
  -6  -3  -1    4.06    0.25
  -6   3  -2    0.96    0.16
   6   3   2    0.94    0.20
   6  -3   2    0.77    0.22
  -6  -3  -2    0.82    0.15
  -6   3  -3    2.07    0.22
   6   3   3    1.86    0.25
   6  -3   3    1.97    0.29
  -6  -3  -3    1.80    0.21
  -6   3  -4    1.72    0.22
  -6  -3  -4    1.48    0.21
   6  -3   4    0.96    0.28
  -6   3  -5    0.23    0.16
  -6  -3  -5    0.10    0.14
  -6   3  -6    0.26    0.18
   6   3   6    0.28    0.19
   6   4  -6    0.80    0.25
  -6   4   6    1.06    0.27
  -6  -4   6    0.85    0.27
   6  -4  -6    0.56    0.24
   6   4  -5    7.19    0.43
  -6   4   5    6.20    0.44
  -6  -4   5    6.16    0.44
   6  -4  -5    6.65    0.41
   6   4  -4    0.14    0.15
  -6   4   4    0.40    0.20
  -6  -4   4    0.13    0.18
   6  -4  -4    0.14    0.15
   6   4  -3    3.25    0.27
  -6   4   3    2.88    0.30
  -6  -4   3    3.34    0.33
   6  -4  -3    3.31    0.25
  -6   4   2    9.67    0.33
   6   4  -2   10.03    0.40
  -6   4   2   10.31    0.49
  -6  -4   2    9.33    0.45
   6  -4  -2    9.64    0.36
   6   4  -1  122.87    2.09
  -6   4   1  121.32    2.34
  -6   4   1  123.23    1.95
  -6  -4   1  122.86    2.32
  -6   4   0    7.65    0.32
   6   4   0    7.87    0.33
   6  -4   0    8.12    0.42
  -6  -4   0    8.25    0.41
  -6  -4   0    7.53    0.30
  -6   4  -1   44.92    0.92
  -6  -4  -1   44.35    0.92
  -6  -4  -1   43.46    1.03
  -6  -4  -1   43.79    0.88
   6  -4   1   43.85    1.07
  -6   4  -2    2.26    0.21
   6   4   2    2.66    0.25
   6  -4   2    2.08    0.27
  -6  -4  -2    2.33    0.20
  -6  -4  -2    2.27    0.21
  -6   4  -3    0.32    0.13
  -6  -4  -3    0.23    0.13
   6  -4   3    0.05    0.20
  -6   4  -4    1.91    0.23
  -6  -4  -4    2.09    0.23
   6  -4   4    2.11    0.33
  -6   4  -5    3.32    0.30
   6   4   6    3.98    0.36
  -6   4  -6    3.99    0.35
  -6   5   6    2.95    0.36
   6   5  -6    2.17    0.31
  -6  -5   6    2.71    0.35
   6  -5  -6    2.81    0.34
   6   5  -5    3.63    0.33
  -6   5   5    3.39    0.35
  -6  -5   5    3.52    0.36
   6  -5  -5    3.21    0.32
   6   5  -4    0.17    0.15
  -6   5   4    0.11    0.17
   6  -5  -4   -0.03    0.13
  -6  -5   4    0.05    0.18
   6   5  -3    0.92    0.18
  -6   5   3    0.94    0.22
   6  -5  -3    0.77    0.16
  -6  -5   3    1.26    0.23
   6   5  -2    1.00    0.18
  -6   5   2    1.07    0.14
  -6   5   2    1.02    0.23
  -6  -5   2    1.31    0.23
   6  -5  -2    0.97    0.15
   6   5  -1    6.76    0.32
  -6   5   1    6.48    0.41
  -6   5   1    5.50    0.27
  -6  -5   1    6.22    0.38
  -6   5   0    5.06    0.27
   6   5   0    5.40    0.28
  -6  -5   0    5.07    0.33
  -6  -5   0    5.00    0.24
   6  -5   0    4.82    0.36
  -6   5  -1    4.04    0.26
  -6  -5  -1    3.97    0.24
  -6  -5  -1    4.62    0.26
  -6  -5  -1    3.94    0.30
   6  -5   1    4.28    0.35
  -6   5  -2    0.69    0.15
   6   5   2    0.96    0.19
  -6  -5  -2    0.73    0.14
  -6  -5  -2    0.85    0.14
   6  -5   2    1.04    0.24
  -6   5  -3    2.62    0.24
   6  -5   3    2.29    0.30
  -6  -5  -3    2.29    0.22
  -6   5  -4    3.87    0.30
   6  -5   4    3.89    0.39
  -6  -5  -4    3.29    0.28
   6   5   5    2.27    0.27
  -6   5  -5    2.13    0.26
   6   5   6    0.26    0.19
  -6   5  -6    0.11    0.16
   6   6  -6    3.08    0.35
  -6   6   6    3.37    0.38
  -6  -6   6    3.38    0.38
   6  -6  -6    3.62    0.37
   6   6  -5   20.32    0.72
  -6   6   5   19.72    0.74
   6  -6  -5   21.14    0.71
  -6  -6   5   21.28    0.78
  -6   6   4   13.52    0.58
   6   6  -4   13.79    0.54
   6  -6  -4   14.12    0.52
  -6  -6   4   13.49    0.59
  -6   6   3   16.55    0.63
   6   6  -3   15.64    0.55
  -6  -6   3   16.36    0.62
   6  -6  -3   17.57    0.52
   6   6  -2    5.24    0.31
  -6   6   2    4.66    0.36
  -6   6   2    4.74    0.25
  -6  -6   2    5.09    0.36
  -6   6   1   28.01    0.65
   6   6  -1   28.48    0.71
   6  -6  -1   27.73    0.80
  -6  -6   1   28.52    0.80
  -6   6   0   14.31    0.45
   6   6   0   14.21    0.46
  -6  -6   0   14.53    0.53
  -6  -6   0   14.17    0.40
   6  -6   0   14.69    0.56
  -6   6  -1    0.89    0.16
  -6  -6  -1    0.79    0.14
   6  -6   1    0.91    0.22
  -6  -6  -1    0.72    0.14
  -6  -6  -1    0.91    0.19
  -6   6  -2    5.47    0.31
   6   6   2    6.10    0.34
  -6  -6  -2    5.67    0.30
  -6  -6  -2    5.89    0.30
   6  -6   2    5.00    0.38
  -6   6  -3    1.86    0.21
  -6  -6  -3    2.54    0.23
  -6  -6  -3    1.84    0.21
   6  -6   3    1.87    0.30
   6   6   4    0.73    0.19
  -6   6  -4    0.63    0.17
   6  -6   4    0.50    0.28
  -6   6  -5    5.31    0.37
   6   6   5    5.80    0.38
   6  -6   5    5.87    0.49
  -6   6  -6    0.06    0.18
   6   6   6    0.38    0.20
  -6   7   6    4.90    0.43
   6   7  -6    4.12    0.39
   6  -7  -6    4.14    0.38
  -6  -7   6    4.50    0.43
   6   7  -5    4.22    0.36
  -6   7   5    4.74    0.41
   6  -7  -5    5.36    0.39
  -6  -7   5    4.41    0.40
  -6   7   4   -0.08    0.18
   6   7  -4    0.35    0.17
  -6  -7   4    0.39    0.20
   6  -7  -4   -0.08    0.14
  -6   7   3    0.09    0.18
   6   7  -3   -0.18    0.12
   6  -7  -3   -0.05    0.12
  -6  -7   3    0.00    0.15
  -6   7   2    5.20    0.37
   6   7  -2    4.46    0.29
  -6   7   2    4.62    0.25
  -6  -7   2    5.38    0.37
   6   7  -1    3.67    0.26
  -6   7   1    3.38    0.23
  -6  -7   1    3.60    0.31
   6  -7  -1    3.44    0.31
   6   7   0    4.98    0.29
  -6   7   0    4.50    0.26
  -6  -7   0    4.65    0.33
   6  -7   0    4.80    0.36
  -6  -7   0    4.70    0.23
  -6   7  -1    1.73    0.19
  -6  -7  -1    1.78    0.23
  -6  -7  -1    1.85    0.17
  -6  -7  -1    1.93    0.19
   6  -7   1    1.97    0.27
   6   7   2    0.21    0.16
  -6   7  -2    0.02    0.11
   6  -7   2    0.00    0.20
  -6  -7  -2    0.22    0.11
  -6  -7  -2    0.15    0.11
  -6   7  -3    0.31    0.14
   6  -7   3   -0.06    0.22
  -6  -7  -3    0.17    0.12
  -6  -7  -3    0.36    0.14
  -6   7  -4    6.24    0.37
   6   7   4    6.69    0.37
   6  -7   4    6.52    0.49
   6   7   5    5.30    0.37
  -6   7  -5    5.86    0.38
   6  -7   5    4.65    0.46
  -6   7  -6    0.07    0.17
   6   7   6    0.20    0.19
   6   8  -6    3.96    0.39
  -6  -8   6    4.70    0.43
   6  -8  -6    4.17    0.39
   6   8  -5    2.13    0.29
  -6   8   5    1.55    0.28
   6  -8  -5    1.76    0.26
  -6  -8   5    2.18    0.31
  -6   8   4   13.67    0.59
   6   8  -4   12.95    0.54
  -6  -8   4   12.95    0.58
   6  -8  -4   12.58    0.49
   6   8  -3    2.95    0.28
  -6   8   3    3.48    0.33
  -6   8   3    2.93    0.21
  -6  -8   3    3.51    0.32
  -6   8   2    1.17    0.16
  -6   8   2    0.96    0.22
   6   8  -2    1.16    0.19
  -6  -8   2    1.17    0.22
  -6   8   1   22.72    0.58
   6   8  -1   22.54    0.63
  -6  -8   1   23.31    0.71
   6  -8  -1   22.64    0.72
   6   8   0    3.77    0.27
  -6   8   0    3.68    0.24
  -6  -8   0    3.53    0.21
   6  -8   0    3.55    0.34
  -6  -8   0    3.34    0.29
  -6   8  -1    6.00    0.31
  -6  -8  -1    6.14    0.28
  -6  -8  -1    6.51    0.36
  -6  -8  -1    6.29    0.32
   6  -8   1    6.54    0.41
   6   8   2   11.85    0.45
  -6   8  -2   11.61    0.44
   6  -8   2   10.71    0.53
  -6  -8  -2   11.32    0.44
  -6   8  -3    6.81    0.36
   6   8   3    6.75    0.35
  -6  -8  -3    6.85    0.36
   6  -8   3    6.53    0.45
  -6   8  -4    2.77    0.27
   6   8   4    2.46    0.26
   6  -8   4    2.95    0.38
  -6   8  -5    0.73    0.20
   6   8   5    0.63    0.21
   6  -8   5    0.29    0.32
   6   9  -6    2.52    0.34
   6  -9  -6    2.96    0.35
  -6  -9   6    3.08    0.38
  -6   9   5    2.74    0.34
   6   9  -5    2.11    0.29
  -6  -9   5    2.42    0.33
   6  -9  -5    2.29    0.28
  -6   9   4    2.03    0.29
   6   9  -4    1.89    0.25
  -6  -9   4    2.71    0.31
  -6   9   3    0.16    0.11
  -6   9   3    0.20    0.18
   6   9  -3    0.33    0.16
  -6  -9   3    0.37    0.18
  -6   9   2    0.69    0.14
   6   9  -2    0.84    0.18
   6  -9  -2    0.99    0.21
  -6  -9   2    0.84    0.20
  -6   9   1    0.11    0.10
   6   9  -1    0.02    0.13
   6  -9  -1    0.18    0.18
  -6  -9   1    0.10    0.16
  -6   9   0    3.84    0.25
   6   9   0    3.96    0.28
   6   9   0    4.18    0.22
  -6  -9   0    3.82    0.30
   6  -9   0    3.69    0.35
   6   9   1    2.08    0.19
  -6   9  -1    1.75    0.20
  -6  -9  -1    1.93    0.22
  -6  -9  -1    1.76    0.20
   6  -9   1    1.67    0.27
  -6   9  -2   23.30    0.66
   6   9   2   23.68    0.61
   6  -9   2   24.54    0.79
  -6  -9  -2   23.68    0.67
  -6   9  -3    2.14    0.24
   6   9   3    1.64    0.21
   6  -9   3    2.49    0.34
  -6  -9  -3    1.97    0.23
   6   9   4   10.30    0.45
  -6   9  -4   10.12    0.47
  -6  -9  -4    9.94    0.46
   6  -9   4    9.89    0.59
  -6   9  -5    1.30    0.23
   6   9   5    1.38    0.24
   6  -9   5    0.75    0.34
   6  10  -6   11.46    0.60
  -6 -10   6   12.29    0.64
   6 -10  -6   12.35    0.58
  -6  10   5   11.83    0.58
   6  10  -5   11.72    0.56
  -6 -10   5   13.22    0.62
  -6  10   4   12.25    0.56
   6  10  -4   11.45    0.52
  -6 -10   4   11.87    0.56
  -6  10   3    0.10    0.10
   6  10  -3   -0.10    0.13
  -6 -10   3    0.23    0.17
  -6  10   2   -0.05    0.09
   6  10  -2    0.00    0.13
  -6 -10   2    0.09    0.16
   6 -10  -2    0.07    0.17
   6  10  -1    8.97    0.40
  -6  10   1    9.38    0.37
  -6 -10   1    9.44    0.45
   6 -10  -1    9.49    0.47
  -6  10   0    8.54    0.36
   6  10   0    8.18    0.38
   6 -10   0    8.61    0.47
  -6 -10   0    8.55    0.41
  -6  10  -1    0.08    0.11
   6  10   1    0.16    0.11
   6 -10   1    0.00    0.20
  -6 -10  -1    0.08    0.14
  -6 -10  -1    0.06    0.12
  -6  10  -2   -0.02    0.11
   6  10   2    0.04    0.12
  -6 -10  -2    0.02    0.11
   6 -10   2   -0.04    0.21
   6  10   3   30.75    0.77
  -6  10  -3   31.24    0.83
   6 -10   3   32.29    0.97
  -6 -10  -3   32.64    0.86
  -6  10  -4    1.54    0.23
   6  10   4    1.51    0.22
  -6 -10  -4    1.15    0.21
   6 -10   4    1.66    0.35
   6  10   5    1.28    0.24
  -6  10  -5    1.06    0.22
   6 -10   5    0.79    0.35
   6  11  -6    7.11    0.50
  -6 -11   6    7.25    0.53
  -6  11   5    3.08    0.35
   6  11  -5    3.70    0.36
  -6 -11   5    3.47    0.37
  -6  11   4    7.34    0.46
   6  11  -4    7.41    0.43
  -6 -11   4    7.01    0.45
  -6  11   3    1.03    0.15
   6  11  -3    1.07    0.21
   6 -11  -3    0.73    0.19
  -6 -11   3    1.04    0.23
   6  11  -2   12.69    0.50
  -6  11   2   12.49    0.43
   6 -11  -2   13.01    0.54
  -6 -11   2   12.83    0.54
  -6  11   1    0.10    0.11
   6  11  -1    0.11    0.14
   6 -11  -1   -0.11    0.18
  -6 -11   1    0.06    0.15
   6  11   0    0.87    0.18
  -6  11   0    1.11    0.17
   6 -11   0    0.97    0.24
  -6 -11   0    1.21    0.20
  -6  11  -1    0.20    0.12
   6  11   1    0.10    0.11
  -6 -11  -1    0.09    0.14
   6 -11   1   -0.01    0.21
  -6 -11  -1    0.17    0.12
   6  11   2    0.04    0.12
  -6  11  -2    0.17    0.13
   6 -11   2   -0.21    0.21
  -6 -11  -2   -0.09    0.10
   6  11   3    3.87    0.29
  -6  11  -3    3.74    0.29
  -6 -11  -3    3.46    0.29
   6 -11   3    4.19    0.42
   6  11   4   14.24    0.54
  -6  11  -4   14.70    0.57
   6 -11   4   16.03    0.73
  -6 -11  -4   16.24    0.61
  -6  11  -5    0.18    0.18
   6  11   5    0.25    0.18
   6 -11   5   -0.39    0.30
   6  12  -6   10.77    0.60
  -6 -12   6   11.75    0.64
   6  12  -5    1.55    0.27
  -6 -12   5    1.50    0.29
   6  12  -4    2.91    0.31
   6 -12  -4    3.48    0.32
  -6 -12   4    3.29    0.34
  -6  12   3    0.05    0.10
   6  12  -3    0.16    0.15
  -6 -12   3    0.06    0.17
   6 -12  -3    0.00    0.16
   6  12  -2    3.37    0.29
  -6  12   2    3.50    0.25
  -6 -12   2    3.21    0.31
   6 -12  -2    3.83    0.34
   6  12  -1   13.22    0.50
  -6  12   1   13.10    0.46
   6 -12  -1   13.98    0.58
  -6 -12   1   13.96    0.55
  -6  12   0    4.31    0.28
   6  12   0    4.85    0.31
  -6 -12   0    4.69    0.32
   6 -12   0    4.07    0.37
  -6  12  -1   12.38    0.46
   6  12   1   12.81    0.40
   6 -12   1   12.28    0.57
  -6 -12  -1   11.60    0.47
  -6  12  -2    0.54    0.16
   6  12   2    0.71    0.15
   6 -12   2    0.41    0.25
  -6 -12  -2    0.84    0.18
  -6  12  -3    8.55    0.42
   6  12   3    8.97    0.40
  -6 -12  -3    8.86    0.44
   6 -12   3    9.58    0.57
   6  12   4   11.49    0.49
  -6  12  -4   13.48    0.55
   6 -12   4   13.18    0.68
  -6 -12  -4   14.04    0.57
   6  12   5   -0.08    0.16
  -6  12  -5    0.02    0.16
   6 -12   5   -0.49    0.29
  -6 -12  -5    0.17    0.17
   6  13  -6    1.96    0.34
  -6 -13   6    1.42    0.32
   6  13  -5   22.75    0.80
  -6 -13   5   23.36    0.86
   6  13  -4    6.94    0.43
  -6 -13   4    7.98    0.48
   6 -13  -4    8.33    0.44
  -6  13   3    0.58    0.15
   6  13  -3    0.75    0.20
  -6 -13   3    0.75    0.22
   6 -13  -3    0.75    0.22
   6  13  -2    3.34    0.30
  -6  13   2    3.54    0.25
  -6 -13   2    3.52    0.32
   6 -13  -2    3.16    0.32
   6  13  -1    0.62    0.18
  -6  13   1    0.56    0.15
   6 -13  -1    0.41    0.21
  -6 -13   1    0.60    0.19
  -6  13   0    0.18    0.12
   6 -13   0   -0.04    0.19
  -6 -13   0    0.04    0.15
  -6  13  -1    3.91    0.28
   6  13   1    4.02    0.26
  -6 -13  -1    4.69    0.32
   6 -13   1    3.88    0.38
   6  13   2    2.07    0.21
  -6  13  -2    2.53    0.25
   6 -13   2    1.81    0.32
  -6 -13  -2    1.91    0.24
   6  13   3   43.35    0.97
  -6  13  -3   45.11    1.06
   6 -13   3   45.22    1.23
  -6 -13  -3   45.69    1.12
  -6  13  -4    0.06    0.16
   6  13   4    0.01    0.16
  -6 -13  -4    0.21    0.17
   6 -13   4   -0.19    0.28
  -6  13  -5    6.92    0.43
   6  13   5    7.24    0.44
  -6 -13  -5    6.75    0.45
   6 -13   5    6.06    0.57
   6  14  -5    2.03    0.31
  -6 -14   5    1.52    0.30
  -6  14   4   -0.04    0.11
   6  14  -4   -0.03    0.16
  -6 -14   4   -0.12    0.17
   6 -14  -4   -0.10    0.18
  -6  14   3    0.63    0.15
   6  14  -3    0.67    0.20
   6 -14  -3    0.81    0.23
  -6 -14   3    1.26    0.24
   6  14  -2    1.54    0.24
  -6  14   2    1.17    0.18
   6 -14  -2    1.82    0.27
  -6 -14   2    1.58    0.24
  -6  14   1   18.41    0.57
   6  14  -1   19.05    0.63
  -6 -14   1   19.51    0.66
   6 -14  -1   18.84    0.69
  -6  14   0    3.73    0.27
   6 -14   0    3.41    0.36
  -6 -14   0    4.29    0.32
   6  14   1    0.83    0.15
  -6  14  -1    1.06    0.18
  -6 -14  -1    0.87    0.18
   6 -14   1    1.10    0.28
  -6  14  -2    4.80    0.32
   6  14   2    5.08    0.30
   6 -14   2    5.00    0.44
  -6 -14  -2    4.76    0.34
   6  14   3    0.71    0.18
  -6  14  -3    0.48    0.18
   6 -14   3    0.24    0.29
  -6 -14  -3    0.25    0.16
  -6  14  -4    6.04    0.39
   6  14   4    5.76    0.37
   6 -14   4    5.71    0.54
  -6 -14  -4    5.84    0.40
   6  14   5    8.41    0.46
  -6  14  -5    8.72    0.48
  -6 -14  -5    8.61    0.50
   6 -14   5    7.92    0.63
   6  15  -5    1.24    0.27
  -6 -15   5    1.24    0.28
  -6  15   4    6.77    0.35
   6  15  -4    6.64    0.44
  -6 -15   4    6.63    0.46
   6 -15  -4    6.50    0.42
   6  15  -3    0.70    0.21
  -6  15   3    0.58    0.15
   6 -15  -3    0.68    0.24
  -6 -15   3    0.46    0.21
   6  15  -2    5.00    0.35
  -6  15   2    5.24    0.31
   6 -15  -2    5.15    0.40
  -6 -15   2    5.13    0.37
  -6  15   1    1.78    0.21
   6  15  -1    2.21    0.26
  -6 -15   1    2.14    0.26
   6 -15  -1    1.93    0.29
  -6  15   0    1.01    0.18
  -6 -15   0    0.89    0.19
  -6 -15   0    0.98    0.20
   6 -15   0    1.22    0.27
  -6  15  -1    1.52    0.20
  -6 -15  -1    1.62    0.23
   6 -15   1    1.74    0.31
   6  15   2    5.00    0.30
  -6  15  -2    5.08    0.33
   6 -15   2    4.49    0.44
  -6 -15  -2    4.45    0.33
   6  15   3    4.52    0.32
  -6  15  -3    4.99    0.35
   6 -15   3    4.53    0.46
  -6 -15  -3    4.79    0.36
  -6  15  -4    8.74    0.47
   6  15   4    9.56    0.46
   6 -15   4    9.91    0.65
  -6 -15  -4   11.06    0.54
   6  15   5    1.08    0.25
  -6  15  -5    0.71    0.22
   6 -15   5    0.09    0.35
  -6 -15  -5    0.90    0.24
   6  16  -5    1.61    0.30
  -6 -16   5    1.32    0.29
   6  16  -4    0.52    0.22
  -6  16   4    0.65    0.17
  -6 -16   4    0.84    0.25
  -6  16   3    9.48    0.41
   6  16  -3    9.87    0.50
   6 -16  -3    9.48    0.50
  -6 -16   3    9.74    0.51
   6  16  -2    2.04    0.27
  -6  16   2    2.12    0.23
   6 -16  -2    1.98    0.30
  -6 -16   2    2.17    0.28
  -6  16   1   18.49    0.59
   6  16  -1   18.19    0.64
   6 -16  -1   18.53    0.70
  -6 -16   1   19.38    0.66
  -6  16   0    0.15    0.13
   6 -16   0   -0.01    0.23
  -6 -16   0    0.24    0.15
  -6  16  -1    3.81    0.29
   6 -16   1    4.27    0.42
  -6 -16  -1    5.20    0.35
  -6  16  -2    0.42    0.15
   6  16   2    0.38    0.15
   6 -16   2    0.20    0.27
  -6 -16  -2    0.85    0.20
  -6  16  -3    2.09    0.26
   6  16   3    1.96    0.23
  -6 -16  -3    2.13    0.27
   6 -16   3    2.18    0.40
   6  16   4    1.20    0.23
  -6  16  -4    1.54    0.25
   6 -16   4    0.79    0.37
  -6 -16  -4    1.39    0.26
   6  17  -5   17.43    0.73
  -6 -17   5   17.27    0.76
   6  17  -4    5.61    0.42
  -6  17   4    5.54    0.34
  -6 -17   4    5.98    0.45
   6  17  -3    6.19    0.41
  -6  17   3    5.27    0.33
  -6 -17   3    5.96    0.42
   6 -17  -3    5.51    0.42
   6  17  -2    8.96    0.47
  -6  17   2    9.07    0.41
   6 -17  -2    9.60    0.51
  -6 -17   2    8.56    0.47
   6  17  -1    8.84    0.45
  -6  17   1    8.87    0.41
   6 -17  -1    8.00    0.50
  -6 -17   1    9.37    0.46
  -6  17   0   12.74    0.50
  -6 -17   0   14.55    0.57
   6 -17   0   12.56    0.61
  -6  17  -1    0.05    0.12
   6 -17   1    0.34    0.27
  -6 -17  -1    0.13    0.15
  -6  17  -2   15.80    0.59
   6  17   2   16.97    0.53
  -6 -17  -2   16.70    0.64
   6 -17   2   16.73    0.74
   6  17   3   25.67    0.71
  -6  17  -3   26.85    0.80
   6 -17   3   26.06    0.97
  -6 -17  -3   26.96    0.86
   6  17   4    0.23    0.18
  -6  17  -4    0.31    0.19
  -6 -17  -4    0.39    0.20
   6 -17   4    0.15    0.34
   6  18  -5    2.00    0.32
  -6 -18   5    2.23    0.35
  -6  18   4    0.02    0.14
   6  18  -4    0.10    0.19
  -6 -18   4   -0.16    0.20
  -6  18   3    8.63    0.42
   6  18  -3    9.16    0.50
   6 -18  -3    9.45    0.50
  -6 -18   3    9.15    0.52
  -6  18   2    2.03    0.23
   6  18  -2    2.03    0.28
   6 -18  -2    1.72    0.30
  -6 -18   2    2.10    0.28
   6  18  -1    0.37    0.19
  -6  18   1    0.42    0.15
   6 -18  -1    0.16    0.24
  -6 -18   1    0.82    0.21
  -6  18   0    8.07    0.40
   6 -18   0    8.24    0.52
  -6 -18   0    8.17    0.45
  -6  18  -1    1.97    0.24
  -6 -18  -1    1.90    0.26
   6 -18   1    1.92    0.35
   6  18   2    3.80    0.28
  -6  18  -2    3.86    0.32
  -6 -18  -2    4.51    0.36
   6 -18   2    3.81    0.44
  -6  18  -3   -0.04    0.14
   6  18   3    0.01    0.15
   6 -18   3   -0.01    0.30
  -6 -18  -3    0.16    0.16
  -6  18  -4    3.47    0.34
   6  18   4    3.23    0.31
  -6 -18  -4    3.40    0.36
   6 -18   4    3.29    0.49
  -6  19   4    0.75    0.19
   6  19  -4    0.57    0.24
  -6 -19   4    0.54    0.24
   6  19  -3    0.10    0.18
  -6  19   3   -0.02    0.13
  -6 -19   3    0.21    0.21
   6 -19  -3   -0.14    0.20
   6  19  -2    3.34    0.34
  -6  19   2    3.22    0.29
   6 -19  -2    2.82    0.35
  -6 -19   2    2.52    0.31
   6  19  -1    0.36    0.20
  -6  19   1    0.36    0.16
  -6 -19   1    0.34    0.19
   6 -19  -1    0.25    0.25
  -6  19   0    1.98    0.24
  -6 -19   0    2.11    0.27
   6 -19   0    2.24    0.36
  -6  19  -1    2.95    0.28
  -6 -19  -1    3.02    0.31
   6 -19   1    2.89    0.40
  -6  19  -2    0.20    0.15
  -6 -19  -2    0.33    0.18
   6 -19   2   -0.09    0.30
   6  19   3    0.60    0.19
  -6  19  -3    0.56    0.19
  -6 -19  -3    0.59    0.21
   6 -19   3    0.55    0.35
   6  19   4    6.35    0.40
  -6  19  -4    5.20    0.40
  -6 -19  -4    6.41    0.45
  -6  20   4    0.12    0.16
   6  20  -4   -0.23    0.18
  -6 -20   4   -0.01    0.20
  -6  20   3    2.22    0.26
   6  20  -3    1.95    0.30
  -6 -20   3    2.25    0.32
  -6  20   2   12.96    0.52
   6  20  -2   12.21    0.57
   6 -20  -2   12.00    0.61
  -6 -20   2   12.14    0.56
   6  20  -1    0.14    0.19
  -6  20   1    0.43    0.17
   6 -20  -1    0.03    0.24
  -6  20   0   22.58    0.71
   6 -20   0   22.98    0.85
  -6  20  -1    0.06    0.14
  -6 -20  -1   -0.14    0.14
   6 -20   1   -0.36    0.26
  -6  20  -2    0.02    0.14
  -6 -20  -2    0.18    0.18
   6 -20   2   -0.49    0.28
  -6  20  -3    6.83    0.42
   6  20   3    8.05    0.41
   6 -20   3    7.08    0.61
  -6 -20  -3    7.42    0.47
  -6  21   4    0.45    0.18
  -6 -21   4    0.48    0.25
   6  21  -3    6.76    0.46
  -6  21   3    7.18    0.41
  -6 -21   3    6.53    0.46
  -6  21   2    1.30    0.22
   6  21  -2    0.99    0.25
   6 -21  -2    1.79    0.33
  -6 -21   2    1.97    0.29
   6  21  -1    1.18    0.26
  -6  21   1    1.14    0.22
   6 -21  -1    1.02    0.31
  -6  21   0    0.30    0.16
   6 -21   0   -0.04    0.27
  -6  21  -1    0.17    0.16
  -6 -21  -1    0.26    0.18
   6 -21   1   -0.59    0.27
  -6  21  -2    0.09    0.15
   6 -21   2   -0.48    0.29
  -6 -21  -2    0.14    0.17
  -6  21  -3    2.78    0.31
   6  21   3    2.45    0.27
   6 -21   3    1.81    0.44
  -6 -21  -3    2.73    0.34
   6  22  -3    4.16    0.40
  -6  22   3    3.61    0.32
  -6 -22   3    3.60    0.38
  -6  22   2    0.40    0.18
   6  22  -2    0.42    0.22
   6 -22  -2    0.19    0.27
  -6 -22   2    0.44    0.22
  -6  22   1   10.24    0.49
   6  22  -1   11.14    0.55
   6 -22  -1   10.75    0.60
   6  22   0    0.68    0.24
  -6  22   0    0.48    0.18
   6 -22   0    0.17    0.29
  -6  22  -1    1.98    0.26
   6 -22   1    1.62    0.39
  -6 -22  -1    1.84    0.28
  -6  22  -2    0.16    0.16
  -6 -22  -2    0.26    0.19
   6 -22   2   -0.13    0.31
  -6  23   3   -0.06    0.15
   6  23  -3    0.17    0.21
  -6 -23   3    0.32    0.24
  -6  23   2   13.39    0.56
   6  23  -2   13.56    0.63
   6 -23  -2   13.25    0.65
  -6  23   1    2.77    0.30
   6  23  -1    2.63    0.34
   6 -23  -1    3.08    0.41
   6  23   0    0.04    0.20
  -6  23   0   -0.13    0.13
   6 -23   0   -0.61    0.27
  -6  23  -1    2.78    0.29
  -6 -23  -1    2.74    0.34
   6 -23   1    2.49    0.44
  -6  23  -2    0.58    0.21
   6 -23   2   -0.02    0.34
  -6 -23  -2    0.57    0.22
  -6  24   2    1.34    0.25
   6  24  -2    1.51    0.29
  -6  24   1   10.14    0.51
   6  24  -1   10.37    0.56
   6 -24  -1    9.60    0.61
  -6  24   0    2.53    0.29
   6  24   0    3.19    0.37
   6 -24   0    2.86    0.44
  -6  24  -1   -0.03    0.16
   6 -24   1   -0.41    0.32
  -6 -24  -1    0.18    0.20
  -6  25   1    1.79    0.27
   6  25  -1    1.62    0.30
   6 -25  -1    0.92    0.36
   6  25   0    0.16    0.21
  -6  25   0    0.16    0.18
   6 -25   0   -0.52    0.31
  -7   0   6    0.21    0.25
   7   0  -6    0.27    0.23
   7   0  -5   -0.23    0.16
  -7   0   5    0.10    0.21
  -7   0   4    2.11    0.31
   7   0  -4    1.51    0.24
  -7   0   3   -0.02    0.18
   7   0  -3   -0.11    0.14
   7   0  -2   18.18    0.56
  -7   0   2   18.41    0.69
  -7   0   1   -0.06    0.16
  -7   0   0    0.86    0.15
  -7   0  -1    0.02    0.11
   7   0   1    0.35    0.20
  -7   0  -2    0.22    0.13
   7   0   2    0.10    0.21
  -7   0  -3   -0.13    0.11
   7   0   3    0.10    0.23
  -7   0  -4   12.74    0.53
  -7   0  -5   -0.20    0.15
   7   1  -6    0.02    0.22
  -7   1   6    0.22    0.26
   7  -1  -6    0.07    0.22
  -7  -1   6    0.12    0.25
   7   1  -5    0.03    0.18
  -7   1   5    0.34    0.23
   7  -1  -5    0.09    0.19
  -7  -1   5   -0.26    0.19
  -7   1   4    0.01    0.19
   7   1  -4   -0.04    0.17
   7  -1  -4    0.18    0.17
  -7  -1   4    0.02    0.20
  -7   1   3    0.44    0.21
   7   1  -3    0.72    0.19
  -7  -1   3    0.41    0.21
   7  -1  -3    0.46    0.17
  -7   1   2    5.29    0.40
   7   1  -2    4.57    0.30
  -7  -1   2    5.00    0.39
  -7   1   1    3.73    0.35
  -7  -1   1    3.53    0.34
  -7   1   0   41.86    0.90
  -7  -1   0   41.90    1.10
   7  -1   0   42.26    1.08
  -7  -1   0   43.80    0.89
   7   1   1   12.00    0.52
  -7   1  -1   11.71    0.44
  -7  -1  -1   11.24    0.43
   7  -1   1   11.81    0.53
   7   1   2    4.95    0.38
  -7   1  -2    4.36    0.30
   7  -1   2    4.15    0.38
  -7  -1  -2    4.30    0.29
   7   1   3    6.19    0.43
  -7   1  -3    5.98    0.36
  -7  -1  -3    6.24    0.36
   7  -1   3    5.62    0.44
  -7   1  -4    1.11    0.21
  -7  -1  -4    1.29    0.22
  -7   1  -5    1.06    0.23
  -7  -1  -5    1.33    0.24
   7   2  -6   -0.35    0.18
  -7   2   6    0.01    0.23
   7  -2  -6    0.01    0.21
  -7  -2   6   -0.15    0.23
   7   2  -5    2.19    0.30
  -7   2   5    2.68    0.36
   7  -2  -5    2.96    0.32
  -7  -2   5    2.89    0.36
   7   2  -4    7.78    0.43
  -7   2   4    7.09    0.48
  -7  -2   4    7.41    0.48
   7  -2  -4    7.51    0.41
  -7   2   3    5.88    0.43
   7   2  -3    5.87    0.35
  -7  -2   3    5.54    0.41
   7  -2  -3    5.75    0.34
   7   2  -2    0.09    0.14
  -7   2   2    0.20    0.19
  -7  -2   2    0.15    0.18
  -7   2   1    4.62    0.26
   7   2  -1    4.95    0.29
  -7   2   1    4.51    0.36
  -7  -2   1    5.18    0.38
  -7   2   0   11.22    0.41
  -7  -2   0   11.18    0.40
   7  -2   0   11.84    0.53
  -7  -2   0   10.26    0.51
   7   2   1   14.01    0.55
  -7   2  -1   14.02    0.48
  -7  -2  -1   13.89    0.47
   7  -2   1   13.61    0.58
  -7   2  -2    0.32    0.14
   7   2   2    0.15    0.19
  -7  -2  -2    0.26    0.13
   7  -2   2    0.07    0.21
  -7   2  -3    4.69    0.32
  -7  -2  -3    4.82    0.32
   7  -2   3    4.81    0.43
  -7   2  -4    0.56    0.18
  -7  -2  -4    1.16    0.21
  -7   2  -5    4.88    0.37
  -7  -2  -5    4.83    0.38
  -7   3   6    1.06    0.32
   7   3  -6    0.86    0.27
   7  -3  -6    1.40    0.30
  -7  -3   6    1.35    0.32
   7   3  -5    4.06    0.37
  -7   3   5    4.39    0.43
  -7  -3   5    4.16    0.41
   7  -3  -5    4.23    0.36
   7   3  -4    0.29    0.18
  -7   3   4    0.23    0.21
  -7  -3   4    0.10    0.21
   7  -3  -4    0.24    0.17
  -7   3   3    6.76    0.45
   7   3  -3    6.66    0.37
  -7  -3   3    6.45    0.43
   7   3  -2    1.93    0.23
  -7   3   2    1.86    0.29
  -7  -3   2    2.09    0.28
   7   3  -1    5.43    0.31
  -7   3   1    5.65    0.41
  -7   3   1    5.53    0.28
  -7  -3   1    6.52    0.42
  -7   3   0    9.00    0.37
  -7  -3   0    9.15    0.36
  -7  -3   0    9.20    0.48
   7  -3   0    8.95    0.47
  -7   3  -1   11.22    0.44
   7   3   1   11.69    0.51
  -7  -3  -1   11.28    0.42
   7  -3   1   11.21    0.54
   7   3   2    0.04    0.19
  -7   3  -2   -0.02    0.11
  -7  -3  -2    0.01    0.11
   7  -3   2   -0.20    0.19
  -7   3  -3    6.44    0.37
   7  -3   3    6.42    0.46
  -7  -3  -3    6.53    0.37
  -7   3  -4    0.76    0.19
  -7  -3  -4    1.10    0.21
   7  -3   4    0.20    0.29
  -7   3  -5    0.12    0.17
  -7  -3  -5    0.32    0.19
  -7   4   6    0.40    0.26
   7   4  -6   -0.07    0.20
  -7  -4   6    0.12    0.24
   7  -4  -6   -0.19    0.21
   7   4  -5    2.16    0.31
  -7   4   5    2.55    0.35
   7  -4  -5    2.05    0.29
  -7  -4   5    2.86    0.36
  -7   4   4   38.12    1.10
   7   4  -4   36.85    0.99
  -7  -4   4   36.93    1.09
   7   4  -3    0.27    0.16
  -7   4   3    0.18    0.20
  -7  -4   3    0.46    0.20
   7   4  -2   18.17    0.58
  -7   4   2   17.22    0.68
  -7  -4   2   17.21    0.67
  -7   4   1    5.17    0.28
   7   4  -1    5.60    0.32
  -7  -4   1    5.21    0.38
   7   4   0   10.32    0.40
  -7   4   0    9.68    0.39
  -7  -4   0    9.89    0.49
   7  -4   0    9.89    0.50
   7   4   1    4.35    0.34
  -7   4  -1    3.51    0.27
  -7  -4  -1    3.48    0.25
   7  -4   1    3.68    0.37
   7   4   2    2.14    0.27
  -7   4  -2    2.20    0.23
   7  -4   2    1.71    0.29
  -7  -4  -2    1.81    0.21
  -7   4  -3    5.35    0.35
  -7  -4  -3    5.55    0.34
   7  -4   3    4.95    0.43
  -7   4  -4    0.05    0.14
   7  -4   4   -0.13    0.26
  -7  -4  -4    0.02    0.14
  -7   4  -5    0.04    0.17
   7   4   5    0.14    0.19
   7   5  -6    1.03    0.27
  -7   5   6    0.64    0.28
  -7  -5   6    0.82    0.30
   7  -5  -6    0.36    0.26
  -7   5   5    0.40    0.25
   7   5  -5    0.51    0.22
  -7  -5   5    0.68    0.26
   7  -5  -5    0.46    0.22
   7   5  -4    0.21    0.18
  -7   5   4    0.26    0.23
  -7  -5   4    0.50    0.23
  -7   5   3    5.75    0.43
   7   5  -3    5.46    0.36
  -7  -5   3    6.14    0.43
   7   5  -2    2.19    0.24
  -7   5   2    1.82    0.28
  -7  -5   2    1.72    0.27
  -7   5   1   14.86    0.47
   7   5  -1   14.93    0.51
  -7  -5   1   15.73    0.62
   7  -5  -1   14.66    0.60
   7   5   0    7.66    0.35
  -7   5   0    7.42    0.35
  -7  -5   0    7.34    0.43
   7  -5   0    7.47    0.45
  -7   5  -1    1.31    0.19
  -7  -5  -1    1.41    0.18
   7  -5   1    1.51    0.28
  -7   5  -2    4.91    0.32
   7   5   2    5.48    0.37
   7  -5   2    5.04    0.42
  -7  -5  -2    4.80    0.30
  -7   5  -3    0.64    0.18
  -7  -5  -3    0.70    0.17
   7  -5   3    0.55    0.26
  -7   5  -4    0.20    0.15
   7  -5   4   -0.48    0.25
  -7  -5  -4    0.07    0.14
   7   5   5    0.55    0.21
  -7   5  -5    0.32    0.18
   7   6  -6    1.64    0.31
   7   6  -5    2.15    0.31
  -7   6   5    2.42    0.35
  -7  -6   5    1.94    0.33
  -7   6   4    3.39    0.37
   7   6  -4    2.31    0.29
  -7  -6   4    3.30    0.36
  -7   6   3    0.87    0.25
   7   6  -3    0.91    0.20
  -7  -6   3    0.77    0.23
   7   6  -2    0.29    0.16
  -7   6   2    0.35    0.21
  -7  -6   2    0.26    0.18
  -7   6   1   14.02    0.46
   7   6  -1   13.99    0.50
  -7  -6   1   14.86    0.60
   7  -6  -1   14.47    0.60
   7   6   0    6.45    0.33
  -7   6   0    5.80    0.32
  -7  -6   0    6.77    0.42
   7  -6   0    6.08    0.42
  -7   6  -1   11.49    0.45
   7   6   1   13.36    0.46
  -7  -6  -1   11.41    0.41
   7  -6   1   11.50    0.56
  -7  -6  -1   12.11    0.52
  -7   6  -2    0.80    0.18
   7   6   2    0.53    0.21
  -7  -6  -2    0.45    0.14
   7  -6   2    0.17    0.23
  -7   6  -3    2.21    0.25
   7  -6   3    2.00    0.33
  -7  -6  -3    2.35    0.24
  -7   6  -4    7.41    0.43
   7   6   4    7.60    0.42
   7  -6   4    7.17    0.54
   7   6   5    0.57    0.22
  -7   6  -5    0.17    0.18
   7   7  -5    7.10    0.46
  -7   7   5    7.19    0.52
  -7  -7   5    6.77    0.50
  -7   7   4    7.45    0.51
   7   7  -4    7.26    0.43
  -7  -7   4    7.46    0.50
   7   7  -3    6.02    0.37
  -7   7   3    6.37    0.45
  -7  -7   3    5.88    0.43
   7   7  -2    5.68    0.35
  -7   7   2    6.14    0.30
  -7  -7   2    5.72    0.40
  -7   7   1    9.71    0.39
   7   7  -1    9.31    0.42
  -7  -7   1   10.43    0.51
   7  -7  -1   10.00    0.51
  -7   7   0   15.73    0.52
   7   7   0   16.63    0.54
  -7  -7   0   16.62    0.63
   7  -7   0   17.07    0.66
  -7   7  -1    1.28    0.19
   7   7   1    1.95    0.23
  -7  -7  -1    1.42    0.24
  -7  -7  -1    1.54    0.18
   7  -7   1    1.52    0.28
  -7   7  -2    0.97    0.19
   7  -7   2    0.63    0.26
  -7  -7  -2    1.53    0.19
  -7   7  -3    4.07    0.31
   7  -7   3    4.27    0.42
  -7   7  -4    0.39    0.17
   7   7   4    0.49    0.19
   7  -7   4    0.00    0.29
   7   7   5   11.69    0.54
  -7   7  -5    9.89    0.52
  -7   8   5    1.41    0.31
   7   8  -5    0.96    0.25
  -7  -8   5    1.40    0.31
   7   8  -4   31.62    0.93
  -7   8   4   33.38    1.03
  -7  -8   4   34.66    1.05
  -7   8   3    1.75    0.30
   7   8  -3    1.53    0.24
  -7  -8   3    1.65    0.28
  -7   8   2    1.25    0.17
   7   8  -2    1.36    0.21
  -7  -8   2    1.26    0.25
   7  -8  -2    1.03    0.23
  -7   8   1    1.68    0.19
   7   8  -1    1.68    0.22
   7  -8  -1    1.92    0.28
  -7  -8   1    1.27    0.24
   7   8   0    2.03    0.23
  -7   8   0    2.04    0.21
  -7  -8   0    1.86    0.26
   7  -8   0    1.93    0.31
  -7   8  -1    6.13    0.34
   7   8   1    6.94    0.36
  -7  -8  -1    7.41    0.42
  -7  -8  -1    6.48    0.31
   7  -8   1    7.49    0.47
  -7   8  -2    0.89    0.18
   7   8   2    1.21    0.19
   7  -8   2    0.97    0.29
   7   8   3    4.11    0.30
  -7   8  -3    4.06    0.32
   7  -8   3    4.37    0.42
  -7   8  -4    5.00    0.37
   7   8   4    5.24    0.36
   7  -8   4    4.94    0.48
   7   9  -5    3.62    0.37
  -7   9   5    3.71    0.41
  -7  -9   5    3.93    0.42
   7   9  -4    8.72    0.48
  -7   9   4    8.56    0.54
  -7  -9   4    9.82    0.55
   7   9  -3    0.47    0.18
  -7  -9   3   -0.01    0.18
  -7   9   2    4.69    0.29
   7   9  -2    5.23    0.34
   7  -9  -2    5.59    0.40
  -7  -9   2    5.39    0.40
   7   9  -1   15.00    0.54
  -7   9   1   15.17    0.50
  -7  -9   1   17.09    0.64
   7  -9  -1   15.26    0.63
  -7   9   0    3.92    0.27
   7   9   0    3.75    0.29
  -7  -9   0    4.04    0.34
   7  -9   0    4.32    0.40
   7   9   1    6.73    0.31
  -7   9  -1    6.07    0.35
   7  -9   1    6.88    0.47
  -7  -9  -1    6.28    0.39
  -7   9  -2   -0.11    0.11
   7   9   2    0.08    0.13
  -7  -9  -2    0.07    0.12
   7  -9   2   -0.35    0.23
  -7   9  -3    0.09    0.14
   7   9   3    0.17    0.16
   7  -9   3    0.08    0.27
   7   9   4    2.14    0.27
  -7   9  -4    2.21    0.28
   7  -9   4    1.84    0.40
   7  10  -5   -0.16    0.19
  -7  10   5   -0.27    0.22
  -7 -10   5   -0.01    0.23
   7  10  -4   -0.11    0.18
  -7 -10   4    0.28    0.22
   7  10  -3    3.60    0.33
   7 -10  -3    4.44    0.37
  -7 -10   3    4.11    0.38
   7  10  -2    0.41    0.18
  -7  10   2    0.27    0.13
   7 -10  -2    0.58    0.23
  -7 -10   2    0.27    0.20
   7  10  -1    7.48    0.40
  -7  10   1    8.53    0.38
  -7 -10   1    8.82    0.47
   7 -10  -1    8.79    0.49
  -7  10   0    9.08    0.40
   7  10   0    8.43    0.41
   7 -10   0    8.32    0.50
  -7 -10   0    8.60    0.46
  -7  10  -1    9.90    0.44
  -7 -10  -1   10.73    0.45
   7 -10   1    9.91    0.55
  -7  10  -2   -0.05    0.12
   7  10   2   -0.09    0.12
   7 -10   2   -0.01    0.23
  -7 -10  -2   -0.14    0.11
  -7  10  -3    0.49    0.17
   7  10   3    0.43    0.17
   7 -10   3   -0.21    0.26
  -7  10  -4    0.02    0.15
   7  10   4    0.15    0.17
   7 -10   4   -0.13    0.31
   7  11  -5   -0.13    0.19
  -7 -11   5   -0.10    0.21
   7  11  -4    1.51    0.27
   7 -11  -4    1.88    0.28
  -7 -11   4    1.63    0.30
   7  11  -3    1.54    0.25
  -7 -11   3    2.39    0.31
   7 -11  -3    2.06    0.29
  -7  11   2    8.77    0.38
   7  11  -2    9.03    0.44
   7 -11  -2    8.52    0.49
  -7 -11   2    8.98    0.50
  -7  11   1    0.45    0.14
   7  11  -1    0.17    0.16
   7 -11  -1    0.26    0.23
  -7 -11   1    0.27    0.18
   7  11   0    0.74    0.19
  -7  11   0    0.50    0.15
  -7 -11   0    0.52    0.20
   7 -11   0    0.57    0.25
  -7  11  -1    1.30    0.20
  -7 -11  -1    1.42    0.21
   7 -11   1    0.92    0.28
  -7  11  -2    0.06    0.13
   7  11   2   -0.10    0.12
  -7 -11  -2    0.15    0.14
   7 -11   2    0.13    0.25
   7  11   3    0.47    0.18
  -7  11  -3    0.77    0.19
   7 -11   3    0.18    0.30
  -7  11  -4   12.88    0.56
   7  11   4   12.59    0.53
   7 -11   4   12.91    0.73
   7  12  -5    8.77    0.53
   7 -12  -5    9.67    0.52
  -7 -12   5    9.39    0.58
   7  12  -4    7.63    0.47
  -7 -12   4    8.15    0.52
   7 -12  -4    7.83    0.47
   7  12  -3   17.57    0.66
   7 -12  -3   16.67    0.68
  -7 -12   3   18.17    0.72
   7  12  -2    6.65    0.40
  -7  12   2    6.00    0.33
   7 -12  -2    5.80    0.43
  -7 -12   2    6.57    0.44
   7  12  -1    0.63    0.19
  -7  12   1    0.40    0.14
  -7 -12   1    0.34    0.19
   7 -12  -1    0.32    0.23
  -7  12   0    3.01    0.26
   7  12   0    2.51    0.28
   7 -12   0    3.04    0.36
  -7 -12   0    3.59    0.33
  -7  12  -1    3.22    0.28
   7 -12   1    3.08    0.38
  -7 -12  -1    3.66    0.31
   7  12   2    0.16    0.13
  -7  12  -2    0.12    0.14
   7 -12   2    0.10    0.26
  -7 -12  -2    0.20    0.14
   7  12   3    3.31    0.29
  -7  12  -3    3.88    0.33
   7 -12   3    2.88    0.42
  -7 -12  -3    3.31    0.31
  -7  12  -4    0.11    0.16
   7  12   4    0.20    0.18
   7 -12   4   -0.18    0.32
   7  13  -5    5.90    0.45
   7  13  -4    0.10    0.19
   7 -13  -4    0.48    0.23
  -7 -13   4    0.22    0.22
  -7  13   3   21.30    0.63
   7  13  -3   21.54    0.75
  -7 -13   3   22.15    0.81
   7 -13  -3   20.81    0.76
   7  13  -2    3.06    0.31
  -7  13   2    3.29    0.27
   7 -13  -2    3.51    0.37
  -7 -13   2    3.72    0.36
   7  13  -1    4.38    0.33
  -7  13   1    3.72    0.28
  -7 -13   1    4.13    0.36
   7 -13  -1    4.06    0.39
   7  13   0    4.52    0.34
  -7  13   0    4.76    0.31
  -7 -13   0    5.46    0.39
   7 -13   0    5.05    0.43
  -7  13  -1    2.13    0.24
   7 -13   1    2.21    0.36
  -7 -13  -1    2.24    0.26
   7  13   2    1.58    0.20
  -7  13  -2    1.32    0.22
  -7 -13  -2    1.29    0.23
   7 -13   2    1.22    0.33
  -7  13  -3    1.18    0.22
   7  13   3    0.85    0.19
   7 -13   3    1.13    0.36
  -7 -13  -3    1.09    0.22
   7  13   4    0.95    0.23
  -7  13  -4    1.04    0.23
   7 -13   4    0.65    0.38
   7  14  -4    2.27    0.32
   7 -14  -4    2.73    0.33
  -7 -14   4    2.78    0.36
   7  14  -3    0.69    0.21
  -7  14   3    0.29    0.15
  -7 -14   3    0.49    0.22
   7 -14  -3    0.46    0.24
  -7  14   2    0.23    0.13
   7  14  -2   -0.05    0.16
   7 -14  -2   -0.04    0.22
  -7 -14   2    0.13    0.20
  -7  14   1    3.86    0.29
   7  14  -1    4.10    0.34
   7 -14  -1    4.25    0.41
  -7 -14   1    4.34    0.37
   7  14   0    2.03    0.27
  -7  14   0    1.21    0.20
   7 -14   0    1.54    0.31
  -7  14  -1    1.42    0.22
   7 -14   1    1.03    0.31
  -7 -14  -1    1.43    0.23
  -7  14  -2   -0.16    0.12
   7 -14   2   -0.27    0.26
  -7 -14  -2    0.01    0.14
   7  14   3    2.34    0.27
  -7  14  -3    2.46    0.29
   7 -14   3    1.75    0.39
  -7 -14  -3    2.44    0.29
   7  14   4    0.20    0.20
   7 -14   4   -0.05    0.35
   7  15  -4    1.82    0.31
   7 -15  -4    2.39    0.34
  -7 -15   4    2.22    0.34
  -7  15   3    0.85    0.19
   7  15  -3    0.86    0.24
  -7 -15   3    1.15    0.27
   7 -15  -3    0.53    0.26
  -7  15   2    0.23    0.14
   7  15  -2    0.17    0.18
   7 -15  -2    0.35    0.24
  -7 -15   2    0.15    0.20
  -7  15   1    0.09    0.13
   7  15  -1   -0.04    0.16
  -7 -15   1   -0.06    0.18
   7 -15  -1    0.33    0.24
  -7  15   0    7.99    0.41
   7  15   0    8.76    0.46
   7 -15   0    7.66    0.52
  -7  15  -1    3.29    0.29
  -7 -15  -1    3.58    0.32
   7 -15   1    3.41    0.41
  -7  15  -2    0.81    0.20
   7 -15   2    0.16    0.30
  -7 -15  -2    0.62    0.20
   7  15   3    1.13    0.22
  -7  15  -3    1.64    0.26
  -7 -15  -3    1.21    0.24
   7 -15   3    0.79    0.37
   7  16  -4   -0.26    0.17
   7 -16  -4   -0.15    0.22
  -7 -16   4    0.32    0.23
  -7  16   3    1.00    0.20
   7  16  -3    0.82    0.24
  -7 -16   3    1.44    0.29
   7 -16  -3    1.16    0.29
  -7  16   2   -0.09    0.13
   7  16  -2   -0.01    0.18
   7 -16  -2   -0.32    0.21
  -7 -16   2    0.24    0.21
   7  16  -1    1.07    0.24
  -7  16   1    0.78    0.18
   7 -16  -1    0.56    0.26
  -7 -16   1    0.84    0.24
   7  16   0    7.96    0.45
  -7  16   0    8.11    0.42
   7 -16   0    8.92    0.56
  -7  16  -1    2.04    0.25
  -7 -16  -1    2.47    0.29
   7 -16   1    1.69    0.36
  -7  16  -2    0.65    0.18
   7 -16   2    0.37    0.31
  -7 -16  -2    0.49    0.20
   7  16   3    0.72    0.20
  -7  16  -3    0.93    0.22
   7 -16   3    0.90    0.38
  -7 -16  -3    1.11    0.24
   7  17  -4    0.72    0.25
  -7 -17   4    0.48    0.26
   7  17  -3    5.12    0.41
  -7  17   3    5.57    0.35
  -7 -17   3    5.87    0.45
   7 -17  -3    5.90    0.47
  -7  17   2    0.03    0.14
   7  17  -2   -0.03    0.19
   7 -17  -2    0.14    0.23
  -7 -17   2    0.05    0.20
  -7  17   1   -0.06    0.13
   7  17  -1   -0.15    0.17
  -7 -17   1    0.02    0.19
   7 -17  -1   -0.02    0.24
   7  17   0    2.14    0.29
  -7  17   0    1.89    0.24
   7 -17   0    1.86    0.36
  -7  17  -1    0.09    0.14
  -7 -17  -1    0.02    0.15
   7 -17   1   -0.48    0.24
  -7  17  -2    0.07    0.15
  -7 -17  -2    0.12    0.16
   7 -17   2   -0.27    0.29
  -7  17  -3    0.49    0.20
   7  17   3    0.31    0.18
  -7 -17  -3    0.47    0.20
   7 -17   3   -0.12    0.33
  -7  18   3    4.89    0.35
   7  18  -3    5.28    0.42
   7 -18  -3    4.42    0.43
  -7 -18   3    4.98    0.43
   7  18  -2    0.06    0.18
  -7  18   2   -0.01    0.14
   7 -18  -2    0.02    0.25
  -7 -18   2    0.12    0.20
   7  18  -1    1.54    0.29
  -7  18   1    1.95    0.25
   7 -18  -1    1.18    0.33
   7  18   0    1.78    0.29
  -7  18   0    1.47    0.23
   7 -18   0    1.17    0.33
  -7  18  -1    1.01    0.21
  -7 -18  -1    0.84    0.22
   7 -18   1    0.79    0.33
  -7  18  -2    1.03    0.23
  -7 -18  -2    0.63    0.21
   7 -18   2   -0.01    0.32
   7  19  -3    1.35    0.29
  -7  19   3    0.88    0.21
  -7 -19   3    1.16    0.28
   7 -19  -3    1.15    0.31
   7  19  -2    5.99    0.45
  -7  19   2    6.37    0.39
   7 -19  -2    5.86    0.49
  -7 -19   2    6.65    0.46
  -7  19   1    0.42    0.17
   7  19  -1    0.58    0.22
   7 -19  -1    0.26    0.29
  -7  19   0    2.54    0.28
   7  19   0    3.25    0.35
   7 -19   0    2.65    0.41
  -7  19  -1    1.27    0.23
  -7 -19  -1    1.25    0.25
   7 -19   1    0.90    0.35
  -7  19  -2    1.94    0.27
   7 -19   2    1.81    0.41
  -7 -19  -2    2.69    0.33
  -7  20   2    6.98    0.41
   7  20  -2    6.44    0.46
   7 -20  -2    6.03    0.51
  -7 -20   2    6.29    0.46
  -7  20   1    0.97    0.22
   7  20  -1    0.60    0.24
   7 -20  -1    0.85    0.31
  -7  20   0    0.42    0.18
   7  20   0    0.29    0.22
   7 -20   0   -0.16    0.28
  -7  20  -1    0.80    0.21
   7 -20   1    0.18    0.34
  -7 -20  -1    0.45    0.22
  -7  21   2    4.58    0.36
   7 -21  -2    4.95    0.49
   7  21  -1    5.49    0.43
  -7  21   1    5.05    0.37
   7 -21  -1    4.78    0.49
  -7  21   0    0.30    0.18
   7  21   0    0.36    0.23
   7 -21   0   -0.12    0.30
  -7  21  -1    0.85    0.23
  -7 -21  -1    0.91    0.26
   7 -21   1    0.50    0.36
  -8   0   5    0.02    0.26
  -8   0   4    0.14    0.23
  -8   0   3    0.06    0.21
  -8   0   2    6.68    0.47
  -8   0   1    0.19    0.20
   8   0   0   11.48    0.56
   8   0   1   -0.08    0.20
  -8   0  -1   -0.06    0.12
   8   0   2    7.12    0.49
  -8   0  -2    6.80    0.39
  -8   0  -3   -0.06    0.13
  -8   0  -4   -0.09    0.16
   8   1  -5   12.29    0.60
  -8   1   5   13.02    0.69
  -8  -1   5   12.87    0.70
  -8   1   4    1.94    0.33
  -8  -1   4    1.88    0.34
  -8   1   3    2.92    0.37
  -8  -1   3    2.53    0.35
  -8   1   2    5.54    0.44
  -8  -1   2    6.08    0.45
  -8   1   1    0.20    0.21
  -8  -1   1   -0.04    0.18
   8   1   0    0.35    0.22
   8  -1   0    0.25    0.21
   8   1   1    4.12    0.39
  -8   1  -1    4.77    0.32
  -8  -1  -1    4.08    0.29
   8  -1   1    3.60    0.38
  -8   1  -2    5.00    0.34
   8   1   2    4.67    0.43
   8  -1   2    5.51    0.45
  -8  -1  -2    5.37    0.35
  -8   1  -3    2.36    0.27
   8  -1   3    1.92    0.36
  -8  -1  -3    2.31    0.27
  -8   1  -4    1.26    0.24
  -8  -1  -4    0.87    0.22
   8   2  -5    0.31    0.23
   8   2  -4    2.50    0.31
  -8   2   4    3.14    0.39
  -8  -2   4    3.43    0.40
  -8   2   3   -0.13    0.21
  -8  -2   3   -0.15    0.19
  -8   2   2    0.90    0.26
  -8  -2   2    0.85    0.25
  -8  -2   1    1.38    0.28
  -8   2   0    1.84    0.21
   8  -2   0    1.34    0.29
   8   2   1    4.14    0.39
  -8   2  -1    2.94    0.27
   8  -2   1    3.41    0.38
  -8  -2  -1    3.37    0.28
  -8   2  -2    1.10    0.21
   8   2   2    1.17    0.29
   8  -2   2    0.58    0.28
  -8  -2  -2    1.32    0.21
  -8   2  -3    0.05    0.15
  -8  -2  -3    0.39    0.17
   8  -2   3   -0.29    0.26
  -8   2  -4   -0.04    0.16
  -8  -2  -4    0.28    0.18
   8   3  -4    0.21    0.20
  -8   3   4   -0.02    0.22
  -8  -3   4   -0.02    0.23
  -8   3   3    0.65    0.26
  -8  -3   3    0.30    0.23
  -8   3   2    0.11    0.20
  -8  -3   2    0.22    0.21
  -8  -3   1    5.22    0.43
   8  -3  -1    5.04    0.40
  -8   3   0    0.58    0.15
  -8  -3   0    0.26    0.21
   8  -3   0    0.76    0.24
  -8   3  -1   29.74    0.80
   8   3   1   30.84    0.92
   8  -3   1   28.86    0.94
  -8  -3  -1   29.47    0.76
   8   3   2    1.87    0.31
  -8   3  -2    1.87    0.24
   8  -3   2    1.47    0.32
  -8  -3  -2    1.92    0.23
  -8   3  -3    1.17    0.23
   8  -3   3    1.38    0.34
  -8  -3  -3    1.63    0.24
  -8   3  -4    2.24    0.29
  -8  -3  -4    2.79    0.31
   8   4  -4    0.78    0.23
  -8   4   4    1.25    0.31
  -8  -4   4    0.94    0.29
  -8   4   3   -0.02    0.22
   8   4  -3   -0.10    0.15
  -8  -4   3   -0.18    0.19
  -8   4   2    1.78    0.31
  -8  -4   2    2.17    0.32
   8  -4  -1    0.18    0.20
  -8  -4   1    0.11    0.20
  -8   4   0    0.22    0.14
  -8  -4   0    0.10    0.20
   8  -4   0    0.24    0.22
   8   4   1   13.10    0.58
  -8   4  -1   10.95    0.47
   8  -4   1   11.36    0.60
  -8   4  -2    1.60    0.23
   8   4   2    2.01    0.31
  -8  -4  -2    1.36    0.21
   8  -4   2    1.89    0.34
  -8   4  -3    3.10    0.31
   8  -4   3    3.06    0.40
  -8  -4  -3    3.18    0.30
   8   5  -4   -0.06    0.17
  -8   5   4    0.30    0.24
  -8  -5   4    0.04    0.21
   8   5  -3    0.44    0.19
  -8   5   3    0.49    0.25
  -8  -5   3    0.60    0.25
   8   5  -2    0.33    0.18
  -8  -5   2    0.32    0.23
  -8  -5   1    0.57    0.24
   8  -5  -1    0.50    0.23
  -8   5   0    0.00    0.12
   8  -5   0   -0.31    0.20
  -8  -5   0    0.11    0.19
   8   5   1   26.97    0.84
  -8   5  -1   26.97    0.76
   8  -5   1   26.53    0.90
  -8   5  -2    0.23    0.15
  -8  -5  -2    0.06    0.13
   8  -5   2   -0.36    0.24
  -8   5  -3    0.55    0.20
   8  -5   3    0.51    0.31
  -8  -5  -3    0.71    0.19
   8   6  -4   -0.10    0.17
  -8   6   4    0.14    0.25
  -8  -6   4   -0.21    0.20
   8   6  -3    2.15    0.28
  -8   6   3    2.35    0.35
  -8  -6   3    2.43    0.35
   8   6  -2    1.29    0.22
   8  -6  -2    1.56    0.27
  -8  -6   2    1.24    0.27
   8  -6  -1    0.24    0.22
  -8  -6   1   -0.06    0.18
  -8   6   0    0.26    0.14
  -8  -6   0    0.37    0.22
   8  -6   0    0.58    0.26
   8   6   1    0.56    0.23
  -8   6  -1    0.40    0.16
   8  -6   1    0.52    0.26
  -8   6  -2    7.09    0.41
  -8  -6  -2    6.83    0.37
   8  -6   2    7.02    0.53
  -8   6  -3   -0.08    0.15
  -8  -6  -3   -0.02    0.14
   8  -6   3   -0.28    0.28
   8   7  -4    0.02    0.19
  -8   7   4    0.29    0.25
  -8  -7   4    0.45    0.26
   8   7  -3    0.56    0.21
  -8  -7   3    0.80    0.27
   8   7  -2    0.83    0.20
  -8  -7   2    0.18    0.21
   8  -7  -2    0.43    0.22
   8   7  -1   13.99    0.54
   8  -7  -1   14.48    0.66
  -8  -7   1   15.46    0.66
  -8   7   0    5.83    0.34
   8  -7   0    5.62    0.46
  -8  -7   0    6.10    0.44
   8   7   1    0.23    0.20
  -8   7  -1    0.07    0.14
   8  -7   1    0.16    0.25
  -8   7  -2   13.21    0.54
  -8  -7  -2   13.20    0.50
   8  -7   2   13.24    0.67
  -8   7  -3    6.96    0.43
   8   7   3    7.79    0.42
   8  -7   3    6.63    0.55
  -8   8   4    7.47    0.55
   8   8  -4    6.42    0.44
  -8  -8   4    7.14    0.52
   8   8  -3    7.23    0.44
   8  -8  -3    7.69    0.49
  -8  -8   3    8.01    0.52
   8   8  -2    4.36    0.34
  -8  -8   2    4.60    0.42
   8  -8  -2    5.09    0.41
  -8   8   1    1.40    0.20
   8   8  -1    1.91    0.24
  -8  -8   1    1.99    0.31
   8  -8  -1    1.80    0.31
  -8   8   0    5.22    0.33
  -8  -8   0    4.21    0.39
   8  -8   0    4.43    0.43
   8   8   1    0.95    0.23
  -8   8  -1    0.40    0.16
   8  -8   1    0.17    0.26
   8   8   2    8.37    0.40
  -8   8  -2    7.35    0.42
   8  -8   2    7.60    0.56
   8   8   3    1.27    0.23
  -8   8  -3    0.98    0.23
   8  -8   3    1.49    0.38
   8   9  -4    2.44    0.33
   8  -9  -4    2.61    0.34
  -8  -9   4    2.32    0.36
   8   9  -3   24.57    0.81
   8  -9  -3   25.71    0.89
  -8  -9   3   25.90    0.92
   8   9  -2    0.41    0.19
   8  -9  -2    0.30    0.24
  -8  -9   2    0.06    0.22
   8   9  -1    3.91    0.32
  -8   9   1    3.89    0.29
   8  -9  -1    3.62    0.39
  -8  -9   1    3.95    0.39
   8   9   0    0.17    0.17
  -8   9   0    0.07    0.13
   8  -9   0    0.13    0.24
  -8  -9   0   -0.06    0.18
  -8   9  -1    0.90    0.20
   8  -9   1    0.84    0.29
  -8   9  -2    9.69    0.48
   8  -9   2   10.05    0.61
  -8   9  -3    1.00    0.23
   8   9   3    1.38    0.23
   8  -9   3    1.07    0.37
   8  10  -4    0.23    0.22
   8 -10  -4    0.79    0.25
  -8 -10   4    0.28    0.26
   8  10  -3    7.06    0.45
   8 -10  -3    7.35    0.50
  -8 -10   3    8.30    0.54
   8  10  -2    0.57    0.20
  -8 -10   2    0.90    0.26
   8 -10  -2    0.61    0.26
  -8  10   1    0.39    0.16
   8  10  -1    0.34    0.17
  -8 -10   1    0.34    0.21
   8 -10  -1    0.34    0.26
  -8  10   0    0.14    0.15
   8  10   0    0.08    0.16
  -8 -10   0    0.06    0.20
   8 -10   0   -0.29    0.22
  -8  10  -1    0.12    0.13
   8 -10   1   -0.23    0.25
  -8  10  -2    5.75    0.39
   8 -10   2    6.02    0.52
   8  10   3    2.54    0.29
  -8  10  -3    3.03    0.32
   8 -10   3    2.01    0.42
   8  11  -4   -0.20    0.20
   8 -11  -4    0.50    0.25
   8  11  -3    1.24    0.27
  -8 -11   3    1.08    0.30
   8 -11  -3    1.35    0.31
   8  11  -2    6.26    0.41
  -8 -11   2    6.65    0.48
   8 -11  -2    6.29    0.48
   8  11  -1    1.44    0.24
  -8  11   1    1.43    0.21
  -8 -11   1    1.75    0.30
   8 -11  -1    1.69    0.32
   8  11   0    0.40    0.19
  -8  11   0    0.44    0.16
  -8 -11   0    0.55    0.22
   8 -11   0    0.32    0.27
   8  11   1    3.74    0.34
  -8  11  -1    3.54    0.31
   8 -11   1    4.19    0.45
  -8  11  -2    0.13    0.16
   8 -11   2    0.05    0.29
  -8  11  -3    6.16    0.42
   8  11   3    5.52    0.37
   8 -11   3    5.17    0.52
   8  12  -3    4.59    0.39
  -8 -12   3    4.17    0.43
   8 -12  -3    4.41    0.44
   8  12  -2    5.08    0.39
  -8 -12   2    5.77    0.46
   8 -12  -2    4.72    0.46
  -8  12   1    1.37    0.21
   8  12  -1    1.45    0.25
   8 -12  -1    1.27    0.32
  -8 -12   1    1.75    0.31
   8  12   0    0.00    0.17
  -8  12   0    0.05    0.13
   8 -12   0   -0.23    0.24
  -8  12  -1    0.29    0.16
   8  12   1    0.70    0.23
   8 -12   1   -0.04    0.27
  -8  12  -2    0.44    0.18
   8 -12   2   -0.04    0.31
   8  13  -3   33.92    1.02
   8 -13  -3   32.72    1.06
  -8 -13   3   36.37    1.14
   8  13  -2    3.97    0.37
   8 -13  -2    3.24    0.40
  -8 -13   2    3.42    0.39
  -8  13   1    0.76    0.18
   8  13  -1    1.16    0.24
   8 -13  -1    0.73    0.30
  -8 -13   1    1.14    0.28
  -8  13   0    0.00    0.14
   8  13   0    0.04    0.18
   8 -13   0   -0.25    0.24
  -8  13  -1    1.15    0.22
   8  13   1    1.26    0.26
   8 -13   1    0.81    0.33
  -8  13  -2    5.77    0.39
   8 -13   2    4.84    0.51
   8  14  -3    0.44    0.22
  -8 -14   3    0.15    0.24
   8 -14  -3   -0.14    0.26
  -8  14   2   10.66    0.47
   8  14  -2   10.90    0.54
  -8 -14   2   11.31    0.61
   8 -14  -2   10.55    0.62
   8  14  -1    7.42    0.46
  -8  14   1    8.28    0.43
  -8 -14   1    8.69    0.53
   8 -14  -1    7.87    0.55
   8  14   0    0.91    0.24
  -8  14   0    0.88    0.20
   8 -14   0    0.34    0.29
  -8  14  -1    0.27    0.17
   8  14   1    0.16    0.21
   8 -14   1    0.07    0.29
  -8  14  -2    0.14    0.17
   8 -14   2   -0.43    0.30
   8  15  -2   10.94    0.56
  -8  15   2   11.76    0.50
   8 -15  -2   12.30    0.66
  -8 -15   2   11.71    0.63
  -8  15   1    0.51    0.18
   8  15  -1    0.92    0.25
   8 -15  -1    0.30    0.29
   8  15   0    0.40    0.22
  -8  15   0    0.50    0.19
   8 -15   0    0.29    0.29
   8  15   1    0.45    0.24
  -8  15  -1    0.30    0.17
   8 -15   1    0.21    0.31
   8  16  -2    1.19    0.27
  -8  16   2    0.55    0.19
  -8 -16   2    1.19    0.30
   8 -16  -2    0.73    0.32
  -8  16   1    4.26    0.34
   8  16  -1    4.61    0.39
   8 -16  -1    3.96    0.46
  -8  16   0    0.32    0.17
   8  16   0    0.28    0.22
   8 -16   0    0.05    0.30
   8  16   1    0.11    0.22
  -8  16  -1    0.67    0.21
  -8  17   1    4.25    0.34
   8  17  -1    4.70    0.41
   8 -17  -1    4.87    0.49
   8  17   0    0.84    0.26
  -8  17   0    0.65    0.20
  -9   0   2   -0.03    0.23
   9   0  -1    0.67    0.25
   9   0   0    2.13    0.34
   9   0   1    0.14    0.27
  -9   1   2    3.18    0.41
  -9  -1   2    2.17    0.37
   9  -1  -1    9.38    0.56
   9   1   0    0.32    0.25
   9  -1   0    0.74    0.28
   9   1   1    0.17    0.26
   9  -1   1   -0.20    0.26
  -9   1  -2    0.42    0.19
  -9   2   2    0.70    0.30
  -9  -2   2    0.60    0.28
  -9  -2   1    1.33    0.32
   9  -2  -1    2.22    0.34
   9   2   0    1.36    0.30
   9  -2   0    1.26    0.31
   9   2   1    1.40    0.32
   9  -2   1    0.48    0.30
  -9  -3   2   -0.16    0.23
   9  -3  -2    0.39    0.24
   9  -3  -1    0.07    0.21
  -9  -3   1   -0.10    0.22
   9   3   0    1.38    0.30
   9  -3   0    1.03    0.31
  -9   3  -1    0.31    0.18
   9   3   1   -0.08    0.24
   9  -3   1    0.03    0.26
   9  -4  -2    4.73    0.43
  -9  -4   2    4.34    0.45
   9  -4  -1    0.09    0.23
  -9  -4   1   -0.07    0.22
   9   4   0    2.90    0.36
   9  -4   0    2.20    0.37
  -9   4  -1    0.76    0.20
   9   4   1    0.92    0.29
   9  -4   1    0.78    0.31
   9  -5  -2    1.47    0.30
  -9  -5   2    0.76    0.30
   9  -5  -1    0.48    0.27
  -9  -5   1    0.33    0.25
   9   5   0    7.86    0.51
   9  -5   0    6.73    0.53
   9   5   1    1.86    0.33
  -9   5  -1    0.87    0.21
   9  -5   1    0.95    0.33
   9  -6  -2    0.82    0.28
  -9  -6   2    1.07    0.31
  -9  -6   1    2.13    0.36
   9  -6  -1    1.63    0.34
   9  -6   0   -0.11    0.27
  -9   6  -1   -0.16    0.14
   9  -6   1    0.14    0.27
  -9  -7   2   -0.04    0.24
   9  -7  -2    0.29    0.25
   9  -7  -1    6.41    0.52
  -9  -7   1    7.25    0.53
   9  -7   0    2.70    0.41
  -9  -7   0    1.81    0.35
  -9   7  -1    1.37    0.24
   9  -7   1    0.85    0.33
  -9  -8   1    4.50    0.46
   9  -8  -1    4.19    0.46
  -9  -8   0    1.31    0.31
   9  -8   0    1.13    0.33
  -9  -9   1    0.42    0.27
  -9   9   0    1.05    0.22
   0   0   0    0.00    0.00
;
_shelx_hkl_checksum     65483
_shelx_res_file
;
TITL 14 in P2(1)/c
    p.res
    created by SHELXL-2018/3 at 20:01:57 on 05-May-2020
CELL 0.71073   6.5739  22.9278   6.0647  90.000  93.770  90.000
ZERR    4.00   0.0004   0.0015   0.0004   0.000   0.001   0.000
LATT  1
SYMM -X, 0.5+Y, 0.5-Z
SFAC C H N O
UNIT 24 60 4 24
TEMP -123
SIZE .5 .5 .5
EQIV $1 1-X, 1-Y, -Z
EQIV $2 X, 1.5-Y, 0.5+Z
EQIV $3 -1+X, Y, Z
EQIV $4 1-X, 1-Y, 1-Z
HTAB O3 O1
HTAB O4 O2_$1
HTAB O6 O1
HTAB O5 O6_$2
HTAB N1 O3_$3
HTAB N1 O4_$4
L.S. 10
BOND $H
FMAP 2
PLAN 16
OMIT -2 58
ACTA
CONF
CONF H3 O3 O4 H4
CONF H5 O5 O6 H6
WGHT    0.041900    0.218000
FVAR       0.31251
N1    3   -0.024501    0.579643    0.576105    11.00000    0.01635    0.01434 =
         0.01534   -0.00151    0.00245   -0.00048
H1    2   -0.093475    0.560387    0.462745    11.00000    0.02856
H2    2    0.039295    0.553817    0.661284    11.00000    0.02486
O1    4    0.408747    0.606084    0.250949    11.00000    0.02285    0.01704 =
         0.02932   -0.00227    0.01104   -0.00147
O2    4    0.212982    0.528597    0.302177    11.00000    0.02372    0.01494 =
         0.02206   -0.00444    0.00599   -0.00161
C1    1   -0.173107    0.613356    0.703589    11.00000    0.01694    0.01830 =
         0.01851   -0.00016    0.00441    0.00233
H11   2   -0.264192    0.585087    0.759072    11.00000    0.02145
H12   2   -0.244914    0.638378    0.596553    11.00000    0.02425
C2    1   -0.057684    0.647078    0.887017    11.00000    0.02369    0.02022 =
         0.01626   -0.00234    0.00417    0.00367
H21   2   -0.156861    0.667904    0.968181    11.00000    0.02933
H22   2    0.009640    0.619206    0.988287    11.00000    0.02894
C3    1    0.100818    0.687271    0.795082    11.00000    0.02513    0.01794 =
         0.02252   -0.00743    0.00362   -0.00091
H32   2    0.033038    0.717175    0.702874    11.00000    0.02717
H31   2    0.179390    0.708170    0.915793    11.00000    0.02991
C4    1    0.247689    0.652232    0.660752    11.00000    0.01857    0.01818 =
         0.02109   -0.00569    0.00232   -0.00238
H41   2    0.342969    0.678390    0.590007    11.00000    0.02677
H42   2    0.326184    0.625633    0.758568    11.00000    0.02691
C5    1    0.130058    0.618004    0.478370    11.00000    0.01654    0.01317 =
         0.01503   -0.00044    0.00282   -0.00019
H52   2    0.052009    0.645056    0.377266    11.00000    0.01892
C6    1    0.261877    0.580425    0.334221    11.00000    0.01697    0.01622 =
         0.01403   -0.00121    0.00181    0.00189
O3    4    0.745981    0.547611    0.182914    11.00000    0.01934    0.01725 =
         0.02291   -0.00436    0.00083    0.00059
O4    4    0.723612    0.485286    0.138285    11.00000    0.03012    0.01583 =
         0.01873   -0.00116    0.00027    0.00294
H4    2    0.737375    0.483942   -0.002590    11.00000    0.03956
H3    2    0.619819    0.558308    0.194100    11.00000    0.04008
O5    4    0.672901    0.725376    0.332600    11.00000    0.02614    0.03080 =
         0.02646   -0.00525    0.00015   -0.00443
O6    4    0.498012    0.716233    0.174051    11.00000    0.03082    0.02003 =
         0.02374    0.00239   -0.00292   -0.00274
H5    2    0.612898    0.745387    0.434448    11.00000    0.04109
H6    2    0.471879    0.679177    0.198531    11.00000    0.03370
HKLF 4
REM  14 in P2(1)/c
REM wR2 = 0.0837, GooF = S = 1.078, Restrained GooF = 1.078 for all data
REM R1 = 0.0306 for 2170 Fo > 4sig(Fo) and 0.0346 for all 2418 data
REM 178 parameters refined using 0 restraints
END
WGHT      0.0419      0.2180
REM Highest difference peak  0.435,  deepest hole -0.188,  1-sigma level  0.039
Q1    1   0.1986  0.5978  0.4117  11.00000  0.05    0.44
Q2    1   0.1693  0.6676  0.7269  11.00000  0.05    0.34
Q3    1   0.1883  0.6317  0.5776  11.00000  0.05    0.29
Q4    1   0.0176  0.6654  0.8383  11.00000  0.05    0.28
Q5    1  -0.1148  0.6292  0.7902  11.00000  0.05    0.27
Q6    1  -0.0934  0.5965  0.6305  11.00000  0.05    0.25
Q7    1   0.0558  0.5997  0.5336  11.00000  0.05    0.24
Q8    1   0.3559  0.5916  0.3240  11.00000  0.05    0.19
Q9    1   0.2643  0.5200  0.2055  11.00000  0.05    0.18
Q10   1   0.2084  0.5584  0.2791  11.00000  0.05    0.16
Q11   1   0.4213  0.6370  0.3009  11.00000  0.05    0.16
Q12   1   0.1511  0.5162  0.4086  11.00000  0.05    0.15
Q13   1   0.4593  0.5834  0.2058  11.00000  0.05    0.14
Q14   1   0.7705  0.5426  0.3198  11.00000  0.05    0.14
Q15   1   0.2641  0.5479  0.3597  11.00000  0.05    0.13
Q16   1   0.7335  0.5168  0.1646  11.00000  0.05    0.13
;
_shelx_res_checksum     80180
