# Supplementary material for: dl-Piperidinium-2-carboxyl­ate bis­(hydrogen peroxide): unusual hydrogen-bonded peroxide chains
Source: Acta Crystallogr E Crystallogr Commun. 2020 Jul 21;76(Pt 8):1331–5. doi: 10.1107/S205698902000972X (PMC7405570; doi:10.1107/S205698902000972X)
Supplement: Supplementary file 2 [file e-76-01331-Isup2.hkl]

data_I                                                                          
_shelx_title ' 14 in P2(1)/c'                                                   
_shelx_refln_list_code          4                                               
_shelx_F_calc_maximum       99.78                                               
_exptl_crystal_F_000       424.00                                               
_reflns_d_resolution_high  0.7330                                               
                                                                                
loop_                                                                           
 _space_group_symop_operation_xyz                                               
 'x, y, z'                                                                      
 '-x, y+1/2, -z+1/2'                                                            
 '-x, -y, -z'                                                                   
 'x, -y-1/2, z-1/2'                                                             
                                                                                
_cell_length_a     6.5739                                                       
_cell_length_b    22.9278                                                       
_cell_length_c     6.0647                                                       
_cell_angle_alpha  90.000                                                       
_cell_angle_beta   93.770                                                       
_cell_angle_gamma  90.000                                                       
                                                                                
_shelx_F_squared_multiplier     1.000                                           
                                                                                
loop_                                                                           
 _refln_index_h                                                                 
 _refln_index_k                                                                 
 _refln_index_l                                                                 
 _refln_F_squared_calc                                                          
 _refln_F_squared_meas                                                          
 _refln_F_squared_sigma                                                         
 _refln_observed_status                                                         
   1   0   0        706.67        628.16         7.92 o                         
   2   0   0       3060.10       3231.21        97.96 o                         
   3   0   0         16.62         11.73         0.62 o                         
   4   0   0       1737.51       1679.58        18.01 o                         
   5   0   0         50.02         46.41         1.42 o                         
   6   0   0        149.45        151.97         2.71 o                         
   7   0   0          6.26          8.81         1.54 o                         
   8   0   0        119.61        117.54         5.73 o                         
   1   1   0        175.64        181.90         1.31 o                         
   2   1   0        146.19        137.57         1.76 o                         
   3   1   0         60.89         71.30         0.95 o                         
   4   1   0        330.94        355.51         2.86 o                         
   5   1   0         67.47         70.64         1.17 o                         
   6   1   0         89.04         90.28         1.46 o                         
   7   1   0        435.77        435.70         5.01 o                         
   8   1   0          2.31          3.06         1.56 o                         
   1   2   0       1228.86       1181.99         7.37 o                         
   2   2   0       5232.42       5245.25        35.92 o                         
   3   2   0         58.96         55.03         1.13 o                         
   4   2   0        929.60        931.87        10.01 o                         
   5   2   0        500.37        486.18         3.84 o                         
   6   2   0        390.60        391.27         4.22 o                         
   7   2   0        114.86        114.20         2.47 o                         
   8   2   0         17.37         17.43         2.56 o                         
   1   3   0       1712.23       1793.87        11.08 o                         
   2   3   0       2627.88       2659.85        17.40 o                         
   3   3   0          7.35          9.42         0.39 o                         
   4   3   0         14.22         21.29         0.64 o                         
   5   3   0         82.05         81.10         1.24 o                         
   6   3   0         75.54         69.87         1.48 o                         
   7   3   0         92.46         92.93         2.09 o                         
   8   3   0          5.11          5.52         1.31 o                         
   0   4   0        558.58        499.22         7.56 o                         
   1   4   0       3216.75       3088.16        18.79 o                         
   2   4   0       1364.07       1389.77         8.66 o                         
   3   4   0         47.28         52.35         0.81 o                         
   4   4   0        725.59        728.41         5.09 o                         
   5   4   0        339.08        339.72         2.94 o                         
   6   4   0         76.96         80.12         1.59 o                         
   7   4   0        104.58        101.97         2.23 o                         
   8   4   0          1.36          1.94         1.04 o                         
   1   5   0        627.93        611.08         3.96 o                         
   2   5   0        671.52        652.59         4.77 o                         
   3   5   0         17.10         14.38         0.60 o                         
   4   5   0        163.68        162.61         1.65 o                         
   5   5   0          3.44          6.23         0.61 o                         
   6   5   0         55.63         52.13         1.31 o                         
   7   5   0         76.51         76.67         1.98 o                         
   8   5   0          0.11         -0.53         1.14 o                         
   0   6   0        423.60        387.31         3.74 o                         
   1   6   0        474.99        541.88         3.59 o                         
   2   6   0        834.62        871.35         5.65 o                         
   3   6   0        225.13        224.54         1.91 o                         
   4   6   0         20.39         17.82         0.56 o                         
   5   6   0        109.85        104.12         1.83 o                         
   6   6   0        151.96        146.84         2.15 o                         
   7   6   0         71.03         64.02         1.98 o                         
   8   6   0          5.56          3.80         1.10 o                         
   1   7   0        743.07        731.20         4.76 o                         
   2   7   0        545.36        605.61         4.24 o                         
   3   7   0        430.93        417.46         3.50 o                         
   4   7   0         29.85         35.86         0.90 o                         
   5   7   0         24.29         26.90         0.92 o                         
   6   7   0         52.84         48.29         1.30 o                         
   7   7   0        169.20        168.42         2.96 o                         
   8   7   0         65.26         59.97         2.38 o                         
   0   8   0        313.11        372.57         4.19 o                         
   1   8   0        219.22        228.92         1.83 o                         
   2   8   0        235.85        219.13         1.83 o                         
   3   8   0         18.95         20.00         0.71 o                         
   4   8   0        323.52        336.88         3.17 o                         
   5   8   0         22.39         20.89         1.03 o                         
   6   8   0         39.78         36.72         1.19 o                         
   7   8   0         20.02         20.30         1.25 o                         
   8   8   0         43.71         48.63         3.21 o                         
   1   9   0        114.13        137.63         1.34 o                         
   2   9   0         32.11         28.55         0.64 o                         
   3   9   0        526.81        498.09         4.47 o                         
   4   9   0         54.91         59.70         1.28 o                         
   5   9   0          6.54          6.20         0.61 o                         
   6   9   0         40.50         40.45         1.24 o                         
   7   9   0         40.29         40.61         1.61 o                         
   8   9   0          1.56          0.77         0.86 o                         
   0  10   0        341.70        394.93         4.14 o                         
   1  10   0        445.92        467.95         3.54 o                         
   2  10   0        534.33        558.77         3.97 o                         
   3  10   0        143.97        135.36         1.68 o                         
   4  10   0        302.42        293.33         2.96 o                         
   5  10   0          3.38          4.95         0.59 o                         
   6  10   0         93.36         86.61         2.04 o                         
   7  10   0         90.07         88.59         2.24 o                         
   8  10   0          1.22          0.19         0.90 o                         
   1  11   0       1183.47       1274.15         8.17 o                         
   2  11   0          7.98         10.72         0.46 o                         
   3  11   0        393.35        373.84         3.37 o                         
   4  11   0          9.65          9.45         0.63 o                         
   5  11   0         58.60         53.23         1.39 o                         
   6  11   0          9.91         10.84         0.99 o                         
   7  11   0          6.24          6.01         0.96 o                         
   8  11   0          6.14          4.42         1.02 o                         
   0  12   0        658.39        645.86         6.39 o                         
   1  12   0        179.43        191.94         1.82 o                         
   2  12   0         19.61         22.29         0.66 o                         
   3  12   0        878.84        891.54         6.82 o                         
   4  12   0         55.56         56.56         1.25 o                         
   5  12   0         15.59         16.39         0.87 o                         
   6  12   0         51.86         46.25         1.71 o                         
   7  12   0         30.38         31.11         1.64 o                         
   8  12   0          0.07         -0.33         0.97 o                         
   1  13   0       2197.95       2330.39        14.47 o                         
   2  13   0        158.71        152.74         1.60 o                         
   3  13   0        192.38        189.88         2.21 o                         
   4  13   0         15.47         16.26         0.88 o                         
   5  13   0        185.84        182.27         2.43 o                         
   6  13   0          1.12          0.79         0.86 o                         
   7  13   0         54.83         50.33         1.84 o                         
   8  13   0          0.40         -0.50         1.03 o                         
   0  14   0          9.75          6.09         0.62 o                         
   1  14   0          0.31          2.11         0.52 o                         
   2  14   0        327.15        349.55         2.89 o                         
   3  14   0        385.93        377.41         4.03 o                         
   4  14   0        749.87        729.16         6.06 o                         
   5  14   0        279.01        281.45         3.79 o                         
   6  14   0         36.83         39.48         2.43 o                         
   7  14   0         18.14         16.27         2.10 o                         
   8  14   0          9.19          7.92         1.63 o                         
   1  15   0        725.33        745.65         5.28 o                         
   2  15   0         33.37         38.18         0.87 o                         
   3  15   0       2903.31       2875.68        19.71 o                         
   4  15   0        178.59        169.37         2.30 o                         
   5  15   0        228.79        222.61         3.35 o                         
   6  15   0          9.88         10.32         1.04 o                         
   7  15   0         85.29         83.78         3.12 o                         
   0  16   0        817.31        840.93         8.33 o                         
   1  16   0        362.95        361.06         3.05 o                         
   2  16   0         23.38         22.55         0.76 o                         
   3  16   0          3.96          4.96         0.75 o                         
   4  16   0        554.63        541.44         7.23 o                         
   5  16   0         23.27         25.44         1.31 o                         
   6  16   0          0.99          1.48         0.93 o                         
   7  16   0         81.50         84.58         2.76 o                         
   1  17   0        881.94        864.10         6.11 o                         
   2  17   0         16.60         15.47         0.77 o                         
   3  17   0        595.35        595.05         5.18 o                         
   4  17   0        179.57        174.16         2.60 o                         
   5  17   0          0.38          0.23         0.68 o                         
   6  17   0        130.60        136.37         6.20 o                         
   7  17   0         17.33         20.19         1.68 o                         
   0  18   0         72.96         70.94         1.78 o                         
   1  18   0        673.42        648.06         4.90 o                         
   2  18   0          7.80          7.83         0.58 o                         
   3  18   0         78.59         78.22         1.57 o                         
   4  18   0        174.18        170.54         2.39 o                         
   5  18   0         14.66         13.45         1.30 o                         
   6  18   0         83.24         83.41         2.65 o                         
   7  18   0         16.37         15.62         1.62 o                         
   1  19   0          9.39         12.62         0.66 o                         
   2  19   0          9.82         12.81         0.78 o                         
   3  19   0          7.29          7.30         0.73 o                         
   4  19   0         38.60         34.52         1.72 o                         
   5  19   0         81.26         76.72         2.45 o                         
   6  19   0         20.01         21.32         1.64 o                         
   7  19   0         29.70         28.83         2.11 o                         
   0  20   0        138.23        126.02         2.47 o                         
   1  20   0          8.81          9.38         0.65 o                         
   2  20   0          3.47          3.39         0.61 o                         
   3  20   0          1.12          1.49         0.57 o                         
   4  20   0          1.00          2.25         0.93 o                         
   5  20   0         14.65         13.33         1.38 o                         
   6  20   0        244.18        232.90         5.58 o                         
   1  21   0         64.90         61.91         1.29 o                         
   2  21   0        284.75        268.76         3.09 o                         
   3  21   0          2.32          2.17         0.68 o                         
   4  21   0         44.16         41.24         1.87 o                         
   5  21   0          9.11         11.47         1.36 o                         
   6  21   0          1.98          1.78         1.74 o                         
   0  22   0         45.57         41.30         1.59 o                         
   1  22   0          9.33         10.63         0.71 o                         
   2  22   0         10.05         12.70         0.95 o                         
   3  22   0        148.62        147.14         2.58 o                         
   4  22   0          6.90          7.11         1.32 o                         
   5  22   0        105.31         98.13         2.91 o                         
   6  22   0          5.46          4.73         1.32 o                         
   1  23   0         82.79         79.58         1.48 o                         
   2  23   0          1.54          1.04         0.66 o                         
   3  23   0         80.07         72.15         2.37 o                         
   4  23   0          0.28         -0.04         0.90 o                         
   5  23   0          0.61          1.18         1.41 o                         
   6  23   0          0.34         -1.71         1.71 o                         
   0  24   0        113.70        125.17         2.67 o                         
   1  24   0          7.65          9.59         0.90 o                         
   2  24   0          3.38          5.95         1.13 o                         
   3  24   0          7.55          8.59         1.20 o                         
   4  24   0         99.68         96.35         2.87 o                         
   5  24   0          0.01         -0.38         1.04 o                         
   1  25   0         81.36         76.83         1.91 o                         
   2  25   0          3.22          3.25         0.79 o                         
   3  25   0          6.69          3.86         1.29 o                         
   4  25   0         72.45         73.35         2.60 o                         
   5  25   0         46.42         42.87         2.27 o                         
   0  26   0        338.45        319.91         5.71 o                         
   1  26   0        233.37        232.30         3.85 o                         
   2  26   0         16.39         16.90         1.17 o                         
   3  26   0          1.90          3.30         1.10 o                         
   4  26   0          6.96          7.06         1.35 o                         
   1  27   0          4.77          6.62         1.00 o                         
   2  27   0         22.45         23.04         1.60 o                         
   3  27   0          0.55          2.56         1.13 o                         
   4  27   0         32.80         35.46         2.11 o                         
   0  28   0         32.82         32.15         2.76 o                         
   1  28   0         11.15         13.10         1.23 o                         
   2  28   0        147.07        154.83         4.19 o                         
   3  28   0         34.94         35.50         2.03 o                         
   1  29   0          0.40          2.29         1.05 o                         
   2  29   0         52.65         59.19         2.78 o                         
   3  29   0          0.04         -1.38         1.38 o                         
   0  30   0        733.93        743.25        14.74 o                         
   1  30   0         53.53         55.59         4.30 o                         
   2  30   0         13.49         16.53         1.88 o                         
   1  31   0         39.30         44.64         3.58 o                         
  -8   1   1          0.04          0.72         1.40 o                         
  -7   1   1         33.20         37.17         2.50 o                         
  -6   1   1         82.19         79.91         1.37 o                         
  -5   1   1        179.36        177.56         2.00 o                         
  -4   1   1        521.65        523.63         4.07 o                         
  -3   1   1        948.44       1003.09         6.51 o                         
  -2   1   1         14.26         18.47         0.41 o                         
  -1   1   1        494.20        431.62         3.72 o                         
   0   1   1        464.59        443.90         2.90 o                         
   1   1   1       1192.59       1209.74         7.48 o                         
   2   1   1        599.90        530.65         4.95 o                         
   3   1   1        365.65        366.63         3.29 o                         
   4   1   1        943.88        904.12         6.65 o                         
   5   1   1         40.22         46.53         1.44 o                         
   6   1   1        451.01        432.33         4.16 o                         
   7   1   1        117.24        119.33         2.42 o                         
   8   1   1         42.41         43.25         2.10 o                         
  -8   2   1         14.54         14.13         2.87 o                         
  -7   2   1         49.77         49.15         1.59 o                         
  -6   2   1        177.30        176.11         2.08 o                         
  -5   2   1         64.19         68.38         1.14 o                         
  -4   2   1          5.47          3.19         0.33 o                         
  -3   2   1         19.66         19.01         1.15 o                         
  -2   2   1        134.85        162.27         1.44 o                         
  -1   2   1       2085.25       2027.09        16.83 o                         
   0   2   1         25.74         42.32         1.14 o                         
   1   2   1       9955.97       9873.51        61.78 o                         
   2   2   1        284.05        314.97         2.65 o                         
   3   2   1          9.42         11.63         0.46 o                         
   4   2   1         16.45         23.91         0.68 o                         
   5   2   1          1.51          1.27         0.37 o                         
   6   2   1          6.04          6.75         0.71 o                         
   7   2   1        140.72        142.32         2.63 o                         
   8   2   1         30.79         34.85         1.83 o                         
  -8   3   1         49.41         52.48         3.00 o                         
  -7   3   1         55.04         58.43         1.96 o                         
  -6   3   1          0.63          3.80         0.76 o                         
  -5   3   1        159.83        145.31         1.69 o                         
  -4   3   1          1.03          1.26         0.41 o                         
  -3   3   1         18.83         12.70         0.51 o                         
  -2   3   1        979.59        932.99         7.75 o                         
  -1   3   1        130.53        120.01         1.68 o                         
   0   3   1        415.65        420.19         3.03 o                         
   1   3   1        202.94        218.90         2.76 o                         
   2   3   1       3181.78       3240.88        23.48 o                         
   3   3   1        227.05        233.60         2.00 o                         
   4   3   1         22.92         22.51         0.77 o                         
   5   3   1          3.25          3.64         0.44 o                         
   6   3   1         46.18         45.48         2.02 o                         
   7   3   1        114.53        116.11         2.41 o                         
   8   3   1        293.41        304.36         4.32 o                         
  -8   4   1          1.76          1.48         1.45 o                         
  -7   4   1         53.49         54.57         1.89 o                         
  -6   4   1       1315.07       1255.85        11.04 o                         
  -5   4   1         13.37         16.56         0.64 o                         
  -4   4   1         22.44         21.11         0.62 o                         
  -3   4   1        380.86        445.36         3.75 o                         
  -2   4   1       3008.13       2853.24        19.19 o                         
  -1   4   1       1495.54       1545.76        10.57 o                         
   0   4   1       2372.14       2465.82        16.11 o                         
   1   4   1        122.12        127.33         1.55 o                         
   2   4   1       1434.85       1453.56         9.97 o                         
   3   4   1         58.74         61.32         0.91 o                         
   4   4   1         79.35         85.96         1.43 o                         
   5   4   1        159.62        160.04         2.12 o                         
   6   4   1        465.14        451.68         4.38 o                         
   7   4   1         37.24         38.04         1.64 o                         
   8   4   1        115.19        120.36         6.14 o                         
  -8   5   1          5.81          5.47         1.70 o                         
  -7   5   1        152.04        153.71         2.76 o                         
  -6   5   1         57.47         63.29         2.36 o                         
  -5   5   1        110.44        100.72         1.40 o                         
  -4   5   1          0.10          0.30         0.28 o                         
  -3   5   1        554.29        633.70         4.38 o                         
  -2   5   1        323.23        321.55         2.37 o                         
  -1   5   1       2592.30       2625.72        16.96 o                         
   0   5   1       3641.56       3507.45        21.23 o                         
   1   5   1       7504.92       7366.45        69.78 o                         
   2   5   1         64.88         60.74         1.08 o                         
   3   5   1          1.22          3.06         0.54 o                         
   4   5   1        421.78        409.95         3.68 o                         
   5   5   1         14.46         15.92         0.77 o                         
   6   5   1         42.86         42.81         1.26 o                         
   7   5   1         16.92         14.26         1.21 o                         
   8   5   1        266.22        274.89         4.89 o                         
  -8   6   1          0.22          0.77         1.54 o                         
  -7   6   1        142.13        146.12         2.71 o                         
  -6   6   1        313.77        288.60         3.74 o                         
  -5   6   1          1.73          2.12         0.40 o                         
  -4   6   1        309.60        311.60         2.61 o                         
  -3   6   1       1297.70       1324.15         9.26 o                         
  -2   6   1       2317.77       2425.02        14.80 o                         
  -1   6   1        922.77        851.60         5.47 o                         
   0   6   1       4575.05       4589.80        28.17 o                         
   1   6   1          9.28         17.35         0.51 o                         
   2   6   1        860.50        863.83         6.24 o                         
   3   6   1          9.06         11.00         0.82 o                         
   4   6   1       1909.43       1853.34        13.04 o                         
   5   6   1         47.42         52.97         1.25 o                         
   6   6   1          7.06          8.50         0.74 o                         
   7   6   1        121.35        123.00         3.16 o                         
   8   6   1          3.34          4.92         1.20 o                         
  -8   7   1        143.80        149.25         3.78 o                         
  -7   7   1        106.04        100.41         2.29 o                         
  -6   7   1         35.19         36.01         1.39 o                         
  -5   7   1        116.87        124.08         1.81 o                         
  -4   7   1         81.35         87.14         1.20 o                         
  -3   7   1       3083.77       3173.38        19.31 o                         
  -2   7   1        241.02        278.57         2.18 o                         
  -1   7   1        853.05        882.19         5.69 o                         
   0   7   1        551.50        487.08         3.71 o                         
   1   7   1        333.34        328.95         2.40 o                         
   2   7   1         19.21         20.37         0.91 o                         
   3   7   1        285.61        300.94         2.78 o                         
   4   7   1          4.09          4.20         0.62 o                         
   5   7   1        169.65        170.76         2.25 o                         
   6   7   1         18.26         18.92         0.92 o                         
   7   7   1         16.01         15.93         0.99 o                         
   8   7   1          1.04          1.45         1.07 o                         
  -8   8   1         18.03         17.82         1.29 o                         
  -7   8   1         17.88         16.95         1.16 o                         
  -6   8   1        270.80        233.28         3.34 o                         
  -5   8   1        695.45        622.36         5.21 o                         
  -4   8   1         34.86         38.92         0.81 o                         
  -3   8   1        139.51        116.65         1.42 o                         
  -2   8   1        112.51        119.40         1.24 o                         
  -1   8   1       4603.50       4757.88        31.12 o                         
   0   8   1       1794.84       1865.95        14.28 o                         
   1   8   1        978.54       1021.19        12.07 o                         
   2   8   1        484.27        496.12         4.27 o                         
   3   8   1        378.15        351.35         3.16 o                         
   4   8   1         22.97         26.29         0.91 o                         
   5   8   1        171.73        161.88         2.54 o                         
   6   8   1         65.55         64.08         1.50 o                         
   7   8   1         75.96         69.60         2.49 o                         
   8   8   1          4.27          5.63         2.24 o                         
  -8   9   1         35.84         39.52         1.74 o                         
  -7   9   1        172.64        159.31         4.11 o                         
  -6   9   1          0.25          1.00         0.68 o                         
  -5   9   1         64.81         55.15         1.55 o                         
  -4   9   1         53.21         51.10         0.93 o                         
  -3   9   1         77.51         88.77         1.11 o                         
  -2   9   1        256.83        275.59         2.82 o                         
  -1   9   1         40.68         43.15         0.78 o                         
   0   9   1         52.63         61.54         1.16 o                         
   1   9   1        972.78       1103.10        10.03 o                         
   2   9   1          0.40          0.93         0.32 o                         
   3   9   1         21.36         23.52         0.77 o                         
   4   9   1       1736.56       1698.45        12.16 o                         
   5   9   1         28.48         27.10         1.23 o                         
   6   9   1         16.82         19.14         0.97 o                         
   7   9   1         62.26         66.42         1.88 o                         
   8   9   1          6.99          9.02         1.69 o                         
  -8  10   1          2.71          3.64         0.97 o                         
  -7  10   1         92.02         85.77         2.82 o                         
  -6  10   1         92.92         95.30         2.13 o                         
  -5  10   1          2.54          4.40         1.09 o                         
  -4  10   1         15.00         14.60         0.61 o                         
  -3  10   1        254.30        268.43         2.30 o                         
  -2  10   1       1748.72       1791.00        11.24 o                         
  -1  10   1        499.08        496.58         3.56 o                         
   0  10   1       1615.88       1687.05        10.53 o                         
   1  10   1          4.63          6.87         0.71 o                         
   2  10   1         98.25         97.37         1.40 o                         
   3  10   1        531.62        520.39         4.35 o                         
   4  10   1         12.59         15.03         0.75 o                         
   5  10   1          0.13          0.37         0.51 o                         
   6  10   1          0.84          0.86         0.58 o                         
   7  10   1        106.68        104.68         2.80 o                         
   8  10   1          0.28          0.00         1.79 o                         
  -8  11   1         18.22         15.82         1.31 o                         
  -7  11   1          1.76          3.07         0.87 o                         
  -6  11   1          0.46          0.53         0.71 o                         
  -5  11   1          1.55          1.77         0.83 o                         
  -4  11   1        107.77        105.15         1.36 o                         
  -3  11   1        255.88        268.88         2.57 o                         
  -2  11   1       2175.91       2198.02        13.65 o                         
  -1  11   1        385.62        385.93         2.96 o                         
   0  11   1         11.38         15.90         0.69 o                         
   1  11   1        877.84        890.73         5.92 o                         
   2  11   1        118.53        119.78         1.28 o                         
   3  11   1        160.68        168.51         2.00 o                         
   4  11   1        234.99        227.79         2.59 o                         
   5  11   1         92.13         89.21         1.69 o                         
   6  11   1          1.15          1.25         0.60 o                         
   7  11   1         12.84         13.23         1.32 o                         
   8  11   1         42.93         38.52         2.09 o                         
  -8  12   1         14.42         14.94         1.33 o                         
  -7  12   1          3.70          4.40         0.91 o                         
  -6  12   1        153.33        138.31         2.64 o                         
  -5  12   1        139.13        137.94         2.46 o                         
  -4  12   1         28.83         28.24         0.94 o                         
  -3  12   1         16.04         16.70         0.61 o                         
  -2  12   1         68.17         70.18         1.04 o                         
  -1  12   1         26.25         27.26         0.90 o                         
   0  12   1        130.30        128.60         1.42 o                         
   1  12   1        128.35        125.34         1.37 o                         
   2  12   1        228.33        219.87         2.27 o                         
   3  12   1         68.21         67.36         1.26 o                         
   4  12   1         32.45         34.20         1.11 o                         
   5  12   1       1238.55       1190.71         9.24 o                         
   6  12   1        124.43        126.30         2.38 o                         
   7  12   1         32.51         34.37         1.87 o                         
   8  12   1          3.10          3.39         1.88 o                         
  -8  13   1          8.28          9.78         1.21 o                         
  -7  13   1         39.00         41.50         1.70 o                         
  -6  13   1          5.14          5.69         0.91 o                         
  -5  13   1         87.50         84.11         2.00 o                         
  -4  13   1         24.78         27.83         1.21 o                         
  -3  13   1        229.55        234.97         2.24 o                         
  -2  13   1        294.44        268.76         2.38 o                         
  -1  13   1        286.08        295.14         2.49 o                         
   0  13   1         55.17         48.79         0.89 o                         
   1  13   1        295.18        280.47         2.67 o                         
   2  13   1        133.90        128.13         1.42 o                         
   3  13   1        534.99        507.18         4.41 o                         
   4  13   1        936.27        907.24         7.21 o                         
   5  13   1        262.71        251.83         3.37 o                         
   6  13   1         44.32         42.37         1.71 o                         
   7  13   1         20.61         22.40         1.62 o                         
  -8  14   1         83.18         82.67         2.48 o                         
  -7  14   1         40.33         42.01         1.76 o                         
  -6  14   1        195.83        193.76         3.24 o                         
  -5  14   1          7.30          6.96         0.85 o                         
  -4  14   1        504.07        501.90         5.79 o                         
  -3  14   1         67.01         68.40         1.13 o                         
  -2  14   1         92.00         93.21         1.26 o                         
  -1  14   1        187.96        193.15         1.91 o                         
   0  14   1          8.21          6.12         0.42 o                         
   1  14   1         67.11         60.27         1.00 o                         
   2  14   1          1.95          2.34         0.35 o                         
   3  14   1         55.10         53.65         1.21 o                         
   4  14   1         51.44         50.78         1.32 o                         
   5  14   1          3.41          5.56         0.77 o                         
   6  14   1         10.22          9.65         0.94 o                         
   7  14   1         12.22         13.94         1.45 o                         
  -7  15   1          0.54          0.64         0.85 o                         
  -6  15   1         18.23         20.54         1.28 o                         
  -5  15   1          4.95          5.44         0.85 o                         
  -4  15   1        240.67        227.95         3.20 o                         
  -3  15   1         38.17         37.41         0.90 o                         
  -2  15   1         89.15         88.89         1.29 o                         
  -1  15   1        188.05        186.96         2.11 o                         
   0  15   1         38.08         48.58         0.96 o                         
   1  15   1         24.48         29.13         0.77 o                         
   2  15   1          9.77         14.14         0.68 o                         
   3  15   1         28.89         27.56         0.99 o                         
   4  15   1        270.06        269.63         4.00 o                         
   5  15   1          1.04         -0.18         0.57 o                         
   6  15   1         14.87         16.40         1.39 o                         
   7  15   1         31.85         35.05         1.95 o                         
  -7  16   1          9.04          8.54         1.14 o                         
  -6  16   1        196.07        190.90         3.30 o                         
  -5  16   1          1.55          0.82         0.73 o                         
  -4  16   1         30.74         27.74         1.25 o                         
  -3  16   1        294.37        287.12         3.40 o                         
  -2  16   1          0.55          0.96         0.37 o                         
  -1  16   1          0.46          0.49         0.37 o                         
   0  16   1        873.56        842.88         5.94 o                         
   1  16   1        187.57        192.75         1.99 o                         
   2  16   1         36.64         41.63         1.26 o                         
   3  16   1        455.82        451.87         5.58 o                         
   4  16   1          3.54          3.78         0.89 o                         
   5  16   1          5.89          6.64         0.87 o                         
   6  16   1         44.27         45.43         3.76 o                         
   7  16   1         21.89         21.99         2.14 o                         
  -7  17   1          0.00         -0.59         0.87 o                         
  -6  17   1         90.09         90.40         2.31 o                         
  -5  17   1          1.33          0.58         0.72 o                         
  -4  17   1         16.62         16.56         1.08 o                         
  -3  17   1        118.33        117.57         1.90 o                         
  -2  17   1        103.58        101.83         1.47 o                         
  -1  17   1        177.88        183.02         2.01 o                         
   0  17   1          2.76          2.44         0.58 o                         
   1  17   1        147.35        162.84         1.85 o                         
   2  17   1         18.93         21.53         0.96 o                         
   3  17   1          1.97          2.22         0.64 o                         
   4  17   1        515.05        500.82         7.61 o                         
   5  17   1        220.18        214.66         3.25 o                         
   6  17   1          0.33          1.39         0.91 o                         
   7  17   1          0.03         -0.70         1.59 o                         
  -7  18   1         17.63         17.28         2.21 o                         
  -6  18   1          3.13          4.82         1.20 o                         
  -5  18   1         67.80         71.95         2.01 o                         
  -4  18   1        108.74        108.14         2.25 o                         
  -3  18   1        102.88        108.37         2.18 o                         
  -2  18   1          5.76          7.52         0.57 o                         
  -1  18   1         25.59         29.01         0.91 o                         
   0  18   1        370.74        372.12         3.23 o                         
   1  18   1        346.09        358.96         3.14 o                         
   2  18   1          5.28          4.13         0.69 o                         
   3  18   1          1.82          1.84         0.70 o                         
   4  18   1         20.70         20.82         1.15 o                         
   5  18   1        189.45        189.20         3.14 o                         
   6  18   1         20.24         19.81         1.61 o                         
   7  18   1          9.32          9.31         1.41 o                         
  -7  19   1          7.35          4.43         1.25 o                         
  -6  19   1          2.91          3.41         0.99 o                         
  -5  19   1        111.79        113.42         2.51 o                         
  -4  19   1         91.55         83.99         2.06 o                         
  -3  19   1        983.22        948.63         8.86 o                         
  -2  19   1          3.15          4.91         0.56 o                         
  -1  19   1         75.65         77.15         1.35 o                         
   0  19   1        204.92        197.31         2.19 o                         
   1  19   1        173.60        169.76         2.20 o                         
   2  19   1         79.10         74.93         1.75 o                         
   3  19   1        524.12        498.81         7.14 o                         
   4  19   1        115.58        117.64         2.37 o                         
   5  19   1        273.92        269.11         4.72 o                         
   6  19   1         29.78         30.34         1.89 o                         
  -6  20   1          1.05          2.27         1.16 o                         
  -5  20   1         83.12         87.48         2.26 o                         
  -4  20   1         98.02        101.36         2.27 o                         
  -3  20   1         76.56         79.10         2.26 o                         
  -2  20   1       1065.62       1020.41         7.63 o                         
  -1  20   1        117.09        117.46         1.69 o                         
   0  20   1          1.51          4.04         0.54 o                         
   1  20   1          0.38          0.95         0.75 o                         
   2  20   1        454.56        438.20         4.80 o                         
   3  20   1        109.49        115.27         2.28 o                         
   4  20   1         61.45         63.55         1.81 o                         
   5  20   1          0.20         -0.08         1.41 o                         
   6  20   1          0.10         -1.09         1.09 o                         
  -6  21   1         10.22         11.56         1.51 o                         
  -5  21   1          6.49          6.22         1.21 o                         
  -4  21   1          6.92          6.55         0.95 o                         
  -3  21   1         70.29         73.34         1.94 o                         
  -2  21   1        152.94        155.04         2.37 o                         
  -1  21   1         14.39         13.56         0.74 o                         
   0  21   1        172.75        166.38         2.28 o                         
   1  21   1        983.05        932.05         8.37 o                         
   2  21   1         48.94         54.17         1.62 o                         
   3  21   1         85.89         92.51         2.08 o                         
   4  21   1         80.64         81.58         2.06 o                         
   5  21   1         17.59         18.48         1.99 o                         
   6  21   1          2.28          0.21         2.41 o                         
  -6  22   1        109.77        109.38         3.20 o                         
  -5  22   1        285.77        285.54         5.24 o                         
  -4  22   1         70.42         71.20         2.04 o                         
  -3  22   1        181.65        181.58         3.05 o                         
  -2  22   1        133.37        132.04         2.08 o                         
  -1  22   1         52.93         53.01         1.33 o                         
   0  22   1        396.97        379.65         3.84 o                         
   2  22   1        113.35        105.67         2.96 o                         
   3  22   1          1.73          0.36         0.69 o                         
   4  22   1        281.58        280.46         6.36 o                         
   5  22   1         40.68         43.19         2.12 o                         
   6  22   1         22.65         19.12         1.75 o                         
  -6  23   1         35.49         28.72         2.02 o                         
  -5  23   1          6.98          6.68         1.35 o                         
  -4  23   1         69.02         79.62         2.55 o                         
  -3  23   1        229.76        224.37         3.99 o                         
  -2  23   1          4.85          5.26         0.85 o                         
  -1  23   1        131.93        125.83         2.14 o                         
   0  23   1          0.91          3.36         0.62 o                         
   1  23   1          2.35          2.76         0.72 o                         
   2  23   1         22.88         21.62         1.22 o                         
   3  23   1         27.28         27.03         1.35 o                         
   4  23   1         38.84         41.05         2.02 o                         
   5  23   1          3.55          2.72         1.16 o                         
  -5  24   1          8.83          7.50         1.49 o                         
  -4  24   1         11.03         11.53         1.40 o                         
  -3  24   1          0.03          0.06         0.84 o                         
  -2  24   1          7.60          7.80         1.07 o                         
  -1  24   1        112.38        113.84         2.46 o                         
   0  24   1         39.15         46.26         2.22 o                         
   1  24   1         49.29         44.67         1.55 o                         
   2  24   1         43.55         39.84         1.81 o                         
   3  24   1         34.59         35.33         1.80 o                         
   4  24   1         22.49         24.75         1.76 o                         
   5  24   1         11.91         10.24         1.46 o                         
  -5  25   1          0.31          0.46         1.08 o                         
  -4  25   1          9.98          7.75         1.39 o                         
  -3  25   1          6.59          8.33         1.74 o                         
  -2  25   1          0.03          0.07         0.98 o                         
  -1  25   1          1.66          3.43         0.81 o                         
   0  25   1        246.16        246.60         3.46 o                         
   1  25   1        163.68        160.94         2.81 o                         
   2  25   1         34.20         30.77         1.44 o                         
   3  25   1         22.02         21.01         1.30 o                         
   4  25   1         86.92         94.40         4.54 o                         
   5  25   1         20.44         20.82         3.68 o                         
  -4  26   1          2.07          0.61         1.69 o                         
  -3  26   1          0.01         -0.93         0.93 o                         
  -2  26   1         14.71         18.81         1.69 o                         
  -1  26   1        149.32        152.78         3.02 o                         
   0  26   1         35.37         38.70         1.51 o                         
   1  26   1        100.03        105.14         2.31 o                         
   2  26   1          5.86          8.84         1.22 o                         
   3  26   1          1.83          1.53         0.84 o                         
   4  26   1          2.66          3.43         2.11 o                         
  -4  27   1         56.93         54.60         2.81 o                         
  -3  27   1          4.62          6.85         1.47 o                         
  -2  27   1         53.93         55.02         2.56 o                         
  -1  27   1         25.54         24.77         1.85 o                         
   0  27   1         57.69         58.20         1.80 o                         
   1  27   1         37.37         36.60         3.28 o                         
   2  27   1         64.70         62.50         2.03 o                         
   3  27   1          5.20          6.58         1.29 o                         
   4  27   1          1.02          0.22         1.11 o                         
  -3  28   1         12.94         16.03         1.87 o                         
  -2  28   1          2.21          1.96         1.22 o                         
  -1  28   1         56.75         69.68         2.79 o                         
   0  28   1         79.28         79.31         2.08 o                         
   1  28   1        144.12        146.51         2.84 o                         
   2  28   1         14.92         15.64         1.23 o                         
   3  28   1         33.56         32.09         1.99 o                         
  -3  29   1         10.73          6.38         1.55 o                         
  -2  29   1          4.14          5.29         1.44 o                         
  -1  29   1        258.91        250.14         7.47 o                         
   0  29   1          9.10         11.13         1.44 o                         
   1  29   1        104.33        109.13         3.03 o                         
   2  29   1         20.03         18.76         1.34 o                         
   3  29   1          1.52          1.53         1.17 o                         
  -2  30   1          0.22         -0.11         1.22 o                         
  -1  30   1         26.82         29.08         2.87 o                         
   0  30   1          0.08          0.31         1.43 o                         
   1  30   1          8.83         10.81         2.07 o                         
   2  30   1         21.24         24.06         1.50 o                         
   0  31   1          0.31          1.33         1.64 o                         
  -8   0   2         55.69         68.40         4.81 o                         
  -7   0   2        187.88        187.09         4.45 o                         
  -6   0   2        281.27        279.56         5.31 o                         
  -5   0   2        347.76        367.42         4.46 o                         
  -3   0   2       1926.72       1815.48        18.70 o                         
  -2   0   2        229.81        231.59         2.65 o                         
  -1   0   2          0.47          1.43         0.46 o                         
   0   0   2       9390.54      10004.56       225.57 o                         
   1   0   2       8328.97       8695.41        73.24 o                         
   2   0   2       3346.90       3570.93        30.52 o                         
   3   0   2        314.35        307.39         3.64 o                         
   4   0   2        557.18        547.49         7.29 o                         
   5   0   2        132.22        141.73         2.49 o                         
   6   0   2         35.51         34.39         2.02 o                         
   7   0   2          2.98          1.78         1.13 o                         
   8   0   2         65.77         70.93         3.12 o                         
  -8   1   2         61.44         59.56         3.22 o                         
  -7   1   2         53.05         50.12         2.09 o                         
  -6   1   2         70.05         72.15         2.02 o                         
  -5   1   2        508.01        508.99         4.03 o                         
  -4   1   2        436.10        437.50         3.38 o                         
  -2   1   2         93.93         72.49         1.40 o                         
  -1   1   2        342.51        359.21         2.56 o                         
   0   1   2         27.96         29.04         0.55 o                         
   1   1   2        443.03        456.85         3.81 o                         
   2   1   2        308.59        341.21         2.72 o                         
   3   1   2       1237.33       1288.81         8.38 o                         
   4   1   2        527.34        541.95         4.12 o                         
   5   1   2         61.98         63.74         1.42 o                         
   6   1   2          0.60          0.56         0.65 o                         
   7   1   2         41.49         45.34         1.69 o                         
   8   1   2         52.63         52.79         1.96 o                         
  -8   2   2          7.16          8.96         1.85 o                         
  -7   2   2          1.17          1.44         0.98 o                         
  -6   2   2        116.45        119.33         2.34 o                         
  -5   2   2       1004.65        958.31         7.59 o                         
  -4   2   2        451.43        461.57         3.53 o                         
  -3   2   2       1676.20       1710.44        10.73 o                         
  -2   2   2       3585.87       3521.50        23.63 o                         
  -1   2   2       5865.53       5862.98        43.48 o                         
   0   2   2         21.59         30.41         0.54 o                         
   1   2   2       5382.36       5478.45        43.86 o                         
   2   2   2        376.04        420.48         3.13 o                         
   3   2   2        743.68        749.64         6.61 o                         
   4   2   2         27.19         27.30         0.77 o                         
   5   2   2          0.00         -0.48         0.48 o                         
   6   2   2        107.42        110.83         2.25 o                         
   7   2   2          1.74          2.23         0.81 o                         
   8   2   2         10.59         11.52         1.22 o                         
  -8   3   2          0.01          1.68         1.48 o                         
  -7   3   2         18.90         20.09         1.55 o                         
  -6   3   2        276.00        272.39         3.16 o                         
  -5   3   2        347.32        350.07         3.64 o                         
  -4   3   2         24.80         27.95         1.63 o                         
  -3   3   2        991.94        995.29         6.55 o                         
  -2   3   2       1783.44       1893.38        13.07 o                         
  -1   3   2        641.72        670.39         5.39 o                         
   0   3   2        152.68        134.79         1.50 o                         
   1   3   2        107.72        104.99         1.17 o                         
   2   3   2        472.07        536.07         3.80 o                         
   3   3   2        307.44        344.47         2.79 o                         
   4   3   2         98.10        115.96         1.45 o                         
   5   3   2          0.13          0.77         0.49 o                         
   6   3   2          9.59          9.05         0.90 o                         
   7   3   2          1.08         -0.33         0.69 o                         
   8   3   2         18.83         18.75         1.36 o                         
  -8   4   2         18.12         20.36         2.28 o                         
  -7   4   2        175.46        180.34         3.77 o                         
  -6   4   2        109.03        100.06         1.80 o                         
  -5   4   2         43.83         49.55         1.26 o                         
  -4   4   2        156.52        162.85         1.66 o                         
  -3   4   2        530.76        521.80         4.71 o                         
  -2   4   2         32.99         29.74         1.44 o                         
  -1   4   2       1567.67       1643.38        10.19 o                         
   0   4   2        357.35        399.76         2.84 o                         
   1   4   2         12.16         14.98         0.62 o                         
   2   4   2         40.60         54.29         0.88 o                         
   3   4   2        282.83        272.07         2.83 o                         
   4   4   2         70.79         83.23         1.20 o                         
   5   4   2        927.82        907.19         7.25 o                         
   6   4   2         23.84         23.87         1.02 o                         
   7   4   2         20.74         20.38         1.25 o                         
   8   4   2         18.74         17.00         1.39 o                         
  -8   5   2          2.10          3.33         1.45 o                         
  -7   5   2         17.87         20.05         1.55 o                         
  -6   5   2         11.25         10.87         0.80 o                         
  -5   5   2         49.19         52.79         1.25 o                         
  -4   5   2         68.84         66.06         1.23 o                         
  -3   5   2         14.09         21.29         0.80 o                         
  -2   5   2       5169.17       5420.64        37.46 o                         
  -1   5   2        315.15        327.08         2.43 o                         
   0   5   2          8.71         10.22         0.43 o                         
   1   5   2        936.48        929.21         6.58 o                         
   2   5   2        805.16        867.37         5.77 o                         
   3   5   2         40.75         36.82         0.77 o                         
   4   5   2        105.90        105.36         1.63 o                         
   5   5   2          7.64          5.66         0.62 o                         
   6   5   2          8.58          8.50         0.74 o                         
   7   5   2         53.74         51.52         1.76 o                         
   8   5   2          1.54          0.27         1.50 o                         
  -8   6   2         13.39         13.98         1.48 o                         
  -7   6   2          3.03          3.04         1.06 o                         
  -6   6   2         53.10         50.43         1.58 o                         
  -5   6   2        247.13        219.47         2.62 o                         
  -4   6   2         26.70         32.41         0.95 o                         
  -3   6   2         32.73         28.06         1.02 o                         
  -2   6   2         51.30         61.52         2.72 o                         
  -1   6   2       1078.18       1121.99         7.17 o                         
   0   6   2         43.83         45.06         0.82 o                         
   1   6   2        784.06        885.99         6.36 o                         
   2   6   2        363.90        389.30         2.94 o                         
   3   6   2          0.83          2.19         0.98 o                         
   4   6   2          9.06          8.97         0.61 o                         
   5   6   2        142.78        147.48         2.13 o                         
   6   6   2         60.42         58.15         1.57 o                         
   7   6   2          5.42          5.45         1.05 o                         
   8   6   2         73.70         71.31         2.50 o                         
  -8   7   2          4.35          5.40         1.80 o                         
  -7   7   2         61.94         60.39         2.03 o                         
  -6   7   2         55.91         49.48         2.22 o                         
  -5   7   2        354.82        321.76         3.38 o                         
  -4   7   2          0.22          0.37         0.38 o                         
  -3   7   2         27.97         24.79         0.81 o                         
  -2   7   2       1439.05       1467.51        10.45 o                         
  -1   7   2          0.72          1.07         0.29 o                         
   0   7   2         58.90         78.02         1.38 o                         
   1   7   2       1209.41       1331.64         9.22 o                         
   2   7   2       2176.85       2354.74        16.55 o                         
   3   7   2        181.32        168.17         1.95 o                         
   4   7   2          5.72          7.97         0.59 o                         
   5   7   2         72.04         71.34         1.51 o                         
   6   7   2          1.04          1.29         0.58 o                         
   7   7   2         10.82         12.44         2.76 o                         
   8   7   2        130.87        135.29         3.29 o                         
  -8   8   2         47.43         47.73         2.27 o                         
  -7   8   2         11.35         12.74         1.07 o                         
  -6   8   2         11.94         11.60         0.98 o                         
  -5   8   2         45.62         42.46         1.19 o                         
  -4   8   2        102.07        106.53         1.65 o                         
  -3   8   2          9.06         12.52         0.76 o                         
  -2   8   2         13.66         12.01         0.71 o                         
  -1   8   2        349.01        378.67         2.83 o                         
   0   8   2         22.79         18.20         0.68 o                         
   1   8   2         60.21         74.55         1.34 o                         
   2   8   2         14.07         16.80         0.62 o                         
   3   8   2        132.48        139.28         2.07 o                         
   4   8   2         69.14         62.93         1.49 o                         
   5   8   2        543.07        522.16         4.81 o                         
   6   8   2        122.02        117.10         2.36 o                         
   7   8   2         10.99         10.76         1.22 o                         
   8   8   2         78.44         80.40         3.07 o                         
  -8   9   2          3.02          2.70         1.26 o                         
  -7   9   2         53.07         52.82         1.78 o                         
  -6   9   2          9.63          8.41         0.90 o                         
  -5   9   2         22.67         15.05         0.88 o                         
  -4   9   2        203.15        182.82         2.27 o                         
  -3   9   2        703.16        738.13         5.91 o                         
  -2   9   2        531.78        579.88         4.72 o                         
  -1   9   2        147.82        160.45         2.02 o                         
   0   9   2        663.73        667.25         5.05 o                         
   1   9   2         59.80         69.41         1.34 o                         
   2   9   2        250.40        280.12         2.61 o                         
   3   9   2         47.34         45.85         1.04 o                         
   4   9   2         13.60         16.22         0.80 o                         
   5   9   2         12.56         11.59         1.23 o                         
   6   9   2        240.32        243.12         3.45 o                         
   7   9   2          0.20         -0.46         0.90 o                         
   8   9   2        104.18        100.66         3.86 o                         
  -8  10   2          5.98          7.08         1.39 o                         
  -7  10   2          3.86          3.73         0.88 o                         
  -6  10   2          0.26          0.14         0.64 o                         
  -5  10   2         75.91         64.13         1.67 o                         
  -4  10   2         27.49         33.37         1.04 o                         
  -3  10   2          1.18          2.22         0.44 o                         
  -2  10   2        896.84        915.71         6.98 o                         
  -1  10   2          9.97         12.42         0.52 o                         
   0  10   2        131.18        106.66         1.40 o                         
   1  10   2        845.08        909.20         6.67 o                         
   2  10   2         85.89         87.81         1.25 o                         
   3  10   2         96.14         96.30         1.49 o                         
   4  10   2        398.28        382.93         5.91 o                         
   5  10   2         21.69         21.05         1.11 o                         
   6  10   2          0.01          0.05         0.64 o                         
   7  10   2          0.40         -0.66         0.66 o                         
   8  10   2         60.65         59.90         3.19 o                         
  -8  11   2         72.47         65.42         2.68 o                         
  -7  11   2         87.25         90.41         2.28 o                         
  -6  11   2        142.39        130.28         2.54 o                         
  -5  11   2          9.19          6.98         0.81 o                         
  -4  11   2        218.55        192.43         2.39 o                         
  -3  11   2         64.58         59.41         1.23 o                         
  -2  11   2         14.71         14.37         0.51 o                         
  -1  11   2         67.60         67.11         0.99 o                         
   0  11   2        337.75        362.99         3.17 o                         
   1  11   2         74.37         69.31         1.45 o                         
   2  11   2       1849.70       1936.93        13.32 o                         
   3  11   2        144.37        131.61         2.11 o                         
   4  11   2          7.18          5.82         0.72 o                         
   5  11   2         81.49         78.64         1.90 o                         
   6  11   2          0.18         -0.09         0.75 o                         
   7  11   2          0.12          0.46         0.73 o                         
  -8  12   2         53.64         53.35         2.85 o                         
  -7  12   2         65.01         63.97         2.10 o                         
  -6  12   2         43.01         35.59         1.49 o                         
  -5  12   2         19.31         17.50         1.06 o                         
  -4  12   2          2.03          1.79         0.54 o                         
  -3  12   2         27.97         27.93         0.96 o                         
  -2  12   2         88.14         82.29         1.13 o                         
  -1  12   2          3.88          5.00         0.55 o                         
   0  12   2        512.07        512.62         4.18 o                         
   1  12   2         87.56         81.57         1.28 o                         
   2  12   2         25.71         23.47         0.73 o                         
   3  12   2         12.26         12.02         0.81 o                         
   4  12   2        528.83        517.97         5.33 o                         
   5  12   2        100.22         95.34         2.06 o                         
   6  12   2          6.86          6.84         0.90 o                         
   7  12   2          1.54          1.55         0.77 o                         
  -7  13   2         36.92         34.52         1.64 o                         
  -6  13   2         44.00         34.97         1.50 o                         
  -5  13   2        104.80         77.29         1.90 o                         
  -4  13   2        562.44        576.71         5.16 o                         
  -3  13   2         86.61         86.60         1.54 o                         
  -2  13   2        128.64        149.91         1.68 o                         
  -1  13   2       1176.77       1165.31         7.72 o                         
   0  13   2        785.86        826.07         8.03 o                         
   1  13   2         67.37         69.52         1.21 o                         
   2  13   2        333.11        326.04         3.62 o                         
   3  13   2         92.82         91.75         1.83 o                         
   4  13   2        180.40        174.88         3.53 o                         
   5  13   2          2.73          2.96         0.73 o                         
   6  13   2         23.83         21.84         1.49 o                         
   7  13   2         14.08         14.36         1.19 o                         
  -7  14   2          0.33          0.84         0.85 o                         
  -6  14   2         16.77         15.30         1.15 o                         
  -5  14   2        279.24        273.63         3.77 o                         
  -4  14   2         28.54         30.21         1.28 o                         
  -3  14   2          0.13          0.58         0.50 o                         
  -2  14   2         42.60         44.45         0.94 o                         
  -1  14   2        517.21        523.31         4.05 o                         
   0  14   2        342.76        346.49         2.87 o                         
   1  14   2         66.22         69.27         1.25 o                         
   2  14   2        116.35        136.93         2.19 o                         
   3  14   2          0.89          1.84         0.64 o                         
   4  14   2         13.98         12.42         0.94 o                         
   5  14   2        236.00        231.47         3.38 o                         
   6  14   2         49.38         50.31         1.74 o                         
   7  14   2          0.08         -0.88         0.88 o                         
  -7  15   2          2.43          2.25         0.92 o                         
  -6  15   2         55.83         52.61         1.81 o                         
  -5  15   2         59.69         52.20         1.68 o                         
  -4  15   2         58.68         57.35         1.65 o                         
  -3  15   2        780.95        771.25         6.43 o                         
  -2  15   2       2326.21       2315.23        14.62 o                         
  -1  15   2        305.99        313.06         2.77 o                         
   0  15   2        340.99        337.92         2.89 o                         
   1  15   2        370.82        359.29         3.38 o                         
   2  15   2        321.35        327.14         3.75 o                         
   3  15   2         10.00         10.41         0.85 o                         
   4  15   2          0.74          1.22         0.83 o                         
   5  15   2         14.21         13.95         1.06 o                         
   6  15   2         48.14         49.31         1.74 o                         
   7  15   2          6.93          6.18         1.61 o                         
  -7  16   2          0.04         -0.51         0.95 o                         
  -6  16   2         18.56         21.36         1.36 o                         
  -5  16   2          1.90          1.90         0.77 o                         
  -4  16   2          4.22          4.33         0.78 o                         
  -3  16   2         81.38         74.64         1.55 o                         
  -2  16   2         47.13         48.06         1.12 o                         
  -1  16   2        390.25        376.74         3.19 o                         
   0  16   2        396.16        398.80         3.68 o                         
   1  16   2          0.53          0.96         0.43 o                         
   2  16   2         24.64         33.78         1.27 o                         
   3  16   2          6.48          6.98         1.14 o                         
   4  16   2        214.45        217.50         3.22 o                         
   5  16   2          4.41          5.70         0.88 o                         
   6  16   2          4.15          5.13         1.26 o                         
   7  16   2          4.56          5.49         1.26 o                         
  -7  17   2          1.16          0.43         0.92 o                         
  -6  17   2         87.83         92.59         2.36 o                         
  -5  17   2        126.96        141.93         2.72 o                         
  -4  17   2         18.12         14.42         1.06 o                         
  -3  17   2          1.55          1.27         0.57 o                         
  -2  17   2        689.28        669.77         6.10 o                         
  -1  17   2        353.52        345.13         3.06 o                         
   0  17   2        550.80        537.52         4.67 o                         
   1  17   2         24.91         23.39         0.90 o                         
   2  17   2         37.37         36.94         1.35 o                         
   3  17   2        400.57        377.41         5.08 o                         
   4  17   2        573.04        545.79         5.82 o                         
   5  17   2         40.65         40.18         1.58 o                         
   6  17   2        167.48        169.63         3.13 o                         
   7  17   2          0.71          0.18         1.07 o                         
  -7  18   2          0.21          0.44         0.92 o                         
  -6  18   2         16.56         20.41         1.37 o                         
  -5  18   2         11.72         16.51         1.49 o                         
  -4  18   2         13.33         14.17         1.07 o                         
  -3  18   2        124.09        124.62         2.05 o                         
  -2  18   2        261.30        252.38         3.72 o                         
  -1  18   2        479.47        457.24         4.18 o                         
   0  18   2         73.02         77.09         1.48 o                         
   1  18   2          6.90          5.70         0.61 o                         
   2  18   2         37.29         34.56         1.32 o                         
   3  18   2          7.92          7.62         0.85 o                         
   4  18   2         55.41         56.37         1.73 o                         
   5  18   2         63.62         67.28         1.96 o                         
   6  18   2         40.18         40.89         1.72 o                         
  -6  19   2         26.52         30.85         1.80 o                         
  -5  19   2        123.94        125.79         2.66 o                         
  -4  19   2          8.88          9.96         1.01 o                         
  -3  19   2        207.07        202.81         3.10 o                         
  -2  19   2        106.19        111.99         1.93 o                         
  -1  19   2         28.82         33.28         1.07 o                         
   0  19   2         46.55         46.70         1.22 o                         
   1  19   2        227.39        216.89         3.02 o                         
   2  19   2        848.14        770.20         7.31 o                         
   3  19   2         33.20         33.94         1.43 o                         
   4  19   2         21.00         22.73         1.26 o                         
   5  19   2          5.86          4.60         0.92 o                         
   6  19   2          2.04          1.89         1.10 o                         
  -6  20   2        126.53        126.75         2.88 o                         
  -5  20   2         53.95         58.92         1.96 o                         
  -4  20   2         17.37         17.56         1.20 o                         
  -3  20   2          8.79          8.92         0.96 o                         
  -2  20   2         37.51         38.40         1.41 o                         
  -1  20   2         19.55         20.27         0.93 o                         
   0  20   2         20.81         19.50         0.91 o                         
   1  20   2         99.74         91.01         1.98 o                         
   2  20   2        216.59        209.49         3.25 o                         
   3  20   2          3.11          4.06         0.82 o                         
   4  20   2          1.12          0.54         0.75 o                         
   5  20   2        156.67        163.16         3.06 o                         
   6  20   2          0.13         -0.38         1.76 o                         
  -6  21   2         15.15         15.65         2.17 o                         
  -5  21   2          0.06         -0.31         0.82 o                         
  -4  21   2          2.95          1.96         1.27 o                         
  -3  21   2          0.00          0.08         0.73 o                         
  -2  21   2        805.05        778.34         8.38 o                         
  -1  21   2         25.18         26.89         1.03 o                         
   0  21   2         10.14         12.60         0.81 o                         
   1  21   2         10.50          9.96         0.92 o                         
   2  21   2          0.26          1.24         0.70 o                         
   3  21   2         72.04         71.24         1.94 o                         
   4  21   2         12.05         11.06         1.06 o                         
   5  21   2          0.07          0.77         0.81 o                         
   6  21   2          0.67         -0.15         1.75 o                         
  -6  22   2          3.53          3.81         1.10 o                         
  -5  22   2         18.56         21.19         1.42 o                         
  -4  22   2          0.98          1.46         0.92 o                         
  -3  22   2          2.92          3.56         0.90 o                         
  -2  22   2          2.94          4.78         1.30 o                         
  -1  22   2          0.32          2.02         0.86 o                         
   0  22   2          6.45          7.99         0.76 o                         
   1  22   2         49.80         45.49         1.55 o                         
   2  22   2          1.05          1.24         0.83 o                         
   3  22   2         19.36         19.97         2.10 o                         
   4  22   2          6.11          5.80         1.31 o                         
   5  22   2        291.83        305.31         4.44 o                         
  -5  23   2          8.05         10.71         1.39 o                         
  -4  23   2          0.03          0.62         1.71 o                         
  -3  23   2         18.68         21.04         1.46 o                         
  -2  23   2          1.10          2.18         0.86 o                         
  -1  23   2         25.75         29.84         1.32 o                         
   0  23   2         89.99         90.82         2.03 o                         
   1  23   2         13.71         11.74         1.17 o                         
   2  23   2        225.84        213.46         3.31 o                         
   3  23   2        368.52        358.17         4.65 o                         
   4  23   2         12.47         10.40         1.12 o                         
   5  23   2         92.29         89.02         3.00 o                         
  -5  24   2          9.37         13.08         1.44 o                         
  -4  24   2        211.40        214.83         4.15 o                         
  -3  24   2          0.65          1.23         0.89 o                         
  -2  24   2         20.49         20.08         1.42 o                         
  -1  24   2         11.71         14.22         1.08 o                         
   0  24   2        181.15        186.10         2.97 o                         
   1  24   2         75.86         73.08         1.93 o                         
   2  24   2         10.11          9.15         1.00 o                         
   3  24   2          0.01         -0.21         1.11 o                         
   4  24   2          2.07          1.99         0.89 o                         
   5  24   2         85.33         88.74         3.06 o                         
  -5  25   2        112.64        112.68         3.86 o                         
  -4  25   2          3.08          3.87         1.08 o                         
  -3  25   2          0.13         -0.23         1.25 o                         
  -2  25   2         43.56         36.80         1.80 o                         
  -1  25   2         34.06         38.27         1.53 o                         
   0  25   2         56.83         57.09         1.74 o                         
   1  25   2         83.69         82.12         2.09 o                         
   2  25   2         23.36         22.42         1.36 o                         
   3  25   2          1.23          2.15         0.89 o                         
   4  25   2          6.50          7.18         1.15 o                         
  -4  26   2          8.84         10.52         1.65 o                         
  -3  26   2         21.24         24.32         1.64 o                         
  -2  26   2          6.26          7.33         1.18 o                         
  -1  26   2         12.44         14.04         1.11 o                         
   0  26   2          3.27          4.02         1.02 o                         
   1  26   2          4.15          7.22         0.97 o                         
   2  26   2        196.59        193.38         3.33 o                         
   3  26   2         23.91         25.90         1.50 o                         
   4  26   2          3.04          2.26         1.06 o                         
  -4  27   2         89.93         87.84         3.47 o                         
  -3  27   2          0.05         -0.06         0.92 o                         
  -2  27   2          7.91          8.12         1.50 o                         
  -1  27   2          2.94          3.25         1.23 o                         
   0  27   2          1.66          2.66         1.03 o                         
   1  27   2        277.44        276.39         4.02 o                         
   2  27   2          0.76          2.01         0.85 o                         
   3  27   2          1.36          1.75         0.93 o                         
  -3  28   2         14.02         15.64         3.63 o                         
  -2  28   2         14.89         13.86         1.41 o                         
  -1  28   2         58.80         69.12         2.96 o                         
   0  28   2         45.94         45.02         2.09 o                         
   1  28   2          0.00          1.31         0.80 o                         
   2  28   2          6.95         10.07         1.15 o                         
   3  28   2         54.57         54.13         2.04 o                         
  -2  29   2         19.60         13.26         1.76 o                         
  -1  29   2         35.26         38.09         2.41 o                         
   0  29   2         25.10         24.81         1.72 o                         
   1  29   2          0.50          1.30         1.11 o                         
   2  29   2         42.40         43.58         1.88 o                         
  -1  30   2         14.13         15.97         2.46 o                         
   0  30   2          4.14          7.31         1.70 o                         
   1  30   2         99.74        107.97         3.49 o                         
  -8   1   3         26.76         27.93         2.60 o                         
  -7   1   3          5.19          5.36         0.99 o                         
  -6   1   3         19.50         23.59         1.28 o                         
  -5   1   3        417.18        414.39         6.52 o                         
  -4   1   3        481.11        469.19         4.19 o                         
  -3   1   3          1.75          1.67         0.26 o                         
  -2   1   3         41.08         44.80         1.02 o                         
  -1   1   3        228.26        251.41         2.51 o                         
   0   1   3         69.68         69.05         1.65 o                         
   1   1   3        323.49        309.12         2.54 o                         
   2   1   3        529.64        588.00         4.29 o                         
   3   1   3        236.26        236.03         2.29 o                         
   4   1   3        217.64        213.66         2.25 o                         
   5   1   3        121.65        126.22         2.35 o                         
   6   1   3          5.12          7.39         0.92 o                         
   7   1   3         59.11         61.82         2.01 o                         
   8   1   3         21.89         23.11         1.73 o                         
  -8   2   3          0.09         -1.44         1.44 o                         
  -7   2   3         59.89         59.06         1.93 o                         
  -6   2   3          0.28         -0.35         0.67 o                         
  -5   2   3       1657.44       1591.04        14.72 o                         
  -4   2   3        252.82        252.93         2.72 o                         
  -3   2   3         29.62         24.08         1.57 o                         
  -2   2   3         42.11         45.53         1.42 o                         
  -1   2   3         26.01         23.48         0.86 o                         
   0   2   3        957.47        943.02         7.88 o                         
   1   2   3        235.32        239.41         2.13 o                         
   2   2   3        583.78        612.20         4.44 o                         
   3   2   3       1375.34       1425.39         9.36 o                         
   4   2   3         35.82         40.74         1.01 o                         
   5   2   3        191.26        189.48         2.51 o                         
   6   2   3        185.70        193.34         3.84 o                         
   7   2   3         47.36         48.82         2.05 o                         
   8   2   3          1.68          0.94         1.74 o                         
  -8   3   3          5.32          4.75         1.79 o                         
  -7   3   3         70.53         67.84         2.44 o                         
  -6   3   3         22.64         23.93         1.29 o                         
  -5   3   3         35.42         40.73         1.48 o                         
  -4   3   3        562.74        540.94         4.72 o                         
  -3   3   3        500.69        457.84         4.01 o                         
  -2   3   3        339.24        326.91         2.57 o                         
  -1   3   3         29.80         23.11         0.68 o                         
   0   3   3         43.52         51.09         1.58 o                         
   1   3   3        406.99        428.39         3.29 o                         
   2   3   3       2577.05       2611.83        16.17 o                         
   3   3   3        460.41        469.74         4.26 o                         
   4   3   3          0.50          0.06         0.47 o                         
   5   3   3         15.71         15.59         0.89 o                         
   6   3   3         18.14         19.73         1.21 o                         
   7   3   3         67.11         66.24         2.33 o                         
   8   3   3         13.14         14.53         1.53 o                         
  -8   4   3          0.22         -1.06         1.06 o                         
  -7   4   3          3.86          3.08         1.08 o                         
  -6   4   3         34.34         32.90         1.45 o                         
  -5   4   3        189.58        184.48         2.42 o                         
  -4   4   3         75.37         79.58         2.16 o                         
  -3   4   3          5.46          7.05         1.74 o                         
  -2   4   3          4.99         17.44         1.75 o                         
  -1   4   3       1646.60       1645.91        11.39 o                         
   0   4   3        654.23        648.24         4.52 o                         
   1   4   3        519.44        494.29         3.77 o                         
   2   4   3         21.80         31.08         1.01 o                         
   3   4   3        307.26        318.08         2.79 o                         
   4   4   3          0.41          0.55         0.55 o                         
   5   4   3          0.09         -0.25         0.60 o                         
   6   4   3          2.79          2.25         0.86 o                         
   7   4   3         51.55         54.68         2.17 o                         
   8   4   3         31.30         31.98         1.94 o                         
  -8   5   3          4.78          5.15         1.33 o                         
  -7   5   3         58.81         58.94         2.38 o                         
  -6   5   3          8.90          9.82         0.98 o                         
  -5   5   3         20.86         19.36         0.97 o                         
  -4   5   3        829.67        792.71         6.46 o                         
  -3   5   3        767.27        733.46         5.90 o                         
  -2   5   3        183.62        167.08         1.95 o                         
  -1   5   3        118.11        123.81         2.77 o                         
   0   5   3        341.55        334.12         2.65 o                         
   1   5   3        189.31        193.53         2.06 o                         
   2   5   3          2.09          2.05         0.56 o                         
   3   5   3         10.57         14.45         0.79 o                         
   4   5   3         38.88         45.33         1.26 o                         
   5   5   3        200.17        205.77         2.67 o                         
   6   5   3         25.70         24.75         1.46 o                         
   7   5   3          9.03          6.63         1.14 o                         
   8   5   3          7.74          6.27         1.29 o                         
  -8   6   3         21.43         23.46         1.90 o                         
  -7   6   3          8.59          8.80         1.32 o                         
  -6   6   3        168.40        170.02         3.30 o                         
  -5   6   3          0.01         -0.13         0.47 o                         
  -4   6   3         93.82         88.65         1.56 o                         
  -3   6   3        455.78        452.76         4.06 o                         
  -2   6   3          2.83          3.41         0.42 o                         
  -1   6   3        360.27        358.77         2.80 o                         
   0   6   3         88.02         86.44         1.08 o                         
   1   6   3         70.98         63.84         1.15 o                         
   2   6   3       1596.53       1570.15        11.02 o                         
   3   6   3          0.06          1.06         0.39 o                         
   4   6   3        762.60        740.30         9.40 o                         
   5   6   3          0.17          0.56         0.60 o                         
   6   6   3         20.88         21.19         1.64 o                         
   7   6   3         21.06         22.83         1.57 o                         
  -8   7   3          6.77          6.81         1.70 o                         
  -7   7   3         65.32         62.27         2.44 o                         
  -6   7   3          0.25         -0.50         0.70 o                         
  -5   7   3          9.78          8.84         0.72 o                         
  -4   7   3        143.46        136.95         1.98 o                         
  -3   7   3        337.76        329.12         3.26 o                         
  -2   7   3        242.51        213.29         2.32 o                         
  -1   7   3        213.98        236.65         3.60 o                         
   0   7   3          3.86          3.35         0.40 o                         
   1   7   3          2.00          3.36         0.45 o                         
   2   7   3        174.85        187.37         2.12 o                         
   3   7   3        990.60        996.95         7.60 o                         
   4   7   3        159.66        151.20         2.45 o                         
   5   7   3         68.63         63.57         2.22 o                         
   6   7   3          1.07          2.24         0.83 o                         
   7   7   3         42.92         42.42         2.55 o                         
  -8   8   3         79.48         77.94         2.84 o                         
  -7   8   3         14.44         16.70         1.59 o                         
  -6   8   3         34.41         32.30         1.64 o                         
  -5   8   3         38.11         33.52         1.37 o                         
  -4   8   3          9.13         13.71         0.77 o                         
  -3   8   3        242.42        232.17         2.59 o                         
  -2   8   3        383.50        390.86         3.57 o                         
  -1   8   3       1735.01       1669.72        10.60 o                         
   0   8   3         71.65         73.64         1.37 o                         
   1   8   3        351.28        366.15         3.29 o                         
   2   8   3        782.55        820.38         6.32 o                         
   3   8   3          0.15          1.44         0.56 o                         
   4   8   3         53.65         54.21         1.56 o                         
   5   8   3         27.88         27.85         1.26 o                         
   6   8   3         77.04         69.18         1.92 o                         
   7   8   3         42.25         42.50         1.99 o                         
  -8   9   3        248.25        259.49         5.14 o                         
  -7   9   3          1.11          2.35         2.46 o                         
  -6   9   3          4.19          2.59         0.76 o                         
  -5   9   3          0.18         -0.02         0.51 o                         
  -4   9   3          7.93          9.41         1.16 o                         
  -3   9   3         82.95         85.22         1.51 o                         
  -2   9   3         47.28         38.20         1.00 o                         
  -1   9   3         83.49         83.01         1.12 o                         
   0   9   3          6.39          7.69         0.75 o                         
   1   9   3        638.96        664.66         5.26 o                         
   2   9   3        331.95        302.16         2.95 o                         
   3   9   3        434.40        459.18         4.76 o                         
   4   9   3        123.68        119.90         2.22 o                         
   5   9   3        134.52        134.79         2.49 o                         
   6   9   3         16.27         20.57         1.51 o                         
   7   9   3          1.50          1.20         1.00 o                         
  -8  10   3         76.28         77.13         3.43 o                         
  -7  10   3         41.60         41.41         2.19 o                         
  -6  10   3          0.13          0.69         0.88 o                         
  -5  10   3          1.69          4.10         0.66 o                         
  -4  10   3        107.36         96.23         1.71 o                         
  -3  10   3          0.06          0.17         0.44 o                         
  -2  10   3          3.25          6.37         0.68 o                         
  -1  10   3       1163.75       1170.22         7.73 o                         
   0  10   3         30.95         34.39         0.88 o                         
   1  10   3         73.17         78.83         1.32 o                         
   2  10   3        524.71        542.39         4.57 o                         
   3  10   3        117.75        131.60         2.24 o                         
   4  10   3        117.69        122.71         2.29 o                         
   5  10   3         66.37         60.86         1.77 o                         
   6  10   3        349.79        324.09         4.35 o                         
   7  10   3          5.65          3.02         2.02 o                         
  -7  11   3         20.09         20.46         2.20 o                         
  -6  11   3         10.40         10.09         0.96 o                         
  -5  11   3         18.75         23.54         1.04 o                         
  -4  11   3        145.16        106.84         2.01 o                         
  -3  11   3        126.86        130.45         2.22 o                         
  -2  11   3        255.04        267.85         3.19 o                         
  -1  11   3        216.88        207.29         1.99 o                         
   0  11   3          0.10          0.28         0.45 o                         
   1  11   3          2.41          1.57         0.42 o                         
   2  11   3         14.45         25.25         1.08 o                         
   3  11   3        195.47        201.74         2.86 o                         
   4  11   3        132.17        133.76         2.44 o                         
   5  11   3          3.17          5.09         1.68 o                         
   6  11   3         33.26         38.63         1.59 o                         
   7  11   3          5.02          5.56         1.60 o                         
  -7  12   3        171.10        178.85         4.05 o                         
  -6  12   3          1.08          0.68         0.69 o                         
  -5  12   3          2.65          6.51         0.84 o                         
  -4  12   3         21.50         27.52         1.05 o                         
  -3  12   3         10.54         11.29         0.74 o                         
  -2  12   3        544.11        514.13         4.58 o                         
  -1  12   3       1317.08       1330.54         8.77 o                         
   0  12   3          1.99          1.45         0.39 o                         
   1  12   3         25.55         24.32         0.94 o                         
   2  12   3         45.83         54.04         2.17 o                         
   3  12   3          1.24          5.07         0.72 o                         
   4  12   3         23.24         26.13         1.25 o                         
   5  12   3        270.07        245.85         4.03 o                         
   6  12   3         85.92         91.42         2.28 o                         
   7  12   3         36.29         34.97         1.79 o                         
  -7  13   3        225.38        219.37         3.73 o                         
  -6  13   3          6.69          7.09         0.97 o                         
  -5  13   3         57.08         56.51         1.76 o                         
  -4  13   3         31.28         32.88         1.15 o                         
  -3  13   3        346.19        339.05         3.54 o                         
  -2  13   3        377.04        365.88         3.61 o                         
  -1  13   3         21.76         18.88         0.75 o                         
   0  13   3        306.40        300.08         3.58 o                         
   1  13   3         29.74         33.40         0.98 o                         
   2  13   3        298.96        307.97         4.42 o                         
   3  13   3          0.57         -0.30         0.59 o                         
   4  13   3          6.75          7.06         0.85 o                         
   5  13   3        238.14        245.96         3.64 o                         
   6  13   3        459.99        458.08         5.54 o                         
   7  13   3         11.85         10.76         1.17 o                         
  -7  14   3          3.25          4.81         1.00 o                         
  -6  14   3         12.73          8.60         1.23 o                         
  -5  14   3          0.02          2.12         0.73 o                         
  -4  14   3         69.85         76.58         2.21 o                         
  -3  14   3         55.94         56.53         1.39 o                         
  -2  14   3        440.93        423.03         4.06 o                         
  -1  14   3        109.52        105.91         1.64 o                         
   0  14   3        479.97        462.00         5.03 o                         
   1  14   3        108.57        107.37         2.66 o                         
   2  14   3        289.84        245.83         3.23 o                         
   3  14   3         32.11         20.74         1.52 o                         
   4  14   3        102.47        106.28         2.23 o                         
   5  14   3          0.00          0.94         0.75 o                         
   6  14   3          2.04          4.65         1.03 o                         
   7  14   3         24.42         23.92         1.54 o                         
  -7  15   3          8.97          8.89         1.19 o                         
  -6  15   3          6.12          6.15         0.99 o                         
  -5  15   3          3.84          7.37         0.96 o                         
  -4  15   3         14.53          5.76         0.77 o                         
  -3  15   3         90.25        100.25         1.80 o                         
  -2  15   3         47.92         44.02         1.45 o                         
  -1  15   3         92.34         84.18         1.48 o                         
   0  15   3        290.47        289.88         3.51 o                         
   1  15   3        131.97        105.89         1.96 o                         
   2  15   3         45.43         55.40         1.55 o                         
   3  15   3         30.57         25.67         1.21 o                         
   4  15   3         30.88         28.33         1.32 o                         
   5  15   3         14.65         13.55         1.40 o                         
   6  15   3         47.87         48.38         1.86 o                         
  -7  16   3         12.84         11.29         1.26 o                         
  -6  16   3         96.60         98.57         2.43 o                         
  -5  16   3         55.80         47.13         1.67 o                         
  -4  16   3         30.10         38.08         1.48 o                         
  -3  16   3         85.27         78.37         1.66 o                         
  -2  16   3        100.36         91.60         1.98 o                         
  -1  16   3        670.56        649.54         6.38 o                         
   0  16   3         83.21         89.61         1.59 o                         
   1  16   3        141.18        132.83         1.95 o                         
   2  16   3         30.24         35.80         1.36 o                         
   3  16   3         22.26         28.31         1.30 o                         
   4  16   3         64.72         59.37         2.19 o                         
   5  16   3         21.65         23.41         1.36 o                         
   6  16   3         18.98         21.18         1.40 o                         
  -6  17   3         55.84         58.37         2.02 o                         
  -5  17   3         18.82         19.10         1.25 o                         
  -4  17   3         86.98         81.19         2.03 o                         
  -3  17   3         10.68         10.96         0.94 o                         
  -2  17   3        340.78        335.51         4.10 o                         
  -1  17   3         17.01         17.67         1.06 o                         
   0  17   3        141.08        144.65         2.07 o                         
   1  17   3         49.64         50.79         1.54 o                         
   2  17   3        292.31        290.49         3.73 o                         
   3  17   3        171.26        158.67         2.76 o                         
   4  17   3          0.55          0.37         0.70 o                         
   5  17   3         12.42         11.94         1.13 o                         
   6  17   3        261.68        269.83         4.19 o                         
  -6  18   3         91.39         92.79         2.46 o                         
  -5  18   3         44.36         35.10         1.77 o                         
  -4  18   3          0.26          1.85         0.97 o                         
  -3  18   3        117.95        120.44         2.51 o                         
  -2  18   3         48.14         52.30         1.61 o                         
  -1  18   3        586.01        554.06         8.48 o                         
   0  18   3         75.71         72.27         1.51 o                         
   1  18   3        458.23        429.14         4.82 o                         
   2  18   3          6.54          4.21         0.79 o                         
   3  18   3          0.02          0.75         0.67 o                         
   4  18   3        102.77         99.56         2.33 o                         
   5  18   3         26.73         29.21         1.51 o                         
   6  18   3          0.02          0.33         0.85 o                         
  -6  19   3          0.04          0.31         0.87 o                         
  -5  19   3          0.41         -0.01         0.98 o                         
  -4  19   3        144.31        146.77         3.25 o                         
  -3  19   3        100.78        105.88         2.60 o                         
  -2  19   3         73.78         74.52         1.90 o                         
  -1  19   3         26.04         31.76         1.35 o                         
   0  19   3        140.59        138.07         2.09 o                         
   1  19   3        128.24        124.38         2.33 o                         
   2  19   3         20.64         19.86         1.14 o                         
   3  19   3        194.24        183.14         3.05 o                         
   4  19   3        124.86        120.91         2.57 o                         
   5  19   3          2.47          3.04         0.99 o                         
   6  19   3          4.98          5.92         1.10 o                         
  -6  20   3         19.81         22.04         1.71 o                         
  -5  20   3         28.83         29.70         3.26 o                         
  -4  20   3          1.00          1.86         0.95 o                         
  -3  20   3        123.85        126.56         2.50 o                         
  -2  20   3          5.65          6.60         0.86 o                         
  -1  20   3        594.03        571.09         6.07 o                         
   0  20   3          0.23          0.29         0.53 o                         
   1  20   3         29.39         28.35         1.30 o                         
   2  20   3          6.90          9.61         1.14 o                         
   3  20   3         47.85         46.66         1.66 o                         
   4  20   3         15.80         15.03         1.43 o                         
   5  20   3          4.22          4.51         0.98 o                         
  -5  21   3         12.03         14.10         1.60 o                         
  -4  21   3          4.72          4.35         1.07 o                         
  -3  21   3         22.76         24.05         2.65 o                         
  -2  21   3        303.78        302.58         4.07 o                         
  -1  21   3          0.11          0.25         0.66 o                         
   0  21   3         36.18         36.23         1.72 o                         
   1  21   3        280.77        275.70         3.74 o                         
   2  21   3         55.77         55.07         1.75 o                         
   3  21   3          0.54          0.84         0.89 o                         
   4  21   3         14.63         14.47         1.22 o                         
   5  21   3         74.21         69.49         2.20 o                         
  -5  22   3         19.48         19.89         1.65 o                         
  -4  22   3         22.89         22.06         3.08 o                         
  -3  22   3         68.19         64.90         2.26 o                         
  -2  22   3          1.11          1.65         0.82 o                         
  -1  22   3        141.99        134.70         2.61 o                         
   0  22   3          3.22          4.17         1.00 o                         
   1  22   3         10.84         10.33         0.99 o                         
   2  22   3         15.65         15.14         1.12 o                         
   3  22   3         22.70         20.83         1.31 o                         
   4  22   3         19.15         19.82         1.38 o                         
   5  22   3          0.10         -0.17         0.83 o                         
  -5  23   3          6.79          5.83         1.59 o                         
  -4  23   3        237.54        238.01         6.19 o                         
  -3  23   3         74.69         76.33         2.45 o                         
  -2  23   3          4.56          4.20         0.86 o                         
  -1  23   3        133.23        134.05         2.62 o                         
   0  23   3         72.39         65.19         3.39 o                         
   1  23   3          7.36         10.40         1.01 o                         
   2  23   3         38.72         35.43         1.61 o                         
   3  23   3        146.69        147.25         2.96 o                         
   4  23   3         12.89         15.32         1.36 o                         
  -4  24   3         35.43         38.31         2.01 o                         
  -3  24   3         11.97         14.69         1.38 o                         
  -2  24   3          3.07          3.27         0.86 o                         
  -1  24   3         42.71         44.19         1.64 o                         
   0  24   3          0.07          1.71         0.94 o                         
   1  24   3         16.21         14.69         1.23 o                         
   2  24   3         84.24         82.62         2.23 o                         
   3  24   3        132.44        130.44         2.81 o                         
   4  24   3          0.93          1.91         0.93 o                         
  -4  25   3         75.71         84.00         2.76 o                         
  -3  25   3          0.01          1.32         1.00 o                         
  -2  25   3         12.90         12.01         1.32 o                         
  -1  25   3          0.10         -0.53         0.84 o                         
   0  25   3         33.53         34.60         1.86 o                         
   1  25   3         56.54         58.26         2.29 o                         
   2  25   3          4.54          4.72         0.97 o                         
   3  25   3         14.63         15.88         1.36 o                         
   4  25   3         46.47         43.82         1.90 o                         
  -3  26   3          1.70          2.25         1.02 o                         
  -2  26   3         39.81         42.64         2.18 o                         
  -1  26   3         28.90         33.15         2.59 o                         
   0  26   3         11.61         12.12         1.36 o                         
   1  26   3          4.76          3.32         1.12 o                         
   2  26   3          0.01          1.62         1.11 o                         
   3  26   3          7.19          9.32         1.18 o                         
  -3  27   3         31.42         35.69         1.98 o                         
  -2  27   3         91.21         91.76         2.81 o                         
  -1  27   3          6.68          5.78         1.14 o                         
   0  27   3         30.40         29.11         1.83 o                         
   1  27   3         14.81         15.20         2.23 o                         
   2  27   3        345.43        339.37         4.78 o                         
  -2  28   3          0.61          0.88         1.22 o                         
  -1  28   3          1.96          3.74         1.45 o                         
   0  28   3          0.04          1.12         1.11 o                         
   1  28   3         17.50         18.89         2.06 o                         
   2  28   3         94.43        105.86         3.45 o                         
  -1  29   3          0.77          1.16         1.32 o                         
   0  29   3         35.03         30.76         2.28 o                         
  -8   0   4          3.94          1.43         2.35 o                         
  -7   0   4         17.25         18.26         3.07 o                         
  -6   0   4          2.89          2.70         1.48 o                         
  -5   0   4        476.64        474.44         7.81 o                         
  -4   0   4       1638.87       1606.42        19.64 o                         
  -3   0   4       1390.93       1354.18        12.60 o                         
  -2   0   4        625.75        611.77         6.34 o                         
  -1   0   4        595.48        567.47         5.95 o                         
   0   0   4        177.27        177.45         2.60 o                         
   1   0   4        715.09        673.25         6.94 o                         
   2   0   4         10.85         10.77         0.84 o                         
   3   0   4          2.42          3.63         0.90 o                         
   4   0   4        205.31        219.60         3.50 o                         
   5   0   4          3.60          2.13         1.12 o                         
   6   0   4          5.24          4.20         1.54 o                         
   7   0   4        134.18        130.45         5.43 o                         
  -8   1   4         17.71         19.57         2.42 o                         
  -7   1   4          0.57          0.45         0.93 o                         
  -6   1   4          5.74          5.70         0.94 o                         
  -5   1   4          0.11         -0.69         0.71 o                         
  -4   1   4        202.69        201.93         3.07 o                         
  -3   1   4          8.02          8.19         1.74 o                         
  -2   1   4         31.66         29.00         0.82 o                         
  -1   1   4          1.25          1.50         0.65 o                         
   0   1   4         24.94         21.90         1.28 o                         
   1   1   4        261.83        284.49         2.57 o                         
   2   1   4         54.03         59.24         1.14 o                         
   3   1   4       1432.58       1437.44         9.65 o                         
   4   1   4          9.68          9.70         0.70 o                         
   5   1   4          6.52          4.41         1.37 o                         
   6   1   4          1.06         -0.06         0.78 o                         
   7   1   4         10.47         12.31         1.56 o                         
  -8   2   4         29.52         30.58         2.61 o                         
  -7   2   4         68.04         76.57         2.29 o                         
  -6   2   4         25.28         25.98         1.58 o                         
  -5   2   4        125.83        124.41         2.50 o                         
  -4   2   4         83.44         79.18         1.94 o                         
  -3   2   4       1105.45       1050.33         8.13 o                         
  -2   2   4          3.61          4.53         0.43 o                         
  -1   2   4        823.14        823.29         5.73 o                         
   0   2   4          3.32          5.65         0.84 o                         
   1   2   4       1653.14       1620.67        10.48 o                         
   2   2   4        277.36        287.76         2.67 o                         
   3   2   4        417.99        438.71         5.43 o                         
   4   2   4          9.74         11.16         0.81 o                         
   5   2   4          5.87          5.29         0.96 o                         
   6   2   4         27.64         28.73         1.67 o                         
   7   2   4          9.36          9.44         3.07 o                         
  -8   3   4          0.06          0.64         1.27 o                         
  -7   3   4          1.09          2.24         0.97 o                         
  -6   3   4         10.73          9.12         1.08 o                         
  -5   3   4         15.63         17.25         1.16 o                         
  -4   3   4        710.42        662.55         6.76 o                         
  -3   3   4        379.39        368.28         3.58 o                         
  -2   3   4        373.01        367.56         3.01 o                         
  -1   3   4          2.02          2.05         0.55 o                         
   0   3   4          0.34          1.15         0.35 o                         
   1   3   4         27.19         27.28         1.24 o                         
   2   3   4        421.53        410.19         3.41 o                         
   3   3   4        173.71        175.26         2.06 o                         
   4   3   4        115.07        118.44         2.23 o                         
   5   3   4         17.14         18.61         1.34 o                         
   6   3   4         17.66         15.43         1.90 o                         
   7   3   4          6.80          8.27         2.29 o                         
  -8   4   4         11.31         10.06         1.60 o                         
  -7   4   4        368.36        381.65         6.24 o                         
  -6   4   4          0.87          1.97         0.85 o                         
  -5   4   4        164.89        158.22         3.01 o                         
  -4   4   4         51.04         56.88         1.35 o                         
  -3   4   4         56.99         54.18         1.23 o                         
  -2   4   4        152.51        152.00         2.79 o                         
  -1   4   4        585.17        569.06         4.23 o                         
   0   4   4        489.65        482.87         3.72 o                         
   1   4   4         67.49         69.72         1.14 o                         
   2   4   4          0.00          1.03         0.55 o                         
   3   4   4        111.80        107.75         1.99 o                         
   4   4   4        128.55        134.12         2.39 o                         
   5   4   4         38.87         37.76         1.47 o                         
   6   4   4         24.09         20.74         1.49 o                         
   7   4   4          0.00          0.00         0.95 o                         
  -7   5   4          2.61          3.21         1.24 o                         
  -6   5   4          0.74          0.73         0.79 o                         
  -5   5   4        120.42        113.99         2.41 o                         
  -4   5   4         67.34         64.63         1.42 o                         
  -3   5   4        234.05        228.44         2.66 o                         
  -2   5   4         45.92         48.32         1.14 o                         
  -1   5   4        173.71        176.09         2.94 o                         
   0   5   4        297.00        307.68         2.98 o                         
   1   5   4         80.94         73.45         1.20 o                         
   2   5   4        215.77        227.68         2.57 o                         
   3   5   4          7.19          6.74         0.81 o                         
   4   5   4         18.25         16.69         1.23 o                         
   5   5   4         15.96         15.62         1.08 o                         
   6   5   4         36.14         37.42         1.97 o                         
   7   5   4          4.53         -0.05         1.82 o                         
  -7   6   4         29.52         30.50         3.38 o                         
  -6   6   4        139.93        140.90         2.84 o                         
  -5   6   4         21.18         21.30         1.25 o                         
  -4   6   4        104.71         89.01         1.67 o                         
  -3   6   4        144.39        123.64         2.24 o                         
  -2   6   4         70.08         67.95         1.83 o                         
  -1   6   4         26.26         27.27         0.75 o                         
   0   6   4        221.20        210.00         2.04 o                         
   1   6   4          0.01         -0.38         0.38 o                         
   2   6   4          0.31          1.13         0.55 o                         
   3   6   4        181.66        187.84         2.76 o                         
   4   6   4         70.03         72.29         2.51 o                         
   5   6   4          6.28          5.37         0.87 o                         
   6   6   4          6.83          6.57         1.18 o                         
   7   6   4         78.59         76.09         2.69 o                         
  -7   7   4         74.65         75.53         2.81 o                         
  -6   7   4          0.54          1.30         1.33 o                         
  -5   7   4          8.58         13.81         1.09 o                         
  -4   7   4        175.70        142.98         2.16 o                         
  -3   7   4        138.53        123.78         2.13 o                         
  -2   7   4        163.66        166.90         2.15 o                         
  -1   7   4        423.77        403.40         3.27 o                         
   0   7   4         32.74         34.10         0.95 o                         
   1   7   4          1.65          1.67         0.45 o                         
   2   7   4        122.47        123.41         1.83 o                         
   3   7   4        530.77        535.50         5.48 o                         
   4   7   4        135.04        145.74         2.57 o                         
   5   7   4          7.28          8.26         0.96 o                         
   6   7   4         65.09         66.38         2.36 o                         
   7   7   4          1.37          3.42         1.32 o                         
  -7   8   4        328.44        339.30         7.92 o                         
  -6   8   4        131.17        133.12         2.79 o                         
  -5   8   4         29.97         29.74         1.64 o                         
  -4   8   4        146.38        148.38         2.23 o                         
  -3   8   4          7.84          6.16         0.65 o                         
  -2   8   4         26.50         26.80         0.97 o                         
  -1   8   4        189.53        190.05         1.93 o                         
   0   8   4         27.26         27.89         0.92 o                         
   1   8   4         95.92         92.97         1.56 o                         
   2   8   4         13.04         12.77         0.75 o                         
   3   8   4         78.41         71.83         1.78 o                         
   4   8   4          0.12          1.87         0.73 o                         
   5   8   4         65.21         61.64         1.86 o                         
   6   8   4         23.34         27.54         1.72 o                         
   7   8   4         49.33         52.07         2.33 o                         
  -7   9   4         88.85         92.47         3.79 o                         
  -6   9   4         20.78         22.64         2.42 o                         
  -5   9   4         26.02         28.77         1.16 o                         
  -4   9   4         13.51         12.81         0.84 o                         
  -3   9   4        146.11        152.21         2.17 o                         
  -2   9   4        127.81        122.21         1.84 o                         
  -1   9   4        204.63        194.79         1.99 o                         
   0   9   4        184.05        163.20         2.10 o                         
   1   9   4        267.97        255.20         2.79 o                         
   2   9   4          2.54          2.13         0.66 o                         
   3   9   4         58.46         74.12         1.81 o                         
   4   9   4         12.49         15.02         1.08 o                         
   5   9   4          3.99          3.28         0.84 o                         
   6   9   4         93.55        103.27         2.48 o                         
   7   9   4         20.65         21.69         1.79 o                         
  -7  10   4          0.59          0.67         2.00 o                         
  -6  10   4        119.96        121.28         3.23 o                         
  -5  10   4          2.63          3.09         0.65 o                         
  -4  10   4        102.26         83.79         1.71 o                         
  -3  10   4          0.11          1.99         0.75 o                         
  -2  10   4         82.34         85.59         1.58 o                         
  -1  10   4         34.36         30.64         0.94 o                         
   0  10   4        260.19        254.08         2.75 o                         
   1  10   4         24.17         23.72         1.49 o                         
   2  10   4         25.98         28.09         1.02 o                         
   3  10   4          1.80          0.86         0.66 o                         
   4  10   4         28.34         28.57         1.34 o                         
   5  10   4         52.84         53.60         2.65 o                         
   6  10   4         13.23         14.80         1.22 o                         
   7  10   4          0.13          0.39         1.08 o                         
  -7  11   4         13.19         17.26         1.67 o                         
  -6  11   4         78.02         74.35         2.64 o                         
  -5  11   4         18.70         15.92         1.00 o                         
  -4  11   4        129.23         94.28         1.84 o                         
  -3  11   4          7.08         11.20         0.79 o                         
  -2  11   4        171.95        158.91         2.19 o                         
  -1  11   4         57.06         55.54         1.52 o                         
   0  11   4          6.62          8.05         0.85 o                         
   1  11   4         29.40         28.50         1.01 o                         
   2  11   4        282.34        287.97         3.61 o                         
   3  11   4         86.58         85.92         2.13 o                         
   4  11   4         32.81         30.51         1.39 o                         
   5  11   4          1.44          1.08         0.77 o                         
   6  11   4        153.21        155.69         4.92 o                         
  -7  12   4         78.23         80.45         2.87 o                         
  -6  12   4         36.26         33.13         1.91 o                         
  -5  12   4         60.50         54.50         1.69 o                         
  -4  12   4          9.54         14.60         1.01 o                         
  -3  12   4         24.98         25.92         1.23 o                         
  -2  12   4          2.63          1.94         0.65 o                         
  -1  12   4        239.73        238.89         3.20 o                         
   0  12   4        257.40        258.03         2.84 o                         
   1  12   4          3.79          4.03         0.56 o                         
   2  12   4        142.48        133.41         2.35 o                         
   3  12   4         24.69         33.26         1.66 o                         
   4  12   4         22.92         26.90         1.34 o                         
   5  12   4         21.65         21.47         1.32 o                         
   6  12   4        130.12        133.06         4.76 o                         
  -7  13   4          1.51          2.61         1.25 o                         
  -6  13   4         86.81         79.58         3.86 o                         
  -5  13   4          0.18          1.14         0.62 o                         
  -4  13   4        547.62        517.66         5.05 o                         
  -3  13   4        251.38        234.85         3.40 o                         
  -2  13   4          0.57          0.43         0.57 o                         
  -1  13   4         78.02         72.91         1.77 o                         
   0  13   4        693.85        663.27         5.60 o                         
   1  13   4         79.43         76.33         2.33 o                         
   2  13   4         18.88          9.26         0.87 o                         
   3  13   4          1.90          7.13         0.88 o                         
   4  13   4         17.25         21.69         1.26 o                         
   5  13   4         30.55         33.04         1.55 o                         
   6  13   4          0.15          0.46         0.91 o                         
  -7  14   4         24.34         26.59         1.98 o                         
  -6  14   4          0.02         -0.69         0.75 o                         
  -5  14   4         16.82         17.01         1.19 o                         
  -4  14   4          7.12          5.07         0.98 o                         
  -3  14   4         24.45         20.69         1.14 o                         
  -2  14   4         47.44         43.83         1.50 o                         
  -1  14   4        336.72        319.69         3.95 o                         
   0  14   4       1088.29       1066.12         8.87 o                         
   1  14   4        236.23        221.78         2.71 o                         
   2  14   4         22.46         23.41         1.17 o                         
   3  14   4         14.39         14.33         1.08 o                         
   4  14   4         16.74         15.67         1.86 o                         
   5  14   4          4.42          5.15         1.53 o                         
   6  14   4         63.31         59.95         2.11 o                         
  -6  15   4         67.44         68.10         2.10 o                         
  -5  15   4        120.58        120.79         3.01 o                         
  -4  15   4          8.95          7.43         1.64 o                         
  -3  15   4          0.53          0.51         0.69 o                         
  -2  15   4        499.38        483.32         5.34 o                         
  -1  15   4        526.00        519.99         5.55 o                         
   0  15   4        331.58        318.98         3.39 o                         
   1  15   4         20.86         23.37         1.18 o                         
   2  15   4        251.63        238.46         3.38 o                         
   3  15   4        230.04        221.37         4.83 o                         
   4  15   4         50.92         48.81         1.75 o                         
   5  15   4         19.01         23.95         1.79 o                         
   6  15   4         94.39        100.17         3.95 o                         
  -6  16   4          5.94          6.82         1.21 o                         
  -5  16   4         76.23         81.64         2.53 o                         
  -4  16   4         32.78         30.85         1.42 o                         
  -3  16   4          8.40          5.62         1.08 o                         
  -2  16   4          0.26          1.99         0.73 o                         
  -1  16   4         72.61         75.92         1.90 o                         
   0  16   4        153.68        152.92         2.63 o                         
   1  16   4          5.90          6.30         1.17 o                         
   2  16   4         13.42         15.03         1.07 o                         
   3  16   4         16.48         15.03         1.11 o                         
   4  16   4         49.67         47.24         1.74 o                         
   5  16   4         34.39         34.90         1.67 o                         
   6  16   4         14.58         13.49         1.39 o                         
  -6  17   4         56.75         58.15         2.33 o                         
  -5  17   4          0.94          0.13         1.30 o                         
  -4  17   4        231.23        226.66         3.52 o                         
  -3  17   4         59.36         61.60         1.83 o                         
  -2  17   4        216.14        208.62         3.44 o                         
  -1  17   4        208.40        203.39         3.15 o                         
   0  17   4        621.68        587.99         6.16 o                         
   1  17   4         25.24         24.91         1.22 o                         
   2  17   4         85.71         71.12         1.91 o                         
   3  17   4          3.47          6.07         0.94 o                         
   4  17   4        173.44        156.18         2.99 o                         
   5  17   4         20.06         20.74         1.56 o                         
  -6  18   4          0.07         -0.08         1.01 o                         
  -5  18   4         22.16         25.15         1.73 o                         
  -4  18   4         36.46         38.87         1.88 o                         
  -3  18   4          4.66          4.83         0.84 o                         
  -2  18   4         23.48         21.45         1.77 o                         
  -1  18   4         22.03         24.32         1.27 o                         
   0  18   4         79.74         76.58         1.93 o                         
   1  18   4        130.39        126.60         2.69 o                         
   2  18   4          3.43          3.72         0.81 o                         
   3  18   4          0.86          1.88         0.87 o                         
   4  18   4          0.01          0.57         0.77 o                         
   5  18   4          5.81          4.71         1.39 o                         
  -5  19   4         23.77         28.97         1.82 o                         
  -4  19   4         68.71         79.73         2.56 o                         
  -3  19   4        130.83        138.16         2.72 o                         
  -2  19   4         40.79         38.39         1.54 o                         
  -1  19   4          0.04         -0.24         0.66 o                         
   0  19   4          0.61          0.72         0.92 o                         
   1  19   4         25.99         24.57         1.24 o                         
   2  19   4        104.29         98.60         2.27 o                         
   3  19   4        191.89        177.23         3.17 o                         
   4  19   4          2.12          2.11         0.86 o                         
   5  19   4         57.26         63.51         2.17 o                         
  -5  20   4          0.00          2.19         1.08 o                         
  -4  20   4         45.78         51.63         2.13 o                         
  -3  20   4        169.76        179.37         3.14 o                         
  -2  20   4          3.46          3.05         0.83 o                         
  -1  20   4        115.32        107.03         2.57 o                         
   0  20   4          0.23          1.76         1.11 o                         
   1  20   4         52.40         53.54         1.74 o                         
   2  20   4          9.40          7.07         0.99 o                         
   3  20   4          8.50          8.42         1.29 o                         
   4  20   4         49.57         48.54         1.88 o                         
   5  20   4          5.10          6.47         1.15 o                         
  -5  21   4         18.71         22.16         1.76 o                         
  -4  21   4          1.36          4.14         1.16 o                         
  -3  21   4        174.67        173.42         3.14 o                         
  -2  21   4         92.07         95.63         2.30 o                         
  -1  21   4          8.08          8.52         1.00 o                         
   0  21   4        371.01        362.77         5.67 o                         
   1  21   4        154.60        145.72         3.41 o                         
   2  21   4         26.17         26.09         1.55 o                         
   3  21   4         34.35         35.85         1.65 o                         
   4  21   4         43.02         40.35         1.80 o                         
  -4  22   4        127.00        130.13         3.35 o                         
  -3  22   4         16.29         19.67         1.56 o                         
  -2  22   4          1.84          3.26         0.90 o                         
  -1  22   4          1.06          1.92         0.84 o                         
   0  22   4         26.36         30.20         1.77 o                         
   1  22   4          0.02          0.19         0.91 o                         
   2  22   4         14.50         14.52         1.27 o                         
   3  22   4          1.71          2.45         0.91 o                         
   4  22   4          7.18          6.80         1.13 o                         
  -4  23   4        204.62        220.34         6.10 o                         
  -3  23   4         43.99         45.65         3.41 o                         
  -2  23   4         21.35         24.48         1.42 o                         
  -1  23   4          3.27          4.55         1.10 o                         
   0  23   4          2.17          4.07         1.54 o                         
   1  23   4          8.71          9.87         1.33 o                         
   2  23   4          0.13          1.83         0.82 o                         
   3  23   4          1.98          2.64         0.93 o                         
  -4  24   4          1.92          2.01         1.82 o                         
  -3  24   4         72.05         73.87         2.60 o                         
  -2  24   4        155.31        162.87         3.14 o                         
  -1  24   4         58.95         58.13         3.64 o                         
   0  24   4          0.35          0.20         0.96 o                         
   1  24   4          4.18          5.09         1.24 o                         
   2  24   4         27.74         32.83         1.99 o                         
   3  24   4        135.35        138.37         3.01 o                         
  -3  25   4         50.37         50.38         4.00 o                         
  -2  25   4          0.14          2.76         0.94 o                         
  -1  25   4         58.83         64.01         4.81 o                         
   0  25   4         47.99         45.57         2.18 o                         
   1  25   4         15.23         17.37         1.59 o                         
   2  25   4          0.83         -0.10         1.00 o                         
  -2  26   4          2.03          2.63         1.14 o                         
  -1  26   4          0.59          1.40         1.00 o                         
   0  26   4         14.06         13.10         2.05 o                         
   1  26   4          0.39          1.33         1.11 o                         
   2  26   4         15.33         13.08         1.56 o                         
  -1  27   4          7.21          6.54         1.29 o                         
   0  27   4          0.18          1.78         1.10 o                         
   1  27   4         44.86         45.51         3.80 o                         
  -7   1   5          0.80          0.38         1.00 o                         
  -6   1   5          4.71          5.81         1.09 o                         
  -5   1   5          1.06          1.31         0.84 o                         
  -4   1   5          8.04          8.78         0.97 o                         
  -3   1   5        116.56        112.39         2.30 o                         
  -2   1   5         63.15         59.52         1.34 o                         
  -1   1   5        173.92        169.74         1.94 o                         
   0   1   5        112.97        109.08         1.54 o                         
   1   1   5        387.49        361.89         3.21 o                         
   2   1   5        251.70        250.16         2.59 o                         
   3   1   5        113.07        109.08         1.89 o                         
   4   1   5          8.16          7.61         0.95 o                         
   5   1   5         31.21         33.17         2.03 o                         
   6   1   5          0.71          1.49         1.38 o                         
  -7   2   5         26.19         27.53         1.70 o                         
  -6   2   5        116.81        125.74         2.85 o                         
  -5   2   5        104.11        100.40         2.42 o                         
  -4   2   5        177.13        167.95         2.96 o                         
  -3   2   5        267.02        247.45         3.52 o                         
  -2   2   5          8.36          8.03         0.67 o                         
  -1   2   5          9.80          8.51         0.58 o                         
   0   2   5          1.93          1.58         0.46 o                         
   1   2   5         65.88         67.05         1.90 o                         
   2   2   5         16.13         17.52         0.89 o                         
   3   2   5         49.74         49.58         1.71 o                         
   4   2   5         57.30         62.37         1.78 o                         
   5   2   5          7.46          8.50         1.30 o                         
   6   2   5         11.75         10.80         1.52 o                         
  -7   3   5         42.65         43.04         1.99 o                         
  -6   3   5          0.17          0.91         0.93 o                         
  -5   3   5         29.74         31.94         1.55 o                         
  -4   3   5         25.27         25.68         1.34 o                         
  -3   3   5          5.19          4.61         0.98 o                         
  -2   3   5          1.38          1.28         0.55 o                         
  -1   3   5         25.21         24.47         0.84 o                         
   0   3   5          0.26          1.15         0.44 o                         
   1   3   5         38.05         36.82         1.16 o                         
   2   3   5          4.64          8.20         0.72 o                         
   3   3   5         64.99         73.59         1.59 o                         
   4   3   5         55.84         53.22         2.41 o                         
   5   3   5          7.00          8.57         1.34 o                         
   6   3   5          0.94          1.65         1.08 o                         
  -7   4   5         20.48         24.50         1.77 o                         
  -6   4   5         66.68         67.44         2.20 o                         
  -5   4   5         42.94         43.41         1.73 o                         
  -4   4   5         22.10         21.72         1.28 o                         
  -3   4   5         32.10         38.96         1.35 o                         
  -2   4   5        207.21        200.23         2.54 o                         
  -1   4   5         60.37         58.95         1.15 o                         
   0   4   5          0.89          1.77         0.48 o                         
   1   4   5       1019.18        970.20         7.57 o                         
   2   4   5          7.33          8.07         0.86 o                         
   3   4   5          8.37         15.02         1.17 o                         
   4   4   5        296.48        294.39         3.92 o                         
   5   4   5        194.90        193.36         3.77 o                         
   6   4   5         32.92         33.99         3.07 o                         
  -7   5   5          5.65          5.21         1.21 o                         
  -6   5   5         32.58         35.21         1.73 o                         
  -5   5   5         42.92         42.68         1.74 o                         
  -4   5   5          2.99          5.48         0.91 o                         
  -3   5   5       1278.25       1225.24         9.63 o                         
  -2   5   5          0.67          0.27         0.54 o                         
  -1   5   5         45.74         46.43         1.24 o                         
   0   5   5         57.60         54.02         2.34 o                         
   1   5   5         59.20         69.91         3.89 o                         
   2   5   5         90.30         88.65         2.00 o                         
   3   5   5          4.86          6.84         0.96 o                         
   4   5   5        238.84        230.91         3.50 o                         
   5   5   5        109.35        108.13         2.86 o                         
   6   5   5         19.14         22.52         1.92 o                         
  -7   6   5         20.32         22.29         1.94 o                         
  -6   6   5        192.34        211.18         3.77 o                         
  -5   6   5        117.88        130.34         2.77 o                         
  -4   6   5         39.10         46.24         1.70 o                         
  -3   6   5        103.53        112.47         1.99 o                         
  -2   6   5          2.51          3.13         0.59 o                         
  -1   6   5        384.15        368.29         4.23 o                         
   0   6   5        580.78        570.99         4.98 o                         
   1   6   5         17.22         16.52         0.94 o                         
   2   6   5         31.20         29.92         1.15 o                         
   3   6   5        197.90        199.07         4.68 o                         
   4   6   5         18.07         21.37         1.24 o                         
   5   6   5         26.68         25.48         1.52 o                         
   6   6   5         59.64         57.67         2.39 o                         
  -7   7   5         64.57         71.93         2.90 o                         
  -6   7   5         43.79         48.19         2.17 o                         
  -5   7   5         27.40         32.34         1.59 o                         
  -4   7   5        144.08        135.06         2.67 o                         
  -3   7   5         48.47         47.64         1.35 o                         
  -2   7   5         29.05         32.18         1.13 o                         
  -1   7   5          0.86          2.33         0.67 o                         
   0   7   5        502.44        472.28         4.35 o                         
   1   7   5        239.03        218.67         2.68 o                         
   2   7   5         84.63         82.19         1.66 o                         
   3   7   5        243.60        222.29         3.29 o                         
   4   7   5         13.72         21.96         1.29 o                         
   5   7   5         12.14         12.64         1.16 o                         
   6   7   5         48.92         55.12         3.12 o                         
  -7   8   5         13.04         12.82         1.69 o                         
  -6   8   5         16.01         19.63         1.48 o                         
  -5   8   5        150.15        147.84         2.95 o                         
  -4   8   5         40.52         40.63         1.89 o                         
  -3   8   5        105.20         98.77         1.85 o                         
  -2   8   5         82.17         74.54         1.81 o                         
  -1   8   5        252.36        245.57         3.33 o                         
   0   8   5        463.50        439.42         4.17 o                         
   1   8   5        184.45        190.33         4.33 o                         
   2   8   5          6.06          4.38         0.68 o                         
   3   8   5        419.65        426.45         4.93 o                         
   4   8   5        490.53        507.90         5.79 o                         
   5   8   5         45.02         42.50         1.71 o                         
   6   8   5          6.21          6.12         1.35 o                         
  -7   9   5         32.69         38.35         2.35 o                         
  -6   9   5         21.96         24.37         1.57 o                         
  -5   9   5         31.62         36.09         1.67 o                         
  -4   9   5         60.19         53.57         1.51 o                         
  -3   9   5        117.43         96.20         1.89 o                         
  -2   9   5         42.80         42.32         1.45 o                         
  -1   9   5          2.71          4.37         0.75 o                         
   0   9   5        240.95        221.71         2.67 o                         
   1   9   5        271.86        257.66         3.76 o                         
   2   9   5        402.93        382.41         4.47 o                         
   3   9   5         52.39         55.34         1.74 o                         
   4   9   5          7.15          7.68         0.97 o                         
   5   9   5         25.86         28.38         1.51 o                         
   6   9   5          9.59         12.79         1.64 o                         
  -6  10   5        116.35        125.31         4.61 o                         
  -5  10   5          5.27          5.43         1.04 o                         
  -4  10   5          2.79          2.82         0.69 o                         
  -3  10   5          3.88          5.92         0.95 o                         
  -2  10   5         10.26         10.62         0.95 o                         
  -1  10   5        204.41        193.57         2.97 o                         
   0  10   5         72.43         70.63         1.51 o                         
   1  10   5         18.50         19.62         0.96 o                         
   2  10   5        118.73        121.08         2.33 o                         
   3  10   5         25.63         22.91         2.08 o                         
   4  10   5         42.82         36.88         1.56 o                         
   5  10   5          5.22          1.86         1.23 o                         
   6  10   5         15.77         11.35         1.51 o                         
  -6  11   5         38.07         35.11         2.13 o                         
  -5  11   5          5.53          6.23         1.07 o                         
  -4  11   5        140.08        136.46         2.60 o                         
  -3  11   5        201.09        186.63         3.01 o                         
  -2  11   5         68.59         61.60         1.73 o                         
  -1  11   5         38.39         37.35         1.55 o                         
   0  11   5         44.96         44.60         1.54 o                         
   1  11   5        441.76        417.20         4.15 o                         
   2  11   5         27.25         30.85         1.35 o                         
   3  11   5         20.79         19.92         1.19 o                         
   4  11   5         45.81         41.58         1.65 o                         
   5  11   5          0.15          0.14         1.00 o                         
   6  11   5          1.29          0.77         1.80 o                         
  -6  12   5         13.75         15.64         2.02 o                         
  -5  12   5          0.24          0.69         1.02 o                         
  -4  12   5          1.72          2.42         0.80 o                         
  -3  12   5         22.87         26.33         1.53 o                         
  -2  12   5         21.57         23.15         1.23 o                         
  -1  12   5         84.17         89.97         2.07 o                         
   0  12   5        261.60        247.12         4.34 o                         
   1  12   5        166.77        158.03         2.33 o                         
   2  12   5          0.64          0.68         0.70 o                         
   3  12   5         22.00         20.13         1.24 o                         
   4  12   5          8.28         13.21         1.60 o                         
   5  12   5         16.54         20.18         1.40 o                         
  -6  13   5        233.67        235.88         6.00 o                         
  -5  13   5        114.17        113.67         3.43 o                         
  -4  13   5         16.63         19.62         1.24 o                         
  -3  13   5        301.56        296.14         4.06 o                         
  -2  13   5          5.51          6.15         0.86 o                         
  -1  13   5          6.72          7.17         0.90 o                         
   0  13   5          0.34          0.70         0.69 o                         
   1  13   5         12.48         12.92         0.98 o                         
   2  13   5         46.42         43.62         1.56 o                         
   3  13   5         39.05         36.95         1.53 o                         
   4  13   5         61.07         61.35         1.97 o                         
   5  13   5         74.43         70.12         2.93 o                         
  -6  14   5         16.36         18.47         2.61 o                         
  -5  14   5          3.54          2.43         0.90 o                         
  -4  14   5          5.96          7.13         0.97 o                         
  -3  14   5          6.18          7.35         0.94 o                         
  -2  14   5          9.18          8.00         0.92 o                         
  -1  14   5          0.52          0.37         0.66 o                         
   0  14   5          1.04          1.19         0.71 o                         
   1  14   5         23.89         23.77         1.23 o                         
   2  14   5        117.08        106.51         2.32 o                         
   3  14   5          0.44          0.18         1.01 o                         
   4  14   5         55.42         62.14         1.99 o                         
   5  14   5          9.40         10.98         1.24 o                         
  -6  15   5          7.49         12.70         1.99 o                         
  -5  15   5         18.85         19.28         2.61 o                         
  -4  15   5          1.85          1.51         0.81 o                         
  -3  15   5         25.03         24.10         1.34 o                         
  -2  15   5          5.70          9.84         1.05 o                         
  -1  15   5         23.52         24.32         2.01 o                         
   0  15   5         57.87         57.96         1.76 o                         
   1  15   5         68.22         71.04         1.87 o                         
   2  15   5         51.02         52.31         1.72 o                         
   3  15   5          0.29          0.05         0.75 o                         
   4  15   5          0.10         -0.29         0.90 o                         
   5  15   5         11.34         11.23         1.23 o                         
  -5  16   5         68.11         67.13         2.44 o                         
  -4  16   5          0.91          0.13         0.76 o                         
  -3  16   5          3.89          5.59         1.32 o                         
  -2  16   5        160.96        168.62         3.86 o                         
  -1  16   5         17.30         19.72         1.24 o                         
   0  16   5         11.94         15.18         1.11 o                         
   1  16   5         33.15         32.00         1.78 o                         
   2  16   5         75.26         71.03         1.97 o                         
   3  16   5         43.42         42.91         2.20 o                         
   4  16   5         18.12         19.51         1.39 o                         
   5  16   5         11.62         11.60         1.29 o                         
  -5  17   5          0.63          0.54         1.29 o                         
  -4  17   5         60.24         65.14         2.04 o                         
  -3  17   5         32.27         39.47         1.65 o                         
  -2  17   5         17.27         19.21         1.27 o                         
  -1  17   5         54.59         53.66         1.78 o                         
   0  17   5         11.61         14.21         1.38 o                         
   1  17   5         19.86         23.88         1.62 o                         
   2  17   5         39.48         42.07         1.65 o                         
   3  17   5          0.01         -0.77         0.77 o                         
   4  17   5         31.70         32.55         1.65 o                         
  -5  18   5         44.75         43.33         2.13 o                         
  -4  18   5         11.08         10.22         1.16 o                         
  -3  18   5          0.32          0.21         0.77 o                         
  -2  18   5          0.03          0.61         0.75 o                         
  -1  18   5         29.61         28.12         1.44 o                         
   0  18   5          0.36          1.37         1.00 o                         
   1  18   5          3.79          2.80         1.03 o                         
   2  18   5          6.88          5.81         1.26 o                         
   3  18   5         55.99         50.99         1.89 o                         
   4  18   5          3.65          3.88         1.01 o                         
  -4  19   5          4.98          6.38         1.21 o                         
  -3  19   5         68.05         71.31         2.14 o                         
  -2  19   5        226.51        230.22         3.72 o                         
  -1  19   5          0.12         -0.43         0.73 o                         
   0  19   5          2.81          3.70         1.10 o                         
   1  19   5        371.98        377.02         5.81 o                         
   2  19   5         36.13         35.96         2.00 o                         
   3  19   5          6.02          6.77         1.27 o                         
   4  19   5        118.55        120.86         3.52 o                         
  -4  20   5         57.99         55.24         2.34 o                         
  -3  20   5        188.41        186.56         3.42 o                         
  -2  20   5         20.70         21.84         1.39 o                         
  -1  20   5          0.34          1.45         0.82 o                         
   0  20   5        122.27        119.95         3.15 o                         
   1  20   5         21.36         23.19         1.66 o                         
   2  20   5         66.93         74.06         2.67 o                         
   3  20   5          4.88          5.64         1.05 o                         
  -4  21   5         46.68         54.89         2.40 o                         
  -3  21   5        194.85        211.43         3.70 o                         
  -2  21   5        307.93        313.03         5.81 o                         
  -1  21   5         27.90         30.96         1.86 o                         
   0  21   5         75.44         71.74         2.55 o                         
   1  21   5         25.03         25.38         1.78 o                         
   2  21   5         77.84         80.47         2.75 o                         
   3  21   5          0.62          0.37         0.85 o                         
  -3  22   5          0.01          2.29         0.93 o                         
  -2  22   5         89.94         92.73         2.66 o                         
  -1  22   5         94.11         92.21         2.87 o                         
   0  22   5        291.77        286.65         7.37 o                         
   1  22   5          1.21          1.54         1.59 o                         
   2  22   5         49.30         51.67         2.36 o                         
  -3  23   5          1.60          2.68         1.13 o                         
  -2  23   5          8.30         10.48         1.21 o                         
  -1  23   5          8.89          8.50         1.33 o                         
   0  23   5        184.03        189.23         4.14 o                         
   1  23   5         43.37         44.33         3.31 o                         
   2  23   5         32.54         31.96         2.15 o                         
  -2  24   5          6.61          7.87         1.14 o                         
  -1  24   5          6.55          7.28         1.31 o                         
   0  24   5         21.33         24.37         1.81 o                         
   1  24   5         16.72         15.34         2.60 o                         
  -6   0   6         54.19         64.47         3.29 o                         
  -5   0   6        263.86        281.29         6.23 o                         
  -4   0   6        292.17        302.54         6.19 o                         
  -3   0   6        213.24        205.93         4.81 o                         
  -2   0   6       1923.24       1941.82        23.63 o                         
  -1   0   6        511.36        503.28         6.04 o                         
   0   0   6        523.92        520.94         6.17 o                         
   1   0   6         35.41         31.82         1.82 o                         
   2   0   6         36.85         38.34         2.01 o                         
   3   0   6          3.78          3.77         1.18 o                         
   4   0   6         63.59         66.25         3.79 o                         
   5   0   6        157.48        172.94         6.35 o                         
  -6   1   6         13.69         18.30         2.06 o                         
  -5   1   6         16.67         18.33         1.45 o                         
  -4   1   6         18.31         21.15         1.51 o                         
  -3   1   6         25.16         24.78         1.46 o                         
  -2   1   6         72.62         79.63         2.07 o                         
  -1   1   6          4.22          5.89         0.76 o                         
   0   1   6          3.60          3.40         0.65 o                         
   1   1   6          0.02         -0.04         0.60 o                         
   2   1   6        164.74        156.28         2.59 o                         
   3   1   6          0.22          0.23         0.98 o                         
   4   1   6         36.38         37.93         3.53 o                         
   5   1   6         93.52         98.91         4.91 o                         
  -6   2   6        236.61        269.48         4.51 o                         
  -5   2   6          2.30          3.66         1.14 o                         
  -4   2   6        149.65        152.58         3.16 o                         
  -3   2   6          6.40         10.20         1.08 o                         
  -2   2   6        249.79        257.17         5.25 o                         
  -1   2   6         21.45         22.36         1.19 o                         
   0   2   6          7.30          5.61         0.69 o                         
   1   2   6         45.34         45.94         1.32 o                         
   2   2   6        171.95        167.20         2.72 o                         
   3   2   6         21.22         20.06         1.54 o                         
   4   2   6         20.31         22.02         1.77 o                         
   5   2   6          2.86          2.29         1.22 o                         
  -6   3   6          0.48          0.53         1.05 o                         
  -5   3   6          1.29          1.13         0.97 o                         
  -4   3   6         93.03         98.22         2.46 o                         
  -3   3   6         74.12         78.95         2.14 o                         
  -2   3   6         49.10         50.25         1.71 o                         
  -1   3   6         22.42         22.29         1.18 o                         
   0   3   6         28.03         29.26         1.13 o                         
   1   3   6        159.60        141.26         2.51 o                         
   2   3   6          3.29          3.44         0.68 o                         
   3   3   6          0.01         -0.51         0.69 o                         
   4   3   6        117.00        116.89         5.07 o                         
   5   3   6          4.26          5.12         1.38 o                         
  -6   4   6          7.69          8.46         1.31 o                         
  -5   4   6          0.72          1.06         1.43 o                         
  -4   4   6         49.73         54.90         1.96 o                         
  -3   4   6        157.62        148.90         2.85 o                         
  -2   4   6        143.20        136.35         3.13 o                         
  -1   4   6          0.09         -0.52         0.64 o                         
   0   4   6        188.54        182.27         2.45 o                         
   1   4   6        272.46        251.48         3.01 o                         
   2   4   6          0.07          0.16         0.60 o                         
   3   4   6          6.54          7.02         1.00 o                         
   4   4   6          0.00          1.46         0.85 o                         
   5   4   6          0.67         -0.23         1.12 o                         
  -6   5   6         23.61         27.27         1.73 o                         
  -5   5   6         40.44         42.67         1.88 o                         
  -4   5   6         23.40         25.83         1.48 o                         
  -3   5   6          1.67          3.13         1.02 o                         
  -2   5   6          5.93          6.42         0.87 o                         
  -1   5   6         10.59          9.24         0.94 o                         
   0   5   6          1.52          1.70         0.86 o                         
   1   5   6        111.89        108.37         2.26 o                         
   2   5   6         11.78         12.30         0.89 o                         
   3   5   6         14.54         15.65         1.16 o                         
   4   5   6          0.93          3.81         0.98 o                         
   5   5   6         25.99         35.49         2.32 o                         
  -6   6   6         32.84         34.46         1.89 o                         
  -5   6   6         46.25         49.57         1.98 o                         
  -4   6   6          0.02          0.25         0.84 o                         
  -3   6   6          7.85         10.48         1.30 o                         
  -2   6   6          0.27          0.34         0.67 o                         
  -1   6   6         24.50         23.68         1.29 o                         
   0   6   6         10.03         10.72         0.98 o                         
   1   6   6          7.61          7.75         0.79 o                         
   2   6   6         62.11         57.08         1.51 o                         
   3   6   6         47.27         51.24         1.76 o                         
   4   6   6         12.09         16.60         1.54 o                         
   5   6   6         72.37         72.09         3.00 o                         
  -6   7   6         45.85         45.11         2.08 o                         
  -5   7   6         33.74         38.31         1.84 o                         
  -4   7   6         34.33         36.63         1.98 o                         
  -3   7   6         19.57         22.05         1.61 o                         
  -2   7   6         68.52         68.63         1.86 o                         
  -1   7   6         63.24         62.44         1.78 o                         
   0   7   6         14.98         14.66         1.07 o                         
   1   7   6          5.10          4.50         0.92 o                         
   2   7   6         42.70         40.07         1.77 o                         
   3   7   6         83.64         79.07         2.64 o                         
   4   7   6          0.03          0.53         0.81 o                         
   5   7   6         41.12         48.44         3.99 o                         
  -6   8   6         39.27         43.74         2.38 o                         
  -5   8   6         32.85         32.16         2.05 o                         
  -4   8   6         20.72         24.53         3.53 o                         
  -3   8   6          7.35          7.60         1.22 o                         
  -2   8   6         12.54         12.34         1.37 o                         
  -1   8   6         80.06         83.46         2.03 o                         
   0   8   6          0.35          1.22         0.71 o                         
   1   8   6         20.05         17.71         0.98 o                         
   2   8   6         47.98         42.77         1.56 o                         
   3   8   6         20.56         19.85         1.27 o                         
   4   8   6         70.90         72.15         2.12 o                         
   5   8   6         26.58         26.78         2.10 o                         
  -6   9   6         27.37         29.24         2.10 o                         
  -5   9   6         42.38         44.85         2.29 o                         
  -4   9   6          5.69          5.75         1.25 o                         
  -3   9   6         10.25         11.01         1.35 o                         
  -2   9   6          2.08          3.14         0.78 o                         
  -1   9   6          2.26          2.57         0.94 o                         
   0   9   6         18.09         16.27         1.13 o                         
   1   9   6         18.38         15.43         0.95 o                         
   2   9   6          8.37          7.66         0.94 o                         
   3   9   6         20.39         21.67         1.31 o                         
   4   9   6         25.20         23.93         1.45 o                         
   5   9   6         71.90         69.88         2.26 o                         
  -5  10   6          3.86          2.90         1.25 o                         
  -4  10   6          7.37          8.83         1.37 o                         
  -3  10   6        106.25        102.10         2.35 o                         
  -2  10   6          1.41          3.18         0.83 o                         
  -1  10   6         32.60         34.14         1.51 o                         
   0  10   6         22.52         20.80         1.25 o                         
   1  10   6          2.53          1.75         0.66 o                         
   2  10   6         83.33         85.34         2.10 o                         
   3  10   6          7.30          6.33         1.00 o                         
   4  10   6         37.32         43.39         1.81 o                         
   5  10   6        192.09        203.23         3.71 o                         
  -5  11   6         50.80         55.34         3.85 o                         
  -4  11   6         11.66         14.46         1.55 o                         
  -3  11   6          9.61          9.88         1.42 o                         
  -2  11   6        105.26        104.02         2.36 o                         
  -1  11   6         11.59         11.87         1.29 o                         
   0  11   6          5.24          4.83         0.88 o                         
   1  11   6        109.92        107.33         2.78 o                         
   2  11   6          1.87          2.45         0.78 o                         
   3  11   6          0.22          1.00         0.77 o                         
   4  11   6          1.84          2.89         1.09 o                         
  -5  12   6          5.99          4.87         1.36 o                         
  -4  12   6         31.11         32.37         2.63 o                         
  -3  12   6         11.45         10.08         1.09 o                         
  -2  12   6         21.07         18.06         1.36 o                         
  -1  12   6         67.30         66.02         1.93 o                         
   0  12   6         75.68         78.10         2.25 o                         
   1  12   6        178.22        166.71         3.52 o                         
   2  12   6        168.05        158.08         4.05 o                         
   3  12   6         36.99         40.14         1.68 o                         
   4  12   6          1.10          1.88         0.92 o                         
  -5  13   6         17.77         17.58         1.76 o                         
  -4  13   6         22.64         26.65         1.91 o                         
  -3  13   6        157.71        156.85         3.02 o                         
  -2  13   6          5.47          5.03         0.93 o                         
  -1  13   6         78.25         76.04         2.10 o                         
   0  13   6         18.14         17.54         1.25 o                         
   1  13   6         30.18         38.79         2.87 o                         
   2  13   6          3.27          3.41         0.88 o                         
   3  13   6         29.39         27.34         1.50 o                         
   4  13   6          7.58          9.83         1.17 o                         
  -5  14   6         25.64         34.26         4.91 o                         
  -4  14   6         23.92         23.53         1.93 o                         
  -3  14   6         35.92         39.34         1.74 o                         
  -2  14   6          8.58          7.29         1.03 o                         
  -1  14   6         29.90         35.17         1.59 o                         
   0  14   6         27.92         28.67         1.47 o                         
   1  14   6        657.76        640.52         8.18 o                         
   2  14   6         66.26         67.65         3.43 o                         
   3  14   6          8.37         11.64         1.17 o                         
   4  14   6         81.13         79.48         2.38 o                         
  -4  15   6         13.15         13.56         1.27 o                         
  -3  15   6        206.58        198.15         3.51 o                         
  -2  15   6        103.39        101.85         2.45 o                         
  -1  15   6         54.65         55.83         2.02 o                         
   0  15   6         70.90         72.91         2.49 o                         
   1  15   6        312.98        306.46         5.15 o                         
   2  15   6         32.99         35.69         1.95 o                         
   3  15   6         29.40         29.19         1.58 o                         
  -4  16   6         81.59         87.48         2.45 o                         
  -3  16   6         38.18         45.13         1.87 o                         
  -2  16   6          0.55          0.62         0.85 o                         
  -1  16   6         75.90         80.04         2.84 o                         
   0  16   6         35.01         36.10         1.95 o                         
   1  16   6         29.92         33.18         1.94 o                         
   2  16   6         52.80         51.71         2.32 o                         
   3  16   6         42.10         42.52         1.81 o                         
  -4  17   6          0.19         -0.40         0.92 o                         
  -3  17   6         40.63         46.96         3.07 o                         
  -2  17   6          6.77          7.71         1.10 o                         
  -1  17   6        216.25        214.04         3.64 o                         
   0  17   6          7.06          8.98         1.35 o                         
   1  17   6         98.23         92.07         2.87 o                         
   2  17   6         41.89         45.23         2.21 o                         
   3  17   6          5.32          5.84         1.09 o                         
  -3  18   6         13.44         16.09         1.35 o                         
  -2  18   6         62.47         65.16         2.39 o                         
  -1  18   6         21.46         23.61         1.76 o                         
   0  18   6         48.21         50.65         2.27 o                         
   1  18   6         24.55         30.03         2.32 o                         
   2  18   6         31.31         32.31         1.98 o                         
  -3  19   6          8.16          9.39         1.20 o                         
  -2  19   6         80.55         84.10         2.41 o                         
  -1  19   6         10.04         12.37         2.08 o                         
   0  19   6          5.18          5.98         1.25 o                         
   1  19   6         22.71         23.85         2.25 o                         
   2  19   6          1.79          1.88         1.10 o                         
  -2  20   6          7.07         10.05         1.21 o                         
  -1  20   6         24.32         28.34         2.40 o                         
   0  20   6         35.94         37.17         3.45 o                         
   1  20   6         20.71         21.20         2.20 o                         
  -1  21   6          6.77          8.41         1.36 o                         
   0  21   6         48.09         57.17         2.44 o                         
  -5   1   7          0.32          0.33         1.09 o                         
  -4   1   7          4.28          5.66         1.16 o                         
  -3   1   7         13.15         14.27         1.53 o                         
  -2   1   7         23.08         21.07         2.10 o                         
  -1   1   7         19.97         18.89         1.99 o                         
   0   1   7         63.83         63.23         2.90 o                         
   1   1   7          6.11          7.46         0.93 o                         
   2   1   7         16.74         20.31         1.23 o                         
   3   1   7         30.48         25.17         1.90 o                         
   4   1   7         65.29         66.68         2.82 o                         
  -5   2   7         37.71         40.56         2.02 o                         
  -4   2   7         47.52         51.65         2.42 o                         
  -3   2   7         21.03         22.43         1.83 o                         
  -2   2   7         71.09         69.82         2.50 o                         
  -1   2   7        195.31        185.41         4.81 o                         
   0   2   7         79.99         76.28         2.32 o                         
   1   2   7          9.61          9.31         1.03 o                         
   2   2   7         83.67         71.23         2.01 o                         
   3   2   7          3.75          3.63         0.98 o                         
   4   2   7         12.49         12.67         2.15 o                         
  -5   3   7          6.22          6.07         1.49 o                         
  -4   3   7         32.67         35.28         2.12 o                         
  -3   3   7          4.90          3.32         1.48 o                         
  -2   3   7         76.94         79.53         2.63 o                         
  -1   3   7         50.23         54.37         3.69 o                         
   0   3   7        128.86        129.44         2.97 o                         
   1   3   7          8.81          7.06         0.91 o                         
   2   3   7         47.21         47.10         1.64 o                         
   3   3   7          0.01         -0.75         0.75 o                         
   4   3   7          1.13          2.66         1.74 o                         
  -5   4   7          1.29          0.75         1.32 o                         
  -4   4   7         73.32         76.61         4.41 o                         
  -3   4   7          1.99          1.04         1.10 o                         
  -2   4   7        241.39        249.40         4.65 o                         
  -1   4   7          4.68          4.84         1.20 o                         
   0   4   7         21.20         21.28         1.48 o                         
   1   4   7         82.50         78.49         2.38 o                         
   2   4   7         97.89         93.49         2.50 o                         
   3   4   7          1.00          0.62         0.85 o                         
   4   4   7         15.84         17.70         1.88 o                         
  -5   5   7          0.62         -0.10         1.26 o                         
  -4   5   7          0.10          2.55         1.28 o                         
  -3   5   7          2.89          2.22         1.16 o                         
  -2   5   7        182.90        183.30         3.96 o                         
  -1   5   7        106.97        110.46         3.03 o                         
   0   5   7          0.58          2.22         0.84 o                         
   1   5   7          3.41          0.98         0.95 o                         
   2   5   7          9.77          8.64         1.12 o                         
   3   5   7         11.02          8.01         1.18 o                         
   4   5   7         45.52         37.05         4.81 o                         
  -4   6   7        163.68        178.28         4.14 o                         
  -3   6   7         25.81         25.99         1.87 o                         
  -2   6   7         93.98        100.18         2.99 o                         
  -1   6   7        522.11        516.54         5.97 o                         
   0   6   7        171.10        170.08         3.03 o                         
   1   6   7          0.08          0.37         1.52 o                         
   2   6   7         23.39         24.04         1.50 o                         
   3   6   7         48.20         42.11         2.71 o                         
  -4   7   7         12.41         13.67         1.67 o                         
  -3   7   7          0.01         -0.01         1.08 o                         
  -2   7   7        119.90        117.78         3.23 o                         
  -1   7   7          2.07          5.33         1.72 o                         
   0   7   7         11.57         12.40         1.13 o                         
   1   7   7         18.12         19.17         1.31 o                         
   2   7   7         46.97         40.54         1.86 o                         
   3   7   7          0.06          0.65         0.91 o                         
  -4   8   7          1.03          1.02         1.20 o                         
  -3   8   7         16.30         13.88         1.55 o                         
  -2   8   7         17.05         20.98         1.71 o                         
  -1   8   7          4.08          3.47         0.91 o                         
   0   8   7          1.26          0.59         0.80 o                         
   1   8   7        138.70        137.80         2.78 o                         
   2   8   7         11.67         10.82         1.12 o                         
   3   8   7          5.36          3.80         1.45 o                         
  -4   9   7         29.38         29.28         2.06 o                         
  -3   9   7         50.27         49.80         2.38 o                         
  -2   9   7         32.71         32.02         2.61 o                         
  -1   9   7         22.04         24.12         2.23 o                         
   0   9   7         27.92         30.88         1.55 o                         
   1   9   7         41.28         47.11         2.43 o                         
   2   9   7        231.56        237.56         4.45 o                         
   3   9   7          0.02          0.56         0.96 o                         
  -4  10   7         70.02         70.85         2.85 o                         
  -3  10   7          1.22          1.36         1.16 o                         
  -2  10   7          6.58          6.54         1.81 o                         
  -1  10   7         83.81         83.84         2.26 o                         
   0  10   7         68.95         73.52         2.15 o                         
   1  10   7         57.92         57.14         3.47 o                         
   2  10   7          1.06          2.06         1.55 o                         
   3  10   7         73.66         74.84         2.31 o                         
  -4  11   7        101.99        112.47         3.44 o                         
  -3  11   7          7.44          8.52         1.48 o                         
  -2  11   7          6.13          7.50         1.07 o                         
  -1  11   7         64.44         67.32         2.09 o                         
   0  11   7          7.04         10.11         1.77 o                         
   1  11   7         72.54         74.40         2.58 o                         
   2  11   7          3.20          5.03         1.23 o                         
   3  11   7        159.96        169.09         3.29 o                         
  -3  12   7         17.60         18.10         1.81 o                         
  -2  12   7          8.29          9.34         1.23 o                         
  -1  12   7          0.53          1.75         0.89 o                         
   0  12   7         91.50         92.90         2.43 o                         
   1  12   7         28.88         25.85         2.28 o                         
   2  12   7         91.11         96.08         3.85 o                         
  -3  13   7          2.60          2.80         1.29 o                         
  -2  13   7         16.17         14.82         1.31 o                         
  -1  13   7         14.27         14.72         1.31 o                         
   0  13   7          1.74          3.42         1.17 o                         
   1  13   7         79.64         76.75         2.69 o                         
   2  13   7        249.96        246.45         4.77 o                         
  -3  14   7          5.67          4.47         1.46 o                         
  -2  14   7          4.77          5.94         1.06 o                         
  -1  14   7         42.21         41.59         1.82 o                         
   0  14   7          9.14         10.42         1.39 o                         
   1  14   7         21.79         21.29         1.73 o                         
   2  14   7          6.22          8.23         2.69 o                         
  -2  15   7         12.66         12.29         1.26 o                         
  -1  15   7          0.88          0.48         1.32 o                         
   0  15   7          2.28          2.90         1.18 o                         
   1  15   7         11.93          9.96         1.44 o                         
  -1  16   7          4.82          4.96         1.08 o                         
   0  16   7         27.73         29.89         1.92 o                         
  -2   0   8         30.49         30.21         3.79 o                         
  -1   0   8          0.20         -1.84         1.84 o                         
   0   0   8         84.45         92.46         5.22 o                         
   1   0   8          4.85          4.10         2.05 o                         
  -2   1   8         48.69         43.93         3.23 o                         
  -1   1   8          9.07          9.15         1.92 o                         
   0   1   8          0.59         -0.15         1.37 o                         
   1   1   8          1.18          0.82         1.89 o                         
  -2   2   8         33.94         38.96         4.30 o                         
  -1   2   8        148.81        154.43         4.81 o                         
   0   2   8          0.00         -0.40         1.41 o                         
   1   2   8          0.43          0.29         1.30 o                         
  -2   3   8          9.15         11.17         2.03 o                         
  -1   3   8         49.86         52.64         3.99 o                         
   0   3   8         58.94         55.99         3.08 o                         
   1   3   8          0.86         -0.32         1.27 o                         
  -2   4   8          5.95          4.50         1.70 o                         
  -1   4   8          7.71          6.69         1.73 o                         
   0   4   8         27.97         28.19         2.46 o                         
   1   4   8          2.28          1.06         1.01 o                         
  -2   5   8          3.36          1.65         1.56 o                         
  -1   5   8         20.83         21.96         2.31 o                         
   0   5   8         29.37         27.95         2.46 o                         
   1   5   8          1.83          1.72         1.02 o                         
  -2   6   8          2.48         -0.07         1.44 o                         
  -1   6   8         40.27         37.60         4.56 o                         
   0   6   8         48.61         47.57         2.89 o                         
  -1   7   8         93.79         86.03         3.69 o                         
   0   7   8        123.96        130.50         4.38 o                         
                                                                                
